# Supplementary material for: Intestinal Immune Development Is Accompanied by Temporal Deviation in Microbiota Composition of Newly Hatched Pigeon Squabs
Source: Microbiol Spectr. 2022 May 17;10(3):e01892-21. doi: 10.1128/spectrum.01892-21 (PMC9241753; doi:10.1128/spectrum.01892-21)
Supplement: SUPPLEMENTAL FILE 1 — Supplemental material. Download spectrum.01892-21-s001.xlsx, XLSX file, 0.01 MB [file spectrum.01892-21-s001.xlsx]

## Sheet: Sheet1
Additional File 1 Gene-specific primers for RT-qPCR validation
Gene	Primer sequences (5’-3’)	Product size (bp)
CLDN2	GTGCAGATGGGAACAAGGT	119
	GAGCCAAGGAAGCTACGG
CLDN16	ACAAAATGCCGTGGACTGTG	134
	GCTGTGATCATCATGGCTCG
MUC5B	GACACATGTGCTGACCCAGA	102
	TTTGCCACCGAGGTCATCAA
C8B	GACTACGGGACCCACTAC	158
	CCATAAATACTTCCACCAAT
TLR1LA	GCAGGACTTTTTGCGTCTGG	134
	TACAAGCCAGTTCGCTCAGG
TLR2t1	GCTGGGACCCTCTTTCTTGG	156
	TCCTGAAAGCAGAGCCTTGG
CD4	AACCACTCTGGGCACTAC	246
	CACCTCCAACTTTACTTCAT
CD79B	CCACAACACCTCCCACTA	174
	TTGCTGTAACCCACAACTC
IL1B	CTGGACTTGGAAGCGACA	102
	GGCCACCATGAGGACAG
IL8	ATTTCAGTGGCTGTGTCTCAAGG	107
	TGAATGGCTTTAGGTGGGATGA
IL17F	AACGGTGGCACTGTGAGATT	129
	CCTGACATCGTGGACCATCC
PIGR	GAGGGCTCTCCCACAAAGTC	136
	CTCACGCTCTCGTTGTCCTT
GAPDH	CCGGGCTGCTATTCTCTCTG	141
	TTCCCATTCTCGGCCTTGAC
