# Supplementary material for: Intestinal Immune Development Is Accompanied by Temporal Deviation in Microbiota Composition of Newly Hatched Pigeon Squabs
Source: Microbiol Spectr. 2022 May 17;10(3):e01892-21. doi: 10.1128/spectrum.01892-21 (PMC9241753; doi:10.1128/spectrum.01892-21)
Supplement: SUPPLEMENTAL FILE 2 — Supplemental material. Download spectrum.01892-21-s002.xlsx, XLSX file, 0.1 MB [file spectrum.01892-21-s002.xlsx]

## Sheet: Sheet1
Additional File 2 OTU abundance and OTU taxonomy
#Taxonomy	Kingdom	Phylum	Class	Order	Family	Genus	Species	D0_1	D0_2	D0_3	D0_4	D07_1	D07_2	D07_3	D07_4	D14_1	D14_2	D14_3	D14_4	D21_1	D21_2	D21_3	D21_4
OTU8	d__Bacteria	p__Firmicutes	c__Negativicutes	o__Selenomonadales	f__Veillonellaceae	g__Veillonella	s__Veillonella_unclassified	0	0	0	0	238	1681	3893	74	8487	14994	9733	5302	0	36	0	0
OTU10	d__unclassified	p__unclassified	c__unclassified	o__unclassified	f__unclassified	g__unclassified	s__unclassified	0	0	7	0	0	0	0	0	0	0	0	0	0	0	0	0
OTU11	d__Bacteria	p__Proteobacteria	c__Betaproteobacteria	o__Burkholderiales	f__Burkholderiaceae	g__Cupriavidus	s__Cupriavidus_metallidurans	0	0	1	0	0	0	0	0	2	1	0	4	0	0	0	0
OTU14	d__unclassified	p__unclassified	c__unclassified	o__unclassified	f__unclassified	g__unclassified	s__unclassified	0	0	20	0	0	0	0	0	0	0	0	0	0	0	0	0
OTU16	d__unclassified	p__unclassified	c__unclassified	o__unclassified	f__unclassified	g__unclassified	s__unclassified	0	0	10	0	0	0	0	0	0	0	0	0	0	0	0	0
OTU18	d__unclassified	p__unclassified	c__unclassified	o__unclassified	f__unclassified	g__unclassified	s__unclassified	0	0	26	0	0	0	0	0	0	0	0	0	0	0	0	0
OTU22	d__Bacteria	p__Firmicutes	c__Bacilli	o__Lactobacillales	f__Lactobacillaceae	g__Lactobacillus	s__Lactobacillus_sp._r8	0	0	0	0	0	1	17	84	1569	10	1	345	71	2276	140	1478
OTU24	d__unclassified	p__unclassified	c__unclassified	o__unclassified	f__unclassified	g__unclassified	s__unclassified	0	0	60	0	0	0	0	0	0	0	0	0	0	0	0	0
OTU26	d__Bacteria	p__Firmicutes	c__Bacilli	o__Lactobacillales	f__Lactobacillaceae	g__Lactobacillus	s__Lactobacillus_helveticus	0	0	84	0	1	9	245	399	1750	163	0	131	18377	14152	13438	9382
OTU28	d__Bacteria	p__Bacteria_unclassified	c__Bacteria_unclassified	o__Bacteria_unclassified	f__Bacteria_unclassified	g__Bacteria_unclassified	s__Bacteria_unclassified	0	0	12	0	0	0	0	0	0	0	0	0	0	0	0	0
OTU31	d__Bacteria	p__Proteobacteria	c__Gammaproteobacteria	o__Pseudomonadales	f__Moraxellaceae	g__Acinetobacter	s__Acinetobacter_sp._DSP11	374	710	35	15	0	1	0	0	5	1	0	0	0	0	0	3
OTU32	d__Bacteria	p__Proteobacteria	c__Gammaproteobacteria	o__Pseudomonadales	f__Moraxellaceae	g__Enhydrobacter	s__Enhydrobacter_unclassified	59	152	2	0	0	0	0	0	0	0	0	0	0	0	0	0
OTU33	d__Bacteria	p__Proteobacteria	c__Betaproteobacteria	o__Burkholderiales	f__Burkholderiaceae	g__Burkholderia	s__Burkholderia_sp._MG-2011-87-HA	1283	1545	700	1707	11	1	18	10	40	8	12	34	2	8	0	32
OTU34	d__Bacteria	p__Proteobacteria	c__Betaproteobacteria	o__Burkholderiales	f__Burkholderiaceae	g__Ralstonia	s__uncultured_Ralstonia_sp.	1088	1744	79	1754	1	0	0	0	3	1	1	2	0	0	0	9
OTU35	d__Bacteria	p__Proteobacteria	c__Betaproteobacteria	o__Burkholderiales	f__Oxalobacteraceae	g__Janthinobacterium	s__Janthinobacterium_lividum	21	205	1	78	0	0	0	0	0	0	1	0	0	0	0	0
OTU36	d__Bacteria	p__Proteobacteria	c__Gammaproteobacteria	o__Pseudomonadales	f__Moraxellaceae	g__Acinetobacter	s__Acinetobacter_haemolyticus	773	0	0	0	0	0	0	0	0	0	0	0	0	0	0	0
OTU38	d__Bacteria	p__Proteobacteria	c__Gammaproteobacteria	o__Pasteurellales	f__Pasteurellaceae	g__Haemophilus	s__uncultured_Haemophilus_sp.	0	80	0	0	0	0	0	0	0	0	0	0	0	0	0	0
OTU39	d__Bacteria	p__Proteobacteria	c__Betaproteobacteria	o__Rhodocyclales	f__Rhodocyclaceae	g__Rhodocyclaceae_unclassified	s__Rhodocyclaceae_unclassified	0	3	0	3	0	0	0	0	0	0	0	0	0	0	0	0
OTU40	d__Bacteria	p__Bacteria_unclassified	c__Bacteria_unclassified	o__Bacteria_unclassified	f__Bacteria_unclassified	g__Bacteria_unclassified	s__Bacteria_unclassified	0	0	0	26	0	0	0	0	0	0	0	0	0	0	0	0
OTU44	d__Bacteria	p__Proteobacteria	c__Betaproteobacteria	o__Burkholderiales	f__Oxalobacteraceae	g__Herbaspirillum	s__Herbaspirillum_sp._AU13384	161	549	693	120	3	0	8	2	16	6	1	22	0	2	0	18
OTU47	d__Bacteria	p__Proteobacteria	c__Gammaproteobacteria	o__Pseudomonadales	f__Pseudomonadaceae	g__Pseudomonas	s__uncultured_Pseudomonas_sp.	17	325	160	1	3	0	3	2	7	1	3	8	0	1	0	6
OTU52	d__Bacteria	p__Firmicutes	c__Bacilli	o__Bacillales	f__Bacillaceae_2	g__Bacillaceae_2_unclassified	s__Bacillaceae_2_unclassified	0	0	0	8	0	0	0	0	0	0	0	0	0	0	0	0
OTU53	d__Bacteria	p__Firmicutes	c__Bacilli	o__Bacillales	f__Staphylococcaceae	g__Staphylococcus	s__Staphylococcus_delphini	0	0	0	0	0	0	0	0	0	0	0	0	0	0	0	0
OTU55	d__Bacteria	p__Proteobacteria	c__Betaproteobacteria	o__Burkholderiales	f__Oxalobacteraceae	g__Massilia	s__Massilia_timonae	0	0	0	150	0	0	0	0	0	0	0	0	0	0	0	0
OTU57	d__Bacteria	p__Firmicutes	c__Bacilli	o__Lactobacillales	f__Enterococcaceae	g__Enterococcus	s__Enterococcus_columbae	0	0	0	0	2587	2079	1017	661	15	2458	242	132	0	15	0	1
OTU58	d__Bacteria	p__Proteobacteria	c__Betaproteobacteria	o__Burkholderiales	f__Comamonadaceae	g__Ramlibacter	s__Ramlibacter_unclassified	0	0	11	338	0	0	0	0	0	0	0	0	0	1	0	0
OTU59	d__Bacteria	p__Proteobacteria	c__Betaproteobacteria	o__Rhodocyclales	f__Rhodocyclaceae	g__Rhodocyclaceae_unclassified	s__Rhodocyclaceae_unclassified	0	5	0	4	0	0	0	0	0	0	0	0	0	0	0	0
OTU62	d__Bacteria	p__Proteobacteria	c__Gammaproteobacteria	o__Pseudomonadales	f__Moraxellaceae	g__Enhydrobacter	s__Enhydrobacter_unclassified	16	20	0	0	0	0	0	0	0	0	0	0	0	0	0	0
OTU63	d__Bacteria	p__Proteobacteria	c__Gammaproteobacteria	o__Pseudomonadales	f__Moraxellaceae	g__Acinetobacter	s__Acinetobacter_calcoaceticus	0	0	11	0	0	0	1	0	1	1	0	1	0	0	0	0
OTU64	d__Bacteria	p__Proteobacteria	c__Gammaproteobacteria	o__Pseudomonadales	f__Moraxellaceae	g__Acinetobacter	s__Acinetobacter_sp._39AGIII	7	0	0	0	0	0	0	0	0	0	0	0	0	0	0	0
OTU66	d__Bacteria	p__Firmicutes	c__Bacilli	o__Lactobacillales	f__Enterococcaceae	g__Enterococcus	s__Enterococcus_faecalis	513	131	0	0	1	1	1	0	0	0	0	4	0	0	0	0
OTU75	d__Bacteria	p__Proteobacteria	c__Betaproteobacteria	o__Burkholderiales	f__Comamonadaceae	g__Curvibacter	s__uncultured_Curvibacter_sp.	0	22	3	0	0	0	0	0	0	0	0	0	0	0	0	1
OTU77	d__Bacteria	p__Proteobacteria	c__Gammaproteobacteria	o__Aeromonadales	f__Aeromonadaceae	g__Aeromonas	s__Aeromonas_sp._VKM_B-2261	0	225	0	0	0	0	0	0	0	0	0	0	0	0	0	0
OTU78	d__Bacteria	p__Proteobacteria	c__Betaproteobacteria	o__Burkholderiales	f__Burkholderiaceae	g__Cupriavidus	s__uncultured_Cupriavidus_sp.	0	13	0	0	0	0	0	0	0	0	0	0	0	0	0	0
OTU79	d__Bacteria	p__Proteobacteria	c__Gammaproteobacteria	o__Pseudomonadales	f__Pseudomonadaceae	g__Pseudomonas	s__Pseudomonas_stutzeri	34	136	452	7	5	0	4	1	12	0	9	26	1	5	1	20
OTU80	d__Bacteria	p__Proteobacteria	c__Betaproteobacteria	o__Betaproteobacteria_unclassified	f__Betaproteobacteria_unclassified	g__Betaproteobacteria_unclassified	s__Betaproteobacteria_unclassified	271	12	9	0	0	0	0	0	0	0	0	0	0	1	0	2
OTU83	d__Bacteria	p__Firmicutes	c__Bacilli	o__Bacillales	f__Staphylococcaceae	g__Staphylococcus	s__Staphylococcus_delphini	0	0	0	2	0	0	0	0	0	0	0	0	0	0	0	0
OTU84	d__Bacteria	p__Proteobacteria	c__Gammaproteobacteria	o__Oceanospirillales	f__Oceanospirillales_incertae_sedis	g__Pseudohongiella	s__Pseudohongiella_unclassified	0	0	0	75	0	0	0	0	0	0	0	0	0	0	0	0
OTU85	d__Bacteria	p__Proteobacteria	c__Gammaproteobacteria	o__Pseudomonadales	f__Moraxellaceae	g__Acinetobacter	s__Acinetobacter_sp._CYJ_5-1	1177	0	0	0	0	0	0	0	0	0	0	0	0	0	0	0
OTU90	d__Bacteria	p__Proteobacteria	c__Gammaproteobacteria	o__Pseudomonadales	f__Pseudomonadaceae	g__Pseudomonas	s__Pseudomonas_koreensis	357	78	0	149	0	0	0	0	0	0	0	0	0	0	0	0
OTU91	d__Bacteria	p__Proteobacteria	c__Gammaproteobacteria	o__Chromatiales	f__Granulosicoccaceae	g__Granulosicoccus	s__Granulosicoccus_sp._SS10.26	0	0	0	26	0	0	0	0	0	0	0	0	0	0	0	0
OTU92	d__Bacteria	p__Proteobacteria	c__Gammaproteobacteria	o__Pseudomonadales	f__Pseudomonadaceae	g__Pseudomonas	s__Pseudomonas_sp._MWH1	87	123	0	5	0	0	0	0	0	0	0	0	0	0	0	0
OTU94	d__Bacteria	p__Proteobacteria	c__Betaproteobacteria	o__Burkholderiales	f__Comamonadaceae	g__Acidovorax	s__Acidovorax_sp._UFZ-B530	1	4	0	1	0	0	0	0	0	0	0	0	0	0	0	0
OTU95	d__Bacteria	p__Proteobacteria	c__Gammaproteobacteria	o__Enterobacteriales	f__Enterobacteriaceae	g__Kosakonia	s__Kosakonia_unclassified	0	0	0	26	0	0	0	0	0	0	0	0	0	0	0	0
OTU96	d__Bacteria	p__Proteobacteria	c__Gammaproteobacteria	o__Pseudomonadales	f__Moraxellaceae	g__Acinetobacter	s__Acinetobacter_sp._Epbas6	15	0	0	0	0	0	0	0	0	0	0	0	0	0	0	0
OTU100	d__Bacteria	p__Proteobacteria	c__Betaproteobacteria	o__Burkholderiales	f__Comamonadaceae	g__Hydrogenophaga	s__Hydrogenophaga_atypica	92	2	26	42	0	0	0	0	0	0	4	3	0	0	0	1
OTU101	d__Bacteria	p__Proteobacteria	c__Betaproteobacteria	o__Burkholderiales	f__Comamonadaceae	g__Acidovorax	s__Acidovorax_sp._CNE_29	3	21	8	113	0	0	0	0	0	0	0	1	0	0	1	0
OTU102	d__Bacteria	p__Acidobacteria	c__Acidobacteria_Gp7	o__Gp7	f__Gp7	g__Gp7	s__Gp7_unclassified	31	0	26	0	0	0	0	0	2	0	1	2	0	0	0	3
OTU104	d__Bacteria	p__Proteobacteria	c__Betaproteobacteria	o__Burkholderiales	f__Comamonadaceae	g__Acidovorax	s__uncultured_Acidovorax_sp.	0	6	0	1	0	0	0	0	0	0	0	0	0	0	0	0
OTU106	d__Bacteria	p__Proteobacteria	c__Gammaproteobacteria	o__Pseudomonadales	f__Moraxellaceae	g__Acinetobacter	s__Acinetobacter_sp._39AGIII	11	0	0	0	0	0	0	0	0	0	0	0	0	0	0	0
OTU109	d__Bacteria	p__Proteobacteria	c__Gammaproteobacteria	o__Pseudomonadales	f__Pseudomonadaceae	g__Pseudomonas	s__Pseudomonas_peli	0	5	0	0	0	0	1	0	0	0	0	0	0	0	0	0
OTU110	d__Bacteria	p__Firmicutes	c__Bacilli	o__Bacillales	f__Staphylococcaceae	g__Staphylococcus	s__Staphylococcus_epidermidis	0	0	0	64	2	0	1	0	1	0	0	8	0	0	0	1
OTU112	d__Bacteria	p__Proteobacteria	c__Betaproteobacteria	o__Burkholderiales	f__Comamonadaceae	g__Delftia	s__Delftia_acidovorans	284	38	55	0	0	0	0	0	1	0	0	0	0	0	0	0
OTU117	d__Bacteria	p__Proteobacteria	c__Betaproteobacteria	o__Rhodocyclales	f__Rhodocyclaceae	g__Rhodocyclaceae_unclassified	s__Rhodocyclaceae_unclassified	0	202	57	265	0	0	2	2	0	2	1	2	0	1	0	4
OTU122	d__Bacteria	p__Proteobacteria	c__Betaproteobacteria	o__Burkholderiales	f__Comamonadaceae	g__Acidovorax	s__Acidovorax_sp._4_C16_23	0	5	1	0	0	0	0	0	0	0	0	0	0	0	0	1
OTU123	d__Bacteria	p__Proteobacteria	c__Betaproteobacteria	o__Rhodocyclales	f__Rhodocyclaceae	g__Rhodocyclaceae_unclassified	s__Rhodocyclaceae_unclassified	0	22	4	24	0	0	0	0	0	0	0	0	0	0	0	2
OTU128	d__Bacteria	p__Proteobacteria	c__Gammaproteobacteria	o__Enterobacteriales	f__Enterobacteriaceae	g__Escherichia	s__Escherichia_unclassified	995	0	48	33	14270	12347	9457	6769	29	76	2	592	4	43	0	5
OTU129	d__Bacteria	p__Proteobacteria	c__Betaproteobacteria	o__Burkholderiales	f__Oxalobacteraceae	g__Herbaspirillum	s__Herbaspirillum_huttiense	26	42	23	2	1	0	0	0	0	0	0	1	0	0	0	0
OTU131	d__Bacteria	p__Firmicutes	c__Bacilli	o__Lactobacillales	f__Lactobacillaceae	g__Lactobacillus	s__Lactobacillus_agilis	0	0	0	0	25	1	3	1	0	0	1	0	0	0	0	1
OTU136	d__Bacteria	p__Proteobacteria	c__Gammaproteobacteria	o__Xanthomonadales	f__Xanthomonadaceae	g__Vulcaniibacterium	s__Vulcaniibacterium_unclassified	0	20	0	0	0	0	0	0	0	0	0	0	0	0	0	0
OTU141	d__Bacteria	p__Proteobacteria	c__Betaproteobacteria	o__Burkholderiales	f__Comamonadaceae	g__Acidovorax	s__uncultured_Acidovorax_sp.	0	6	0	2	0	0	0	0	0	0	0	0	0	0	0	0
OTU143	d__Bacteria	p__Proteobacteria	c__Betaproteobacteria	o__Rhodocyclales	f__Rhodocyclaceae	g__Rhodocyclaceae_unclassified	s__Rhodocyclaceae_unclassified	0	8	0	5	0	0	1	0	0	0	0	0	0	0	0	0
OTU144	d__Bacteria	p__Proteobacteria	c__Betaproteobacteria	o__Burkholderiales	f__Comamonadaceae	g__Acidovorax	s__Acidovorax_sp._265ZY7	0	0	0	28	0	0	0	0	0	0	0	0	0	0	0	0
OTU150	d__Bacteria	p__Proteobacteria	c__Gammaproteobacteria	o__Pseudomonadales	f__Moraxellaceae	g__Acinetobacter	s__Acinetobacter_sp._Wuba16	133	0	0	0	0	0	0	0	0	0	0	0	0	0	0	0
OTU152	d__Bacteria	p__Proteobacteria	c__Gammaproteobacteria	o__Pseudomonadales	f__Moraxellaceae	g__Acinetobacter	s__Acinetobacter_sp._OM-E81	0	0	621	0	1	1	3	1	14	3	4	18	1	2	0	9
OTU154	d__Bacteria	p__Acidobacteria	c__Acidobacteria_Gp6	o__Gp6	f__Gp6	g__Gp6	s__Gp6_unclassified	0	0	4	0	0	0	0	0	0	0	0	1	0	0	0	2
OTU169	d__Bacteria	p__Proteobacteria	c__Betaproteobacteria	o__Burkholderiales	f__Burkholderiaceae	g__Ralstonia	s__Ralstonia_unclassified	2	3	0	0	0	0	0	0	0	0	1	0	0	0	0	0
OTU170	d__Bacteria	p__Proteobacteria	c__Betaproteobacteria	o__Burkholderiales	f__Comamonadaceae	g__Acidovorax	s__uncultured_Acidovorax_sp.	1	8	0	3	0	0	0	0	0	0	0	0	0	0	0	0
OTU176	d__Bacteria	p__Proteobacteria	c__Betaproteobacteria	o__Burkholderiales	f__Comamonadaceae	g__Acidovorax	s__Acidovorax_sp.	1	4	2	1	0	0	0	0	0	0	0	0	0	0	0	0
OTU188	d__Bacteria	p__Proteobacteria	c__Betaproteobacteria	o__Burkholderiales	f__Comamonadaceae	g__Comamonas	s__Comamonas_testosteroni	0	0	0	8	0	0	0	0	0	0	0	0	0	0	0	0
OTU195	d__Bacteria	p__Proteobacteria	c__Betaproteobacteria	o__Burkholderiales	f__Comamonadaceae	g__Acidovorax	s__Acidovorax_sp._DS-8PS-11	1	2	1	4	0	0	0	0	0	0	0	0	0	0	0	0
OTU202	d__Bacteria	p__Proteobacteria	c__Betaproteobacteria	o__Burkholderiales	f__Comamonadaceae	g__Acidovorax	s__Acidovorax_sp._ALBL_031	0	4	2	3	0	0	0	0	0	0	0	0	0	0	0	0
OTU205	d__Bacteria	p__Proteobacteria	c__Gammaproteobacteria	o__Pseudomonadales	f__Pseudomonadaceae	g__Pseudomonas	s__uncultured_Pseudomonas_sp.	0	0	0	4	0	0	0	0	0	0	0	0	0	0	0	0
OTU216	d__Bacteria	p__Proteobacteria	c__Betaproteobacteria	o__Rhodocyclales	f__Rhodocyclaceae	g__Rhodocyclaceae_unclassified	s__Rhodocyclaceae_unclassified	0	7	1	3	0	0	0	0	0	0	0	0	0	0	0	0
OTU227	d__Bacteria	p__Proteobacteria	c__Betaproteobacteria	o__Burkholderiales	f__Burkholderiaceae	g__Cupriavidus	s__uncultured_Cupriavidus_sp.	0	13	0	0	0	0	0	0	0	0	0	0	0	0	0	0
OTU238	d__Bacteria	p__Proteobacteria	c__Betaproteobacteria	o__Burkholderiales	f__Alcaligenaceae	g__Achromobacter	s__uncultured_Achromobacter_sp.	209	0	35	0	0	0	0	0	2	0	0	2	0	0	0	2
OTU255	d__Bacteria	p__Proteobacteria	c__Betaproteobacteria	o__Burkholderiales	f__Oxalobacteraceae	g__Massilia	s__Massilia_timonae	0	0	0	6	0	0	0	0	0	0	0	0	0	0	0	0
OTU262	d__Bacteria	p__Firmicutes	c__Bacilli	o__Lactobacillales	f__Lactobacillaceae	g__Lactobacillus	s__Lactobacillus_sp._D5-2	0	0	54	0	0	1	13	11	2462	60	14	134	10	122	20	956
OTU268	d__Bacteria	p__Proteobacteria	c__Betaproteobacteria	o__Rhodocyclales	f__Rhodocyclaceae	g__Rhodocyclaceae_unclassified	s__Rhodocyclaceae_unclassified	0	2	0	3	1	0	0	0	0	0	0	0	0	0	0	0
OTU274	d__Bacteria	p__Proteobacteria	c__Betaproteobacteria	o__Burkholderiales	f__Burkholderiaceae	g__Paraburkholderia	s__Paraburkholderia_fungorum	2	3	0	1	0	0	0	0	0	0	0	0	0	0	0	0
OTU286	d__Bacteria	p__Firmicutes	c__Bacilli	o__Lactobacillales	f__Lactobacillaceae	g__Lactobacillus	s__Lactobacillus_sp._L-YJ	0	0	0	0	0	0	37	228	37	0	0	29	145	790	251	775
OTU291	d__Bacteria	p__Proteobacteria	c__Betaproteobacteria	o__Burkholderiales	f__Comamonadaceae	g__Ramlibacter	s__Ramlibacter_unclassified	0	0	15	1	0	0	0	0	5	0	0	0	0	0	0	0
OTU300	d__Bacteria	p__Firmicutes	c__Bacilli	o__Bacillales	f__Staphylococcaceae	g__Staphylococcus	s__Staphylococcus_carnosus	0	0	0	1	0	0	0	0	0	0	0	0	0	0	0	0
OTU301	d__Bacteria	p__Firmicutes	c__Bacilli	o__Lactobacillales	f__Lactobacillaceae	g__Lactobacillus	s__uncultured_Lactobacillus_sp.	0	0	0	0	1	24	16	16	112	56	16	49	10	72	192	188
OTU302	d__Bacteria	p__Acidobacteria	c__Acidobacteria_Gp6	o__Gp6	f__Gp6	g__Gp6	s__Gp6_unclassified	0	0	73	0	3	0	0	1	1	3	0	2	0	0	0	3
OTU309	d__Bacteria	p__Proteobacteria	c__Betaproteobacteria	o__Burkholderiales	f__Oxalobacteraceae	g__Herbaspirillum	s__Herbaspirillum_sp._AU11670	2	5	0	1	0	0	0	0	0	0	0	0	0	0	0	0
OTU317	d__Bacteria	p__Proteobacteria	c__Gammaproteobacteria	o__Pseudomonadales	f__Pseudomonadaceae	g__Pseudomonas	s__Pseudomonas_jessenii	49	2	3	1	0	0	0	0	0	0	0	0	0	0	0	0
OTU332	d__Bacteria	p__Proteobacteria	c__Betaproteobacteria	o__Burkholderiales	f__Oxalobacteraceae	g__Herbaspirillum	s__uncultured_Herbaspirillum_sp.	6	10	3	0	0	0	0	0	0	0	0	0	0	0	0	0
OTU345	d__Bacteria	p__Proteobacteria	c__Gammaproteobacteria	o__Pseudomonadales	f__Moraxellaceae	g__Enhydrobacter	s__Enhydrobacter_unclassified	3	3	0	0	0	0	0	0	0	0	0	0	0	0	0	0
OTU346	d__Bacteria	p__Proteobacteria	c__Betaproteobacteria	o__Burkholderiales	f__Burkholderiaceae	g__Ralstonia	s__uncultured_Ralstonia_sp.	3	2	0	0	0	0	0	0	0	0	0	0	0	0	0	0
OTU368	d__Bacteria	p__Firmicutes	c__Bacilli	o__Lactobacillales	f__Lactobacillaceae	g__Lactobacillus	s__Lactobacillus_helveticus	0	0	0	0	0	0	0	0	0	0	0	0	0	0	6	1
OTU369	d__Bacteria	p__Proteobacteria	c__Betaproteobacteria	o__Rhodocyclales	f__Rhodocyclaceae	g__Rhodocyclaceae_unclassified	s__Rhodocyclaceae_unclassified	0	1	14	1	0	0	0	0	2	0	1	4	0	1	0	0
OTU382	d__Bacteria	p__Proteobacteria	c__Betaproteobacteria	o__Burkholderiales	f__Burkholderiaceae	g__Burkholderia	s__Burkholderia_sp._MG-2011-87-HA	0	1	1	3	0	0	0	0	0	0	0	0	0	0	0	0
OTU408	d__Bacteria	p__Proteobacteria	c__Gammaproteobacteria	o__Pseudomonadales	f__Moraxellaceae	g__Acinetobacter	s__Acinetobacter_sp._Wuba16	24	0	0	0	0	0	0	0	0	0	0	0	0	0	0	0
OTU429	d__Bacteria	p__Proteobacteria	c__Gammaproteobacteria	o__Pseudomonadales	f__Moraxellaceae	g__Enhydrobacter	s__Enhydrobacter_unclassified	23	3	14	0	0	0	0	0	0	0	0	0	0	1	0	0
OTU456	d__Bacteria	p__Proteobacteria	c__Gammaproteobacteria	o__Xanthomonadales	f__Xanthomonadaceae	g__Stenotrophomonas	s__Stenotrophomonas_maltophilia	148	0	0	0	0	0	0	0	0	0	0	0	0	0	0	0
OTU477	d__Bacteria	p__Proteobacteria	c__Betaproteobacteria	o__Burkholderiales	f__Comamonadaceae	g__Ramlibacter	s__Ramlibacter_tataouinensis	22	0	1	2	0	0	1	0	0	0	0	0	0	1	0	0
OTU497	d__Bacteria	p__Firmicutes	c__Bacilli	o__Bacillales	f__Staphylococcaceae	g__Staphylococcus	s__Staphylococcus_intermedius	0	0	0	0	0	0	0	0	0	0	0	0	0	0	0	0
OTU507	d__Bacteria	p__Proteobacteria	c__Betaproteobacteria	o__Burkholderiales	f__Comamonadaceae	g__Acidovorax	s__uncultured_Acidovorax_sp.	3	4	1	1	0	0	0	0	0	0	0	0	0	0	0	0
OTU513	d__Bacteria	p__Proteobacteria	c__Betaproteobacteria	o__Burkholderiales	f__Comamonadaceae	g__Acidovorax	s__Acidovorax_sp._RCP3	74	1	30	0	0	0	0	0	1	1	0	1	0	0	0	2
OTU573	d__Bacteria	p__Proteobacteria	c__Betaproteobacteria	o__Burkholderiales	f__Comamonadaceae	g__Acidovorax	s__Acidovorax_sp._4_C16_23	2	0	4	1	0	0	0	0	1	0	0	0	0	0	0	0
OTU582	d__Bacteria	p__Proteobacteria	c__Gammaproteobacteria	o__Enterobacteriales	f__Enterobacteriaceae	g__Edwardsiella	s__Edwardsiella_unclassified	41	0	0	0	0	0	0	0	0	0	0	0	0	0	0	0
OTU586	d__Bacteria	p__Proteobacteria	c__Betaproteobacteria	o__Burkholderiales	f__Burkholderiaceae	g__Ralstonia	s__uncultured_Ralstonia_sp.	32	0	1	0	0	0	0	0	0	0	0	0	0	0	0	0
OTU591	d__Bacteria	p__Firmicutes	c__Bacilli	o__Lactobacillales	f__Lactobacillaceae	g__Lactobacillus	s__Lactobacillus_helveticus	0	0	0	0	0	0	0	0	0	0	0	0	0	0	1	4
OTU594	d__Bacteria	p__Firmicutes	c__Bacilli	o__Lactobacillales	f__Lactobacillaceae	g__Lactobacillus	s__Lactobacillus_crispatus	0	0	0	0	0	0	0	0	0	0	0	0	2	1	6	2
OTU595	d__Bacteria	p__Firmicutes	c__Bacilli	o__Bacillales	f__Staphylococcaceae	g__Staphylococcus	s__Staphylococcus_pseudintermedius	0	0	0	0	0	0	0	0	0	0	0	0	0	0	0	0
OTU596	d__Bacteria	p__Firmicutes	c__Bacilli	o__Bacillales	f__Staphylococcaceae	g__Staphylococcus	s__Staphylococcus_delphini	0	0	0	0	0	0	0	0	0	0	0	0	0	0	0	0
OTU597	d__Bacteria	p__Firmicutes	c__Bacilli	o__Lactobacillales	f__Lactobacillaceae	g__Lactobacillus	s__Lactobacillus_kitasatonis	0	0	0	0	0	0	0	0	0	0	0	0	5	0	5	11
OTU600	d__Bacteria	p__Firmicutes	c__Bacilli	o__Bacillales	f__Staphylococcaceae	g__Staphylococcus	s__Staphylococcus_sp._C63	0	0	0	0	0	0	0	0	0	0	0	0	0	0	0	0
OTU608	d__Bacteria	p__Proteobacteria	c__Betaproteobacteria	o__Burkholderiales	f__Burkholderiaceae	g__Burkholderia	s__Burkholderia_cepacia	0	0	309	0	1	0	8	2	5	3	1	8	1	2	0	9
OTU616	d__Bacteria	p__Firmicutes	c__Bacilli	o__Lactobacillales	f__Lactobacillaceae	g__Lactobacillus	s__uncultured_Lactobacillus_sp.	0	0	0	0	0	0	0	0	0	0	0	0	2	1	1	2
OTU619	d__Bacteria	p__Firmicutes	c__Bacilli	o__Bacillales	f__Staphylococcaceae	g__Staphylococcus	s__Staphylococcus_sp._I_B6	0	0	0	0	0	0	0	0	0	0	0	0	0	0	0	0
OTU622	d__Bacteria	p__Firmicutes	c__Bacilli	o__Lactobacillales	f__Lactobacillaceae	g__Lactobacillus	s__uncultured_Lactobacillus_sp.	0	0	0	0	0	0	0	0	0	0	0	0	2	1	3	2
OTU625	d__Bacteria	p__Proteobacteria	c__Gammaproteobacteria	o__Pseudomonadales	f__Pseudomonadaceae	g__Pseudomonas	s__Pseudomonas_fragi	144	0	0	0	0	0	0	0	0	0	1	0	0	0	0	0
OTU626	d__Bacteria	p__Firmicutes	c__Bacilli	o__Lactobacillales	f__Enterococcaceae	g__Enterococcus	s__Enterococcus_columbae	0	0	0	0	0	0	0	0	0	1	0	1	0	0	0	0
OTU629	d__Bacteria	p__Firmicutes	c__Bacilli	o__Lactobacillales	f__Lactobacillaceae	g__Lactobacillus	s__Lactobacillus_agilis	0	0	0	0	5810	1942	2637	7178	124	4307	16595	7431	68	172	126	96
OTU644	d__Bacteria	p__Firmicutes	c__Bacilli	o__Bacillales	f__Staphylococcaceae	g__Staphylococcus	s__uncultured_Staphylococcus_sp.	0	0	0	0	0	0	0	0	0	0	0	0	0	0	0	0
OTU645	d__Bacteria	p__Firmicutes	c__Bacilli	o__Lactobacillales	f__Lactobacillaceae	g__Lactobacillus	s__Lactobacillus_helveticus	0	0	0	0	0	0	0	0	1	0	0	1	4	2	12	15
OTU648	d__Bacteria	p__Proteobacteria	c__Betaproteobacteria	o__Rhodocyclales	f__Rhodocyclaceae	g__Methyloversatilis	s__Methyloversatilis_unclassified	0	0	62	0	2	0	4	1	9	0	2	3	1	2	0	5
OTU658	d__Bacteria	p__Firmicutes	c__Bacilli	o__Lactobacillales	f__Lactobacillaceae	g__Lactobacillus	s__Lactobacillus_ingluviei	0	0	0	0	0	6	10	41	332	126	20	20	3	30	58	45
OTU660	d__Bacteria	p__Firmicutes	c__Bacilli	o__Lactobacillales	f__Enterococcaceae	g__Enterococcus	s__Enterococcus_cecorum	0	0	0	0	0	2	5	0	0	2	0	0	0	0	0	0
OTU661	d__Bacteria	p__Firmicutes	c__Bacilli	o__Bacillales	f__Staphylococcaceae	g__Staphylococcus	s__Staphylococcus_delphini	0	0	0	0	0	0	0	0	0	0	0	0	0	0	0	0
OTU668	d__Bacteria	p__Proteobacteria	c__Gammaproteobacteria	o__Enterobacteriales	f__Enterobacteriaceae	g__Edwardsiella	s__Edwardsiella_unclassified	16	0	0	0	0	0	0	0	0	0	0	0	0	0	0	0
OTU678	d__Bacteria	p__Firmicutes	c__Bacilli	o__Lactobacillales	f__Lactobacillaceae	g__Lactobacillus	s__Lactobacillus_timonensis	0	0	0	0	0	0	0	0	0	0	0	2	1	0	0	5
OTU681	d__Bacteria	p__Firmicutes	c__Bacilli	o__Bacillales	f__Staphylococcaceae	g__Staphylococcus	s__Staphylococcus_pseudintermedius	0	0	0	0	0	0	0	0	0	0	0	0	0	0	0	0
OTU682	d__Bacteria	p__Proteobacteria	c__Betaproteobacteria	o__Burkholderiales	f__Burkholderiaceae	g__Burkholderia	s__uncultured_Burkholderia_sp.	29	45	0	32	0	0	0	0	0	0	0	0	0	0	0	0
OTU684	d__Bacteria	p__Firmicutes	c__Bacilli	o__Lactobacillales	f__Enterococcaceae	g__Enterococcus	s__Enterococcus_cecorum	0	0	0	0	1	23	31	0	1	29	2	0	0	1	0	0
OTU686	d__Bacteria	p__Firmicutes	c__Bacilli	o__Lactobacillales	f__Lactobacillaceae	g__Lactobacillus	s__Lactobacillus_kitasatonis	0	0	0	0	0	0	0	0	0	0	0	0	2	0	7	10
OTU688	d__Bacteria	p__Firmicutes	c__Bacilli	o__Lactobacillales	f__Enterococcaceae	g__Enterococcus	s__Enterococcus_cecorum	0	0	0	0	0	1	3	0	0	5	0	0	0	0	0	0
OTU689	d__Bacteria	p__Firmicutes	c__Bacilli	o__Bacillales	f__Staphylococcaceae	g__Staphylococcus	s__Staphylococcus_pseudintermedius	0	0	0	0	0	0	0	0	0	0	0	0	0	0	0	0
OTU700	d__Bacteria	p__Firmicutes	c__Bacilli	o__Lactobacillales	f__Lactobacillaceae	g__Lactobacillus	s__Lactobacillus_kitasatonis	0	0	0	0	0	0	0	1	0	0	0	0	1	0	9	12
OTU701	d__Bacteria	p__Firmicutes	c__Bacilli	o__Bacillales	f__Staphylococcaceae	g__Staphylococcus	s__Staphylococcus_sp._I_B6	0	0	0	0	0	0	0	0	0	0	0	0	0	0	0	0
OTU704	d__Bacteria	p__Proteobacteria	c__Betaproteobacteria	o__Burkholderiales	f__Burkholderiaceae	g__Ralstonia	s__uncultured_Ralstonia_sp.	9	0	0	0	0	0	0	0	0	0	0	0	0	0	0	0
OTU706	d__Bacteria	p__Firmicutes	c__Bacilli	o__Lactobacillales	f__Lactobacillaceae	g__Lactobacillus	s__Lactobacillus_panis	0	0	0	0	0	0	0	0	0	0	0	1	1	0	1	2
OTU711	d__Bacteria	p__Firmicutes	c__Bacilli	o__Lactobacillales	f__Lactobacillaceae	g__Lactobacillus	s__Lactobacillus_acidophilus	0	0	0	0	0	0	0	0	0	0	0	0	1	4	5	1
OTU713	d__Bacteria	p__Firmicutes	c__Bacilli	o__Bacillales	f__Staphylococcaceae	g__Staphylococcus	s__Staphylococcus_delphini	0	0	0	0	0	0	0	0	0	0	0	0	0	0	0	0
OTU715	d__Bacteria	p__Firmicutes	c__Bacilli	o__Lactobacillales	f__Lactobacillaceae	g__Lactobacillus	s__uncultured_Lactobacillus_sp.	0	0	0	0	0	0	0	0	0	0	0	0	1	2	1	1
OTU716	d__Bacteria	p__Firmicutes	c__Bacilli	o__Bacillales	f__Staphylococcaceae	g__Staphylococcus	s__Staphylococcus_sp._C2I4	0	0	0	0	0	0	0	0	0	0	0	0	0	0	0	0
OTU719	d__Bacteria	p__Firmicutes	c__Erysipelotrichia	o__Erysipelotrichales	f__Erysipelotrichaceae	g__Turicibacter	s__uncultured_Turicibacter_sp.	0	0	0	0	0	0	2	965	0	68	1	11	0	25	0	67
OTU720	d__Bacteria	p__Firmicutes	c__Bacilli	o__Lactobacillales	f__Lactobacillaceae	g__Lactobacillus	s__Lactobacillus_kitasatonis	0	0	0	0	0	0	0	0	0	0	0	0	0	0	5	2
OTU723	d__Bacteria	p__Proteobacteria	c__Betaproteobacteria	o__Burkholderiales	f__Comamonadaceae	g__Delftia	s__Delftia_acidovorans	14	1	0	0	0	0	0	0	0	0	0	0	0	0	0	0
OTU730	d__Bacteria	p__Proteobacteria	c__Gammaproteobacteria	o__Pseudomonadales	f__Pseudomonadaceae	g__Pseudomonas	s__Pseudomonas_monteilii	8	0	0	0	0	0	0	0	0	0	0	0	0	0	0	0
OTU733	d__Bacteria	p__Firmicutes	c__Bacilli	o__Bacillales	f__Staphylococcaceae	g__Staphylococcus	s__Staphylococcus_carnosus	0	0	0	0	0	0	0	0	0	0	0	0	0	0	0	0
OTU736	d__Bacteria	p__Firmicutes	c__Bacilli	o__Lactobacillales	f__Lactobacillaceae	g__Lactobacillus	s__uncultured_Lactobacillus_sp.	0	0	0	0	0	0	0	0	0	0	0	0	2	3	3	0
OTU744	d__Bacteria	p__Proteobacteria	c__Betaproteobacteria	o__Burkholderiales	f__Burkholderiaceae	g__Ralstonia	s__uncultured_Ralstonia_sp.	17	25	0	19	0	0	0	0	0	0	0	0	0	0	0	0
OTU745	d__Bacteria	p__Firmicutes	c__Bacilli	o__Lactobacillales	f__Enterococcaceae	g__Enterococcus	s__Enterococcus_cecorum	0	0	0	0	0	3	8	0	0	2	0	0	0	0	0	0
OTU753	d__Bacteria	p__Firmicutes	c__Bacilli	o__Lactobacillales	f__Enterococcaceae	g__Enterococcus	s__Enterococcus_cecorum	0	0	0	0	0	8	5	0	0	6	0	0	0	0	0	0
OTU760	d__Bacteria	p__Firmicutes	c__Bacilli	o__Lactobacillales	f__Lactobacillaceae	g__Lactobacillus	s__Lactobacillus_kitasatonis	0	0	0	0	0	0	0	0	0	0	0	0	9	3	24	53
OTU761	d__Bacteria	p__Firmicutes	c__Bacilli	o__Lactobacillales	f__Lactobacillaceae	g__Lactobacillus	s__Lactobacillus_kitasatonis	0	0	0	0	0	0	0	0	0	0	0	0	0	0	2	5
OTU762	d__Bacteria	p__Firmicutes	c__Bacilli	o__Bacillales	f__Staphylococcaceae	g__Staphylococcus	s__Staphylococcus_carnosus	0	0	0	0	0	0	0	0	0	0	0	0	0	0	0	0
OTU764	d__Bacteria	p__Firmicutes	c__Bacilli	o__Lactobacillales	f__Lactobacillaceae	g__Lactobacillus	s__uncultured_Lactobacillus_sp.	0	0	0	0	0	0	0	0	0	0	0	0	1	3	15	7
OTU765	d__Bacteria	p__Firmicutes	c__Bacilli	o__Lactobacillales	f__Lactobacillaceae	g__Lactobacillus	s__Lactobacillus_crispatus	0	0	0	0	0	0	0	0	0	0	0	0	0	1	3	3
OTU767	d__Bacteria	p__Firmicutes	c__Bacilli	o__Lactobacillales	f__Lactobacillaceae	g__Lactobacillus	s__uncultured_Lactobacillus_sp.	0	0	0	0	0	0	0	0	0	0	0	0	1	1	1	1
OTU769	d__Bacteria	p__Firmicutes	c__Bacilli	o__Lactobacillales	f__Lactobacillaceae	g__Lactobacillus	s__Lactobacillus_helveticus	0	0	0	0	0	0	0	0	0	0	0	0	0	4	4	1
OTU781	d__Bacteria	p__Firmicutes	c__Bacilli	o__Bacillales	f__Staphylococcaceae	g__Staphylococcus	s__Staphylococcus_delphini	0	0	0	0	0	0	0	0	0	0	0	0	0	0	0	0
OTU784	d__Bacteria	p__Proteobacteria	c__Gammaproteobacteria	o__Enterobacteriales	f__Enterobacteriaceae	g__Edwardsiella	s__Edwardsiella_unclassified	463	0	0	0	0	0	0	0	0	0	0	0	0	0	0	0
OTU786	d__Bacteria	p__Firmicutes	c__Bacilli	o__Lactobacillales	f__Lactobacillaceae	g__Lactobacillus	s__Lactobacillus_crispatus	0	0	0	0	0	0	0	0	0	0	0	0	2	3	5	3
OTU787	d__Bacteria	p__Firmicutes	c__Bacilli	o__Bacillales	f__Staphylococcaceae	g__Staphylococcus	s__Staphylococcus_delphini	0	0	0	0	0	0	0	0	0	0	0	0	0	0	0	0
OTU800	d__Bacteria	p__Firmicutes	c__Bacilli	o__Bacillales	f__Staphylococcaceae	g__Staphylococcus	s__Staphylococcus_pseudintermedius	0	0	0	0	0	0	0	0	0	0	0	0	0	0	0	0
OTU806	d__Bacteria	p__Proteobacteria	c__Betaproteobacteria	o__Burkholderiales	f__Burkholderiaceae	g__Ralstonia	s__uncultured_Ralstonia_sp.	9	1	0	3	0	0	0	0	0	0	0	0	0	0	0	0
OTU819	d__Bacteria	p__Firmicutes	c__Bacilli	o__Bacillales	f__Staphylococcaceae	g__Staphylococcus	s__Staphylococcus_delphini	0	0	0	0	0	0	0	0	0	0	0	0	0	0	0	0
OTU820	d__Bacteria	p__Firmicutes	c__Bacilli	o__Lactobacillales	f__Enterococcaceae	g__Enterococcus	s__Enterococcus_cecorum	0	0	0	0	3	7	35	0	0	18	0	2	0	0	0	0
OTU828	d__Bacteria	p__Firmicutes	c__Bacilli	o__Bacillales	f__Staphylococcaceae	g__Staphylococcus	s__Staphylococcus_sp._2008-01-1056-2	0	0	0	0	0	0	0	0	0	0	0	0	0	0	0	0
OTU830	d__Bacteria	p__Proteobacteria	c__Betaproteobacteria	o__Burkholderiales	f__Burkholderiaceae	g__Ralstonia	s__Ralstonia_unclassified	22	0	3	0	1	0	0	0	0	0	0	0	0	0	0	0
OTU833	d__Bacteria	p__Firmicutes	c__Bacilli	o__Lactobacillales	f__Enterococcaceae	g__Enterococcus	s__Enterococcus_cecorum	0	0	0	0	2	2	5	0	0	16	0	2	0	0	0	0
OTU835	d__Bacteria	p__Firmicutes	c__Bacilli	o__Lactobacillales	f__Lactobacillaceae	g__Lactobacillus	s__uncultured_Lactobacillus_sp.	0	0	0	0	0	0	0	0	1	0	0	0	4	1	2	0
OTU838	d__Bacteria	p__Firmicutes	c__Bacilli	o__Lactobacillales	f__Lactobacillaceae	g__Lactobacillus	s__Lactobacillus_helveticus	0	0	0	0	0	0	0	0	0	0	0	0	1	3	3	1
OTU839	d__Bacteria	p__Firmicutes	c__Bacilli	o__Bacillales	f__Staphylococcaceae	g__Staphylococcus	s__Staphylococcus_delphini	0	0	0	0	0	0	0	0	0	0	0	0	0	0	0	0
OTU847	d__Bacteria	p__Proteobacteria	c__Betaproteobacteria	o__Burkholderiales	f__Oxalobacteraceae	g__Noviherbaspirillum	s__Noviherbaspirillum_unclassified	0	0	0	0	0	0	0	0	0	0	0	0	0	0	0	0
OTU850	d__Bacteria	p__Firmicutes	c__Bacilli	o__Lactobacillales	f__Lactobacillaceae	g__Lactobacillus	s__Lactobacillus_helveticus	0	0	0	0	0	0	0	0	1	0	0	0	0	2	2	1
OTU851	d__Bacteria	p__Firmicutes	c__Bacilli	o__Lactobacillales	f__Lactobacillaceae	g__Lactobacillus	s__Lactobacillus_panis	0	0	0	0	0	0	0	0	0	0	0	1	1	0	3	4
OTU869	d__Bacteria	p__Proteobacteria	c__Betaproteobacteria	o__Burkholderiales	f__Burkholderiaceae	g__Ralstonia	s__Ralstonia_unclassified	167	0	32	0	1	0	0	0	1	0	0	0	0	0	0	1
OTU879	d__Bacteria	p__Acidobacteria	c__Acidobacteria_Gp6	o__Gp6	f__Gp6	g__Gp6	s__Gp6_unclassified	0	0	6	0	1	0	0	0	0	0	0	0	0	0	0	0
OTU887	d__Bacteria	p__Firmicutes	c__Bacilli	o__Bacillales	f__Staphylococcaceae	g__Staphylococcus	s__Staphylococcus_delphini	0	0	0	0	0	0	0	0	0	0	0	0	0	0	0	0
OTU894	d__Bacteria	p__Firmicutes	c__Bacilli	o__Bacillales	f__Staphylococcaceae	g__Staphylococcus	s__Staphylococcus_delphini	0	0	0	0	0	0	0	0	0	0	0	0	0	0	0	0
OTU895	d__Bacteria	p__Firmicutes	c__Bacilli	o__Bacillales	f__Staphylococcaceae	g__Staphylococcus	s__Staphylococcus_sp._C2I4	0	0	0	0	0	0	0	0	0	0	0	0	0	0	0	0
OTU905	d__Bacteria	p__Firmicutes	c__Bacilli	o__Lactobacillales	f__Lactobacillaceae	g__Lactobacillus	s__Lactobacillus_kitasatonis	0	0	0	0	0	0	0	0	0	0	0	0	1	1	12	22
OTU911	d__Bacteria	p__Proteobacteria	c__Betaproteobacteria	o__Burkholderiales	f__Burkholderiaceae	g__Limnobacter	s__Limnobacter_sp._AK108	0	0	1	0	0	0	0	0	2	0	0	0	0	0	0	0
OTU934	d__Bacteria	p__Firmicutes	c__Bacilli	o__Lactobacillales	f__Lactobacillaceae	g__Lactobacillus	s__Lactobacillus_kitasatonis	0	0	0	0	0	0	0	0	0	0	0	0	2	0	6	3
OTU942	d__Bacteria	p__Firmicutes	c__Bacilli	o__Lactobacillales	f__Lactobacillaceae	g__Lactobacillus	s__Lactobacillus_kitasatonis	0	0	0	0	0	0	0	3	0	0	0	0	13	4	46	69
OTU944	d__Bacteria	p__Firmicutes	c__Bacilli	o__Bacillales	f__Staphylococcaceae	g__Staphylococcus	s__Staphylococcus_intermedius	0	0	0	0	0	0	0	0	0	0	0	0	0	0	0	0
OTU956	d__Bacteria	p__Firmicutes	c__Bacilli	o__Bacillales	f__Staphylococcaceae	g__Staphylococcus	s__Staphylococcus_sp._I_B6	0	0	0	0	0	0	0	0	0	0	0	0	0	0	0	0
OTU959	d__Bacteria	p__Firmicutes	c__Bacilli	o__Bacillales	f__Staphylococcaceae	g__Staphylococcus	s__Staphylococcus_sp._C2I4	0	0	0	0	0	0	0	0	0	0	0	0	0	0	0	0
OTU965	d__Bacteria	p__Firmicutes	c__Bacilli	o__Lactobacillales	f__Lactobacillaceae	g__Lactobacillus	s__Lactobacillus_kitasatonis	0	0	0	0	0	0	0	0	0	0	0	0	0	1	3	5
OTU967	d__Bacteria	p__Firmicutes	c__Bacilli	o__Bacillales	f__Staphylococcaceae	g__Staphylococcus	s__Staphylococcus_delphini	0	0	0	0	0	0	0	0	0	0	0	0	0	0	0	0
OTU979	d__Bacteria	p__Firmicutes	c__Bacilli	o__Lactobacillales	f__Lactobacillaceae	g__Lactobacillus	s__Lactobacillus_helveticus	0	0	0	0	0	0	0	0	0	0	0	0	1	3	3	3
OTU980	d__Bacteria	p__Firmicutes	c__Bacilli	o__Lactobacillales	f__Enterococcaceae	g__Enterococcus	s__Enterococcus_cecorum	0	0	0	0	0	5	4	0	0	0	1	0	0	0	0	0
OTU984	d__Bacteria	p__Firmicutes	c__Bacilli	o__Lactobacillales	f__Lactobacillaceae	g__Lactobacillus	s__Lactobacillus_kitasatonis	0	0	0	0	0	0	0	0	0	0	0	0	2	1	2	4
OTU1000	d__Bacteria	p__Proteobacteria	c__Betaproteobacteria	o__Rhodocyclales	f__Rhodocyclaceae	g__Rhodocyclaceae_unclassified	s__Rhodocyclaceae_unclassified	0	3	0	7	0	0	0	0	0	0	0	0	0	1	0	0
OTU1011	d__Bacteria	p__Firmicutes	c__Bacilli	o__Bacillales	f__Staphylococcaceae	g__Staphylococcus	s__Staphylococcus_delphini	0	0	0	0	0	0	0	0	0	0	0	0	0	0	0	0
OTU1013	d__Bacteria	p__Firmicutes	c__Bacilli	o__Lactobacillales	f__Lactobacillaceae	g__Lactobacillus	s__Lactobacillus_kitasatonis	0	0	0	0	0	0	0	0	0	0	0	0	1	0	0	3
OTU1020	d__Bacteria	p__Firmicutes	c__Bacilli	o__Lactobacillales	f__Enterococcaceae	g__Enterococcus	s__Enterococcus_cecorum	0	0	0	0	0	2	1	0	0	6	0	1	0	1	0	0
OTU1022	d__Bacteria	p__Proteobacteria	c__Gammaproteobacteria	o__Pseudomonadales	f__Moraxellaceae	g__Acinetobacter	s__Acinetobacter_sp._P-106	0	0	6	0	0	0	0	0	0	0	0	0	0	0	0	0
OTU1027	d__Bacteria	p__Proteobacteria	c__Gammaproteobacteria	o__Pseudomonadales	f__Moraxellaceae	g__Psychrobacter	s__Psychrobacter_sp._20	27	0	0	0	0	0	0	0	0	0	0	0	0	0	0	0
OTU1032	d__Bacteria	p__Firmicutes	c__Bacilli	o__Lactobacillales	f__Lactobacillaceae	g__Lactobacillus	s__Lactobacillus_crispatus	0	0	0	0	0	0	0	0	0	0	0	0	3	2	6	4
OTU1042	d__Bacteria	p__Firmicutes	c__Bacilli	o__Bacillales	f__Staphylococcaceae	g__Staphylococcus	s__Staphylococcus_pseudintermedius	0	0	0	0	0	0	0	0	0	0	0	0	0	0	0	0
OTU1053	d__Bacteria	p__Proteobacteria	c__Betaproteobacteria	o__Burkholderiales	f__Comamonadaceae	g__Pelomonas	s__uncultured_Pelomonas_sp.	0	0	199	0	1	0	4	0	5	0	3	5	0	0	0	6
OTU1054	d__Bacteria	p__Firmicutes	c__Bacilli	o__Lactobacillales	f__Lactobacillaceae	g__Lactobacillus	s__Lactobacillus_kefiranofaciens	0	0	0	0	0	0	1	0	0	0	0	0	32	38	130	97
OTU1057	d__Bacteria	p__Firmicutes	c__Bacilli	o__Bacillales	f__Staphylococcaceae	g__Staphylococcus	s__Staphylococcus_sp._2008-01-1056-2	0	0	0	0	0	0	0	0	0	0	0	0	0	0	0	0
OTU1059	d__Bacteria	p__Firmicutes	c__Bacilli	o__Bacillales	f__Staphylococcaceae	g__Staphylococcus	s__Staphylococcus_delphini	0	0	0	0	0	0	0	0	0	0	0	0	0	0	0	0
OTU1060	d__Bacteria	p__Firmicutes	c__Bacilli	o__Lactobacillales	f__Lactobacillaceae	g__Lactobacillus	s__Lactobacillus_saerimneri	0	0	0	0	1	0	3	0	10	6	5	0	0	0	4	4
OTU1066	d__Bacteria	p__Firmicutes	c__Bacilli	o__Bacillales	f__Staphylococcaceae	g__Staphylococcus	s__Staphylococcus_intermedius	0	0	0	0	0	0	0	0	0	0	0	0	0	0	0	0
OTU1074	d__Bacteria	p__Firmicutes	c__Bacilli	o__Lactobacillales	f__Lactobacillaceae	g__Lactobacillus	s__Lactobacillus_acidophilus	0	0	0	0	0	0	0	0	0	0	0	0	2	0	1	0
OTU1076	d__Bacteria	p__Proteobacteria	c__Gammaproteobacteria	o__Pseudomonadales	f__Pseudomonadaceae	g__Pseudomonas	s__Pseudomonas_peli	0	1	0	0	0	0	0	0	0	0	0	0	0	0	0	1
OTU1085	d__Bacteria	p__Firmicutes	c__Bacilli	o__Lactobacillales	f__Enterococcaceae	g__Enterococcus	s__Enterococcus_cecorum	0	0	0	0	0	0	2	0	0	7	0	0	0	0	0	0
OTU1098	d__Bacteria	p__Firmicutes	c__Bacilli	o__Lactobacillales	f__Lactobacillaceae	g__Lactobacillus	s__Lactobacillus_helveticus	0	0	0	0	0	0	0	0	0	0	0	0	2	7	26	12
OTU1105	d__Bacteria	p__Firmicutes	c__Bacilli	o__Lactobacillales	f__Lactobacillaceae	g__Lactobacillus	s__Lactobacillus_crispatus	0	0	0	0	0	0	0	0	0	0	0	0	2	4	9	1
OTU1114	d__Bacteria	p__Proteobacteria	c__Betaproteobacteria	o__Burkholderiales	f__Comamonadaceae	g__Ramlibacter	s__Ramlibacter_sp._T-55	0	0	0	0	0	0	1	1	1	0	0	1	0	1	0	0
OTU1134	d__Bacteria	p__Firmicutes	c__Bacilli	o__Lactobacillales	f__Lactobacillaceae	g__Lactobacillus	s__uncultured_Lactobacillus_sp.	0	0	0	0	0	0	0	0	0	0	0	0	3	6	10	3
OTU1155	d__Bacteria	p__Firmicutes	c__Bacilli	o__Lactobacillales	f__Lactobacillaceae	g__Lactobacillus	s__Lactobacillus_crispatus	0	0	0	0	0	0	0	0	0	0	0	0	2	2	3	2
OTU1161	d__Bacteria	p__Proteobacteria	c__Betaproteobacteria	o__Burkholderiales	f__Comamonadaceae	g__Ottowia	s__Ottowia_sp._NPG-11	0	0	19	0	0	0	0	0	0	1	1	0	0	0	0	2
OTU1162	d__Bacteria	p__Firmicutes	c__Bacilli	o__Bacillales	f__Staphylococcaceae	g__Staphylococcus	s__Staphylococcus_intermedius	0	0	0	0	0	0	0	0	0	0	0	0	0	0	0	0
OTU1167	d__Bacteria	p__Firmicutes	c__Bacilli	o__Lactobacillales	f__Enterococcaceae	g__Enterococcus	s__Enterococcus_columbae	0	0	0	0	6	1	4	1	0	1	1	0	0	0	0	0
OTU1172	d__Bacteria	p__Firmicutes	c__Bacilli	o__Lactobacillales	f__Lactobacillaceae	g__Lactobacillus	s__Lactobacillus_crispatus	0	0	0	0	0	0	0	0	0	0	0	0	11	8	5	6
OTU1206	d__Bacteria	p__Firmicutes	c__Bacilli	o__Bacillales	f__Staphylococcaceae	g__Staphylococcus	s__Staphylococcus_delphini	0	0	0	0	0	0	0	0	0	0	0	0	0	0	0	0
OTU1207	d__Bacteria	p__Firmicutes	c__Bacilli	o__Lactobacillales	f__Lactobacillaceae	g__Lactobacillus	s__Lactobacillus_helveticus	0	0	0	0	0	0	0	0	0	0	0	0	3	1	6	1
OTU1214	d__Bacteria	p__Firmicutes	c__Bacilli	o__Lactobacillales	f__Lactobacillaceae	g__Lactobacillus	s__Lactobacillus_kitasatonis	0	0	0	0	0	0	0	0	0	0	0	0	0	1	3	12
OTU1215	d__Bacteria	p__Firmicutes	c__Bacilli	o__Bacillales	f__Staphylococcaceae	g__Staphylococcus	s__Staphylococcus_pseudintermedius	0	0	0	0	0	0	0	0	0	0	0	0	0	0	0	0
OTU1219	d__Bacteria	p__Firmicutes	c__Bacilli	o__Lactobacillales	f__Lactobacillaceae	g__Lactobacillus	s__Lactobacillus_crispatus	0	0	0	0	0	0	0	0	0	0	0	0	0	3	2	1
OTU1220	d__Bacteria	p__Firmicutes	c__Bacilli	o__Lactobacillales	f__Lactobacillaceae	g__Lactobacillus	s__uncultured_Lactobacillus_sp.	0	0	0	0	0	0	1	1	3	0	0	0	81	137	175	74
OTU1222	d__Bacteria	p__Firmicutes	c__Bacilli	o__Bacillales	f__Staphylococcaceae	g__Staphylococcus	s__Staphylococcus_intermedius	0	0	0	0	0	0	0	0	0	0	0	0	0	0	0	0
OTU1225	d__Bacteria	p__Firmicutes	c__Bacilli	o__Lactobacillales	f__Lactobacillaceae	g__Lactobacillus	s__uncultured_Lactobacillus_sp.	0	0	0	0	0	0	0	0	0	0	0	1	2	1	6	0
OTU1231	d__Bacteria	p__Firmicutes	c__Bacilli	o__Bacillales	f__Staphylococcaceae	g__Staphylococcus	s__Staphylococcus_sp._C63	0	0	0	0	0	0	0	0	0	0	0	0	0	0	0	0
OTU1239	d__Bacteria	p__Firmicutes	c__Bacilli	o__Lactobacillales	f__Lactobacillaceae	g__Lactobacillus	s__Lactobacillus_kitasatonis	0	0	0	0	0	0	0	0	0	0	0	0	0	0	0	5
OTU1242	d__Bacteria	p__Firmicutes	c__Bacilli	o__Bacillales	f__Staphylococcaceae	g__Staphylococcus	s__Staphylococcus_delphini	0	0	0	0	0	0	0	0	0	0	0	0	0	0	0	0
OTU1245	d__Bacteria	p__Firmicutes	c__Bacilli	o__Lactobacillales	f__Lactobacillaceae	g__Lactobacillus	s__Lactobacillus_kitasatonis	0	0	0	0	0	0	0	0	0	0	0	0	1	1	4	5
OTU1248	d__Bacteria	p__Firmicutes	c__Bacilli	o__Lactobacillales	f__Enterococcaceae	g__Enterococcus	s__Enterococcus_cecorum	0	0	0	0	1	7	10	0	0	4	0	1	0	0	0	0
OTU1251	d__Bacteria	p__Firmicutes	c__Bacilli	o__Lactobacillales	f__Lactobacillaceae	g__Lactobacillus	s__Lactobacillus_crispatus	0	0	0	0	0	0	1	0	0	0	0	0	3	3	6	4
OTU1252	d__Bacteria	p__Firmicutes	c__Bacilli	o__Lactobacillales	f__Lactobacillaceae	g__Lactobacillus	s__Lactobacillus_kitasatonis	0	0	0	0	0	0	1	2	0	0	0	0	69	35	194	392
OTU1253	d__Bacteria	p__Firmicutes	c__Bacilli	o__Lactobacillales	f__Enterococcaceae	g__Enterococcus	s__Enterococcus_cecorum	0	0	0	0	16	52	25	0	0	90	4	4	0	0	0	0
OTU1255	d__Bacteria	p__Firmicutes	c__Bacilli	o__Bacillales	f__Staphylococcaceae	g__Staphylococcus	s__Staphylococcus_delphini	0	0	0	0	0	0	0	0	0	0	0	0	0	0	0	0
OTU1268	d__Bacteria	p__Proteobacteria	c__Betaproteobacteria	o__Betaproteobacteria_unclassified	f__Betaproteobacteria_unclassified	g__Betaproteobacteria_unclassified	s__Betaproteobacteria_unclassified	23	0	0	0	0	0	0	0	0	0	0	0	0	0	0	0
OTU1271	d__Bacteria	p__Firmicutes	c__Bacilli	o__Lactobacillales	f__Lactobacillaceae	g__Lactobacillus	s__Lactobacillus_crispatus	0	0	0	0	0	0	1	0	0	0	0	0	0	0	3	0
OTU1279	d__Bacteria	p__Firmicutes	c__Bacilli	o__Bacillales	f__Staphylococcaceae	g__Staphylococcus	s__Staphylococcus_delphini	0	0	0	0	0	0	0	0	0	0	0	0	0	0	0	0
OTU1282	d__Bacteria	p__Firmicutes	c__Bacilli	o__Bacillales	f__Staphylococcaceae	g__Staphylococcus	s__Staphylococcus_pseudintermedius	0	0	0	0	0	0	0	0	0	0	0	0	0	0	0	0
OTU1284	d__Bacteria	p__Firmicutes	c__Bacilli	o__Lactobacillales	f__Lactobacillaceae	g__Lactobacillus	s__uncultured_Lactobacillus_sp.	0	0	0	0	0	0	0	0	0	0	0	0	10	15	14	7
OTU1289	d__Bacteria	p__Firmicutes	c__Bacilli	o__Lactobacillales	f__Lactobacillaceae	g__Lactobacillus	s__Lactobacillus_crispatus	0	0	0	0	0	0	0	0	1	0	0	0	2	3	2	2
OTU1318	d__Bacteria	p__Proteobacteria	c__Betaproteobacteria	o__Burkholderiales	f__Burkholderiaceae	g__Burkholderia	s__Burkholderia_sp._BCB-30	3	1	0	2	0	0	0	0	1	0	0	0	0	0	0	0
OTU1328	d__Bacteria	p__Firmicutes	c__Bacilli	o__Lactobacillales	f__Lactobacillaceae	g__Lactobacillus	s__Lactobacillus_kitasatonis	0	0	0	0	0	0	0	0	0	0	0	0	1	1	1	4
OTU1352	d__Bacteria	p__Firmicutes	c__Bacilli	o__Bacillales	f__Staphylococcaceae	g__Staphylococcus	s__Staphylococcus_intermedius	0	0	0	0	0	0	0	0	0	0	0	0	0	0	0	0
OTU1353	d__Bacteria	p__Firmicutes	c__Bacilli	o__Lactobacillales	f__Lactobacillaceae	g__Lactobacillus	s__Lactobacillus_crispatus	0	0	0	0	0	0	0	0	1	0	0	0	1	0	2	0
OTU1356	d__Bacteria	p__Firmicutes	c__Bacilli	o__Bacillales	f__Staphylococcaceae	g__Staphylococcus	s__Staphylococcus_sp._2008-01-1056-2	0	0	0	0	0	0	0	0	0	0	0	0	0	0	0	0
OTU1357	d__Bacteria	p__Firmicutes	c__Bacilli	o__Bacillales	f__Staphylococcaceae	g__Staphylococcus	s__Staphylococcus_sp._C2I4	0	0	0	0	0	0	0	0	0	0	0	0	0	0	0	0
OTU1363	d__Bacteria	p__Firmicutes	c__Bacilli	o__Bacillales	f__Staphylococcaceae	g__Staphylococcus	s__Staphylococcus_delphini	0	0	0	0	0	0	0	0	0	0	0	0	0	0	0	0
OTU1364	d__Bacteria	p__Firmicutes	c__Bacilli	o__Bacillales	f__Staphylococcaceae	g__Staphylococcus	s__Staphylococcus_delphini	1	0	1	0	0	0	0	0	0	0	0	0	0	0	0	0
OTU1376	d__Bacteria	p__Firmicutes	c__Bacilli	o__Bacillales	f__Staphylococcaceae	g__Staphylococcus	s__Staphylococcus_sp._C10I2	0	0	0	0	0	0	0	0	0	0	0	0	0	0	0	0
OTU1377	d__Bacteria	p__Firmicutes	c__Bacilli	o__Lactobacillales	f__Lactobacillaceae	g__Lactobacillus	s__Lactobacillus_kitasatonis	0	0	0	0	0	0	0	0	0	0	0	0	1	1	2	2
OTU1389	d__Bacteria	p__Firmicutes	c__Bacilli	o__Lactobacillales	f__Lactobacillaceae	g__Lactobacillus	s__Lactobacillus_crispatus	0	0	0	0	0	0	0	1	0	0	0	0	3	4	2	3
OTU1391	d__Bacteria	p__Firmicutes	c__Bacilli	o__Lactobacillales	f__Lactobacillaceae	g__Lactobacillus	s__Lactobacillus_helveticus	0	0	0	0	0	0	0	0	0	0	0	0	0	1	5	1
OTU1392	d__Bacteria	p__Firmicutes	c__Bacilli	o__Bacillales	f__Staphylococcaceae	g__Staphylococcus	s__Staphylococcus_sp._C7I8	0	0	0	0	0	0	0	0	0	0	0	0	0	0	0	0
OTU1402	d__Bacteria	p__Firmicutes	c__Bacilli	o__Lactobacillales	f__Lactobacillaceae	g__Lactobacillus	s__Lactobacillus_helveticus	0	0	0	0	0	0	0	0	0	0	0	0	0	5	1	1
OTU1416	d__Bacteria	p__Firmicutes	c__Bacilli	o__Lactobacillales	f__Lactobacillaceae	g__Lactobacillus	s__uncultured_Lactobacillus_sp.	0	0	0	0	0	0	0	0	1	0	0	1	0	0	4	0
OTU1428	d__Bacteria	p__Firmicutes	c__Bacilli	o__Lactobacillales	f__Enterococcaceae	g__Enterococcus	s__Enterococcus_cecorum	0	0	0	0	2	10	8	0	0	5	0	0	0	0	0	0
OTU1443	d__Bacteria	p__Firmicutes	c__Bacilli	o__Bacillales	f__Staphylococcaceae	g__Staphylococcus	s__Staphylococcus_delphini	0	0	0	0	0	0	0	0	0	0	0	0	0	0	0	0
OTU1445	d__Bacteria	p__Firmicutes	c__Bacilli	o__Lactobacillales	f__Lactobacillaceae	g__Lactobacillus	s__Lactobacillus_kitasatonis	0	0	0	0	0	0	0	0	0	0	0	0	3	1	1	4
OTU1468	d__Bacteria	p__Firmicutes	c__Bacilli	o__Lactobacillales	f__Lactobacillaceae	g__Lactobacillus	s__Lactobacillus_helveticus	0	0	0	0	0	0	0	1	2	0	0	1	49	74	52	49
OTU1471	d__Bacteria	p__Firmicutes	c__Bacilli	o__Lactobacillales	f__Lactobacillaceae	g__Lactobacillus	s__Lactobacillus_kitasatonis	0	0	0	0	0	0	0	0	0	0	0	0	4	4	7	22
OTU1473	d__Bacteria	p__Firmicutes	c__Bacilli	o__Lactobacillales	f__Lactobacillaceae	g__Lactobacillus	s__uncultured_Lactobacillus_sp.	0	0	0	0	0	0	0	1	2	0	0	0	25	40	21	12
OTU1480	d__Bacteria	p__Firmicutes	c__Bacilli	o__Lactobacillales	f__Lactobacillaceae	g__Lactobacillus	s__Lactobacillus_kitasatonis	0	0	0	0	0	0	0	0	0	0	0	0	9	2	7	21
OTU1483	d__Bacteria	p__Firmicutes	c__Bacilli	o__Bacillales	f__Staphylococcaceae	g__Staphylococcus	s__Staphylococcus_pseudintermedius	0	0	0	0	0	0	0	0	0	0	0	0	0	0	0	0
OTU1489	d__Bacteria	p__Firmicutes	c__Bacilli	o__Lactobacillales	f__Lactobacillaceae	g__Lactobacillus	s__uncultured_Lactobacillus_sp.	0	0	0	0	0	0	0	0	14	0	0	3	0	0	0	0
OTU1493	d__Bacteria	p__Proteobacteria	c__Gammaproteobacteria	o__Pasteurellales	f__Pasteurellaceae	g__Gallibacterium	s__Gallibacterium_genomosp._3	0	0	0	0	0	3	0	0	7	0	0	1	0	0	0	0
OTU1501	d__Bacteria	p__Firmicutes	c__Bacilli	o__Bacillales	f__Staphylococcaceae	g__Staphylococcus	s__Staphylococcus_delphini	0	0	0	0	0	0	0	0	0	0	0	0	0	0	0	0
OTU1505	d__Bacteria	p__Firmicutes	c__Bacilli	o__Lactobacillales	f__Lactobacillaceae	g__Lactobacillus	s__Lactobacillus_kitasatonis	0	0	0	0	0	0	0	0	0	0	0	0	1	0	1	3
OTU1515	d__Bacteria	p__Firmicutes	c__Bacilli	o__Lactobacillales	f__Lactobacillaceae	g__Lactobacillus	s__Lactobacillus_crispatus	0	0	0	0	0	0	0	0	0	0	0	0	18	27	20	18
OTU1527	d__Bacteria	p__Firmicutes	c__Bacilli	o__Lactobacillales	f__Lactobacillaceae	g__Lactobacillus	s__Lactobacillus_helveticus	0	0	0	0	0	0	0	0	0	0	0	0	2	2	6	2
OTU1537	d__Bacteria	p__Firmicutes	c__Bacilli	o__Bacillales	f__Staphylococcaceae	g__Staphylococcus	s__Staphylococcus_sp._C2I4	0	0	0	0	0	0	0	0	0	0	0	0	0	0	0	0
OTU1563	d__Bacteria	p__Firmicutes	c__Bacilli	o__Lactobacillales	f__Lactobacillaceae	g__Lactobacillus	s__Lactobacillus_crispatus	0	0	0	0	0	0	0	0	0	0	0	0	2	1	4	1
OTU1578	d__Bacteria	p__Firmicutes	c__Bacilli	o__Lactobacillales	f__Lactobacillaceae	g__Lactobacillus	s__uncultured_Lactobacillus_sp.	0	0	0	0	0	0	0	2	2	0	0	0	4	5	3	6
OTU1587	d__Bacteria	p__Firmicutes	c__Bacilli	o__Lactobacillales	f__Lactobacillaceae	g__Lactobacillus	s__uncultured_Lactobacillus_sp.	0	0	0	0	0	0	0	0	0	0	0	0	0	0	3	6
OTU1589	d__Bacteria	p__Firmicutes	c__Bacilli	o__Lactobacillales	f__Lactobacillaceae	g__Lactobacillus	s__Lactobacillus_crispatus	0	0	0	0	0	0	0	0	1	0	0	0	6	1	4	3
OTU1596	d__Bacteria	p__Firmicutes	c__Bacilli	o__Bacillales	f__Staphylococcaceae	g__Staphylococcus	s__Staphylococcus_sp._C10I2	0	0	0	0	0	0	0	0	0	0	0	0	0	0	0	0
OTU1620	d__Bacteria	p__Firmicutes	c__Bacilli	o__Lactobacillales	f__Lactobacillaceae	g__Lactobacillus	s__Lactobacillus_helveticus	0	0	0	0	0	0	1	0	0	0	0	0	13	17	6	5
OTU1621	d__Bacteria	p__Firmicutes	c__Bacilli	o__Lactobacillales	f__Lactobacillaceae	g__Lactobacillus	s__Lactobacillus_jensenii	0	0	0	0	0	0	1	0	0	0	0	0	2	7	4	4
OTU1624	d__Bacteria	p__Firmicutes	c__Bacilli	o__Bacillales	f__Staphylococcaceae	g__Staphylococcus	s__Staphylococcus_pseudintermedius	0	0	0	0	0	0	0	0	0	0	0	0	0	0	0	0
OTU1635	d__Bacteria	p__Firmicutes	c__Bacilli	o__Lactobacillales	f__Enterococcaceae	g__Enterococcus	s__Enterococcus_cecorum	0	0	0	0	0	2	3	0	0	3	0	0	0	0	0	0
OTU1636	d__Bacteria	p__Firmicutes	c__Bacilli	o__Lactobacillales	f__Lactobacillaceae	g__Lactobacillus	s__Lactobacillus_crispatus	0	0	0	0	0	0	0	0	0	0	0	0	0	5	1	1
OTU1660	d__Bacteria	p__Firmicutes	c__Bacilli	o__Bacillales	f__Staphylococcaceae	g__Staphylococcus	s__Staphylococcus_sp._C2I4	0	0	0	0	0	0	0	0	0	0	0	0	0	0	0	0
OTU1671	d__Bacteria	p__Firmicutes	c__Bacilli	o__Bacillales	f__Staphylococcaceae	g__Staphylococcus	s__Staphylococcus_delphini	0	0	0	0	0	0	0	0	0	0	0	0	0	0	0	0
OTU1682	d__Bacteria	p__Proteobacteria	c__Betaproteobacteria	o__Burkholderiales	f__Oxalobacteraceae	g__Herbaspirillum	s__Herbaspirillum_sp._GT_3-03	8	1	14	1	1	0	0	0	0	0	0	0	0	1	0	0
OTU1687	d__Bacteria	p__Firmicutes	c__Bacilli	o__Lactobacillales	f__Lactobacillaceae	g__Lactobacillus	s__Lactobacillus_kitasatonis	0	0	0	0	0	0	0	0	0	0	0	0	2	1	4	12
OTU1691	d__Bacteria	p__Firmicutes	c__Bacilli	o__Lactobacillales	f__Lactobacillaceae	g__Lactobacillus	s__Lactobacillus_crispatus	0	0	0	0	0	0	0	0	0	0	0	0	1	4	3	1
OTU1693	d__Bacteria	p__Firmicutes	c__Bacilli	o__Lactobacillales	f__Lactobacillaceae	g__Lactobacillus	s__Lactobacillus_acidophilus	0	0	0	0	0	0	0	1	2	1	0	0	28	30	15	12
OTU1710	d__Bacteria	p__Firmicutes	c__Bacilli	o__Lactobacillales	f__Enterococcaceae	g__Enterococcus	s__uncultured_Enterococcus_sp.	0	0	0	0	113	392	818	0	9	1287	68	43	0	2	0	0
OTU1713	d__Bacteria	p__Acidobacteria	c__Acidobacteria_Gp6	o__Gp6	f__Gp6	g__Gp6	s__Gp6_unclassified	0	0	12	0	0	0	1	0	0	0	0	0	0	0	0	0
OTU1715	d__Bacteria	p__Firmicutes	c__Bacilli	o__Lactobacillales	f__Lactobacillaceae	g__Lactobacillus	s__Lactobacillus_vaginalis	0	0	0	0	0	0	0	0	0	0	0	1	0	1	0	2
OTU1716	d__Bacteria	p__Firmicutes	c__Bacilli	o__Lactobacillales	f__Enterococcaceae	g__Enterococcus	s__Enterococcus_cecorum	0	0	0	0	3	17	12	0	0	12	0	1	0	0	0	0
OTU1736	d__Bacteria	p__Firmicutes	c__Bacilli	o__Lactobacillales	f__Enterococcaceae	g__Enterococcus	s__Enterococcus_cecorum	0	0	0	0	1	2	6	0	0	16	1	0	0	0	0	0
OTU1739	d__Bacteria	p__Firmicutes	c__Bacilli	o__Bacillales	f__Staphylococcaceae	g__Staphylococcus	s__Staphylococcus_delphini	0	0	0	0	0	0	0	0	0	0	0	0	0	0	0	0
OTU1744	d__Bacteria	p__Firmicutes	c__Bacilli	o__Bacillales	f__Staphylococcaceae	g__Staphylococcus	s__Staphylococcus_pseudintermedius	0	0	0	0	0	0	0	0	0	0	0	0	0	0	0	0
OTU1748	d__Bacteria	p__Firmicutes	c__Bacilli	o__Lactobacillales	f__Lactobacillaceae	g__Lactobacillus	s__uncultured_Lactobacillus_sp.	0	0	0	0	0	0	0	0	0	0	0	0	0	1	1	1
OTU1750	d__Bacteria	p__Firmicutes	c__Bacilli	o__Lactobacillales	f__Lactobacillaceae	g__Lactobacillus	s__Lactobacillus_acidophilus	0	0	0	0	0	0	0	0	0	0	0	1	0	2	1	1
OTU1756	d__Bacteria	p__Firmicutes	c__Bacilli	o__Lactobacillales	f__Lactobacillaceae	g__Lactobacillus	s__Lactobacillus_crispatus	0	0	0	0	0	0	0	0	0	0	0	0	1	1	4	2
OTU1772	d__Bacteria	p__Firmicutes	c__Bacilli	o__Lactobacillales	f__Lactobacillaceae	g__Lactobacillus	s__uncultured_Lactobacillus_sp.	0	0	0	0	0	0	0	0	0	0	0	0	2	2	1	2
OTU1791	d__Bacteria	p__Firmicutes	c__Bacilli	o__Lactobacillales	f__Lactobacillaceae	g__Lactobacillus	s__Lactobacillus_kitasatonis	0	0	0	0	0	0	0	2	0	0	0	0	0	0	5	8
OTU1792	d__Bacteria	p__Firmicutes	c__Bacilli	o__Lactobacillales	f__Lactobacillaceae	g__Lactobacillus	s__Lactobacillus_crispatus	0	0	0	0	0	0	0	0	0	0	0	0	0	1	4	0
OTU1860	d__Bacteria	p__Proteobacteria	c__Gammaproteobacteria	o__Pseudomonadales	f__Pseudomonadaceae	g__Pseudomonas	s__Pseudomonas_umsongensis	7	0	0	0	0	0	0	0	0	0	0	0	0	0	0	0
OTU1862	d__Bacteria	p__Firmicutes	c__Bacilli	o__Bacillales	f__Staphylococcaceae	g__Staphylococcus	s__Staphylococcus_pseudintermedius	0	0	0	0	0	0	0	0	0	0	0	0	0	0	0	0
OTU1864	d__Bacteria	p__Firmicutes	c__Bacilli	o__Lactobacillales	f__Lactobacillaceae	g__Lactobacillus	s__Lactobacillus_delbrueckii	0	0	0	0	0	0	0	0	0	0	0	0	1	0	1	1
OTU1868	d__Bacteria	p__Firmicutes	c__Bacilli	o__Lactobacillales	f__Lactobacillaceae	g__Lactobacillus	s__uncultured_Lactobacillus_sp.	0	0	0	0	0	0	0	0	0	0	0	0	0	1	1	1
OTU1898	d__Bacteria	p__Firmicutes	c__Bacilli	o__Lactobacillales	f__Lactobacillaceae	g__Lactobacillus	s__Lactobacillus_plantarum	0	0	0	0	0	0	0	1	0	0	0	0	0	1	2	1
OTU1912	d__Bacteria	p__Firmicutes	c__Bacilli	o__Bacillales	f__Staphylococcaceae	g__Staphylococcus	s__Staphylococcus_sp._C10I2	0	0	0	0	0	0	0	0	0	0	0	0	0	0	0	0
OTU1933	d__Bacteria	p__Firmicutes	c__Bacilli	o__Lactobacillales	f__Lactobacillaceae	g__Lactobacillus	s__Lactobacillus_helveticus	0	0	0	0	0	0	0	0	0	0	0	0	0	3	2	0
OTU1948	d__Bacteria	p__Firmicutes	c__Bacilli	o__Bacillales	f__Staphylococcaceae	g__Staphylococcus	s__Staphylococcus_sp._C55	0	0	0	0	0	0	0	0	0	0	0	0	0	0	0	0
OTU1959	d__Bacteria	p__Firmicutes	c__Bacilli	o__Lactobacillales	f__Lactobacillaceae	g__Lactobacillus	s__Lactobacillus_helveticus	0	0	0	0	0	0	0	0	0	0	0	0	1	4	2	2
OTU1982	d__Bacteria	p__Firmicutes	c__Bacilli	o__Lactobacillales	f__Lactobacillaceae	g__Lactobacillus	s__Lactobacillus_delbrueckii	0	0	0	0	0	0	0	0	0	1	0	0	0	3	2	0
OTU1986	d__Bacteria	p__Firmicutes	c__Bacilli	o__Lactobacillales	f__Lactobacillaceae	g__Lactobacillus	s__Lactobacillus_crispatus	0	0	0	0	0	0	0	0	0	0	0	0	3	7	2	2
OTU1992	d__Bacteria	p__Firmicutes	c__Bacilli	o__Bacillales	f__Staphylococcaceae	g__Staphylococcus	s__Staphylococcus_delphini	0	0	0	0	0	0	0	0	0	0	0	0	0	0	0	0
OTU2003	d__Bacteria	p__Firmicutes	c__Bacilli	o__Lactobacillales	f__Lactobacillaceae	g__Lactobacillus	s__uncultured_Lactobacillus_sp.	0	0	0	0	0	0	0	0	0	0	0	0	3	3	2	1
OTU2008	d__Bacteria	p__Firmicutes	c__Bacilli	o__Lactobacillales	f__Lactobacillaceae	g__Lactobacillus	s__Lactobacillus_kitasatonis	0	0	0	0	0	0	0	0	0	0	0	0	3	1	5	6
OTU2011	d__Bacteria	p__Firmicutes	c__Bacilli	o__Lactobacillales	f__Lactobacillaceae	g__Lactobacillus	s__uncultured_Lactobacillus_sp.	0	0	0	0	0	0	0	0	1	0	0	0	2	5	11	7
OTU2034	d__Bacteria	p__Firmicutes	c__Bacilli	o__Lactobacillales	f__Lactobacillaceae	g__Lactobacillus	s__uncultured_Lactobacillus_sp.	0	0	0	0	0	0	0	0	0	0	0	0	0	0	5	1
OTU2042	d__Bacteria	p__Firmicutes	c__Bacilli	o__Bacillales	f__Staphylococcaceae	g__Staphylococcus	s__Staphylococcus_sp._C55	0	0	0	0	0	0	0	0	0	0	0	0	0	0	0	0
OTU2058	d__Bacteria	p__Firmicutes	c__Bacilli	o__Bacillales	f__Staphylococcaceae	g__Staphylococcus	s__Staphylococcus_pseudintermedius	0	0	0	0	0	0	0	0	0	0	0	0	0	0	0	0
OTU2062	d__Bacteria	p__Firmicutes	c__Bacilli	o__Lactobacillales	f__Lactobacillaceae	g__Lactobacillus	s__Lactobacillus_delbrueckii	0	0	0	0	0	0	0	0	0	0	0	0	2	4	10	4
OTU2068	d__Bacteria	p__Firmicutes	c__Bacilli	o__Lactobacillales	f__Lactobacillaceae	g__Lactobacillus	s__Lactobacillus_secaliphilus	0	0	0	0	0	0	0	3	11	0	0	3	9	9	3	9
OTU2072	d__Bacteria	p__Firmicutes	c__Bacilli	o__Lactobacillales	f__Lactobacillaceae	g__Lactobacillus	s__Lactobacillus_crispatus	0	0	0	0	0	0	0	2	0	0	0	0	20	8	29	52
OTU2073	d__Bacteria	p__Firmicutes	c__Bacilli	o__Bacillales	f__Staphylococcaceae	g__Staphylococcus	s__Staphylococcus_sp._C36	0	0	0	0	0	0	0	0	0	0	0	0	0	0	0	0
OTU2087	d__Bacteria	p__Proteobacteria	c__Betaproteobacteria	o__Burkholderiales	f__Burkholderiaceae	g__Cupriavidus	s__Cupriavidus_metallidurans	0	0	1	0	0	0	0	0	1	0	0	1	0	0	0	2
OTU2094	d__Bacteria	p__Proteobacteria	c__Gammaproteobacteria	o__Thiotrichales	f__Piscirickettsiaceae	g__Methylophaga	s__uncultured_Methylophaga_sp.	0	0	15	0	0	0	1	0	3	0	1	3	0	0	0	6
OTU2120	d__Bacteria	p__Proteobacteria	c__Gammaproteobacteria	o__Pseudomonadales	f__Moraxellaceae	g__Acinetobacter	s__Acinetobacter_sp._CYJ_5-1	45	0	0	0	0	0	0	0	0	0	0	0	0	0	0	0
OTU2134	d__Bacteria	p__Firmicutes	c__Bacilli	o__Lactobacillales	f__Lactobacillaceae	g__Lactobacillus	s__Lactobacillus_helveticus	0	0	0	0	0	0	0	0	1	0	0	0	7	12	11	0
OTU2165	d__Bacteria	p__Firmicutes	c__Bacilli	o__Bacillales	f__Staphylococcaceae	g__Staphylococcus	s__Staphylococcus_sp._C2I4	0	0	0	0	0	0	0	0	0	0	0	0	0	0	0	0
OTU2173	d__Bacteria	p__Acidobacteria	c__Acidobacteria_Gp6	o__Gp6	f__Gp6	g__Gp6	s__Gp6_unclassified	0	0	14	0	0	0	0	0	0	0	0	0	0	0	0	1
OTU2177	d__Bacteria	p__Firmicutes	c__Bacilli	o__Bacillales	f__Staphylococcaceae	g__Staphylococcus	s__Staphylococcus_intermedius	0	0	0	0	0	0	0	0	0	0	0	0	0	0	0	0
OTU2189	d__Bacteria	p__Firmicutes	c__Bacilli	o__Lactobacillales	f__Lactobacillaceae	g__Lactobacillus	s__uncultured_Lactobacillus_sp.	0	0	0	0	0	0	0	0	0	0	0	0	0	1	1	1
OTU2190	d__Bacteria	p__Firmicutes	c__Bacilli	o__Lactobacillales	f__Lactobacillaceae	g__Lactobacillus	s__Lactobacillus_unclassified	0	0	0	0	0	0	0	0	0	0	0	0	11	11	6	2
OTU2202	d__Bacteria	p__Firmicutes	c__Bacilli	o__Lactobacillales	f__Lactobacillaceae	g__Lactobacillus	s__Lactobacillus_crispatus	0	0	0	0	0	0	0	0	1	0	0	0	9	8	5	6
OTU2219	d__Bacteria	p__Firmicutes	c__Bacilli	o__Lactobacillales	f__Lactobacillaceae	g__Lactobacillus	s__Lactobacillus_crispatus	0	0	0	0	0	0	0	0	0	0	0	0	0	1	2	1
OTU2268	d__Bacteria	p__Firmicutes	c__Bacilli	o__Lactobacillales	f__Enterococcaceae	g__Enterococcus	s__Enterococcus_cecorum	0	0	0	0	15	77	70	0	0	39	2	7	0	0	0	0
OTU2269	d__Bacteria	p__Proteobacteria	c__Betaproteobacteria	o__Burkholderiales	f__Burkholderiaceae	g__Burkholderia	s__Burkholderia_sp._MG-2011-87-HA	2	2	0	1	0	0	0	0	0	0	0	0	0	0	0	0
OTU2274	d__Bacteria	p__Proteobacteria	c__Betaproteobacteria	o__Rhodocyclales	f__Rhodocyclaceae	g__Rhodocyclus	s__uncultured_Rhodocyclus_sp.	0	0	54	0	0	0	0	0	0	0	0	0	0	0	1	0
OTU2288	d__Bacteria	p__Firmicutes	c__Bacilli	o__Lactobacillales	f__Lactobacillaceae	g__Lactobacillus	s__uncultured_Lactobacillus_sp.	0	0	0	0	0	0	0	0	0	0	0	0	3	2	1	1
OTU2289	d__Bacteria	p__Firmicutes	c__Bacilli	o__Lactobacillales	f__Lactobacillaceae	g__Lactobacillus	s__uncultured_Lactobacillus_sp.	0	0	0	0	0	0	0	0	0	0	0	0	1	4	0	2
OTU2292	d__Bacteria	p__Firmicutes	c__Bacilli	o__Bacillales	f__Staphylococcaceae	g__Staphylococcus	s__Staphylococcus_sp._C63	0	0	0	0	0	0	0	0	0	0	0	0	0	0	0	0
OTU2311	d__Bacteria	p__Proteobacteria	c__Gammaproteobacteria	o__Pseudomonadales	f__Moraxellaceae	g__Acinetobacter	s__uncultured_Acinetobacter_sp.	0	0	8	0	0	0	1	0	0	0	0	0	0	0	0	0
OTU2338	d__Bacteria	p__Firmicutes	c__Bacilli	o__Lactobacillales	f__Lactobacillaceae	g__Lactobacillus	s__Lactobacillus_sp._KC45a	0	0	0	0	0	0	0	0	0	0	0	0	1	2	2	0
OTU2342	d__Bacteria	p__Firmicutes	c__Bacilli	o__Lactobacillales	f__Lactobacillaceae	g__Lactobacillus	s__Lactobacillus_delbrueckii	0	0	0	0	0	0	0	0	0	0	0	0	0	1	2	0
OTU2343	d__Bacteria	p__Firmicutes	c__Bacilli	o__Bacillales	f__Staphylococcaceae	g__Staphylococcus	s__uncultured_Staphylococcus_sp.	0	0	0	0	0	0	0	0	0	0	0	0	0	0	0	0
OTU2358	d__Bacteria	p__Firmicutes	c__Bacilli	o__Bacillales	f__Staphylococcaceae	g__Staphylococcus	s__Staphylococcus_intermedius	0	0	0	0	0	0	0	0	0	0	0	0	0	0	0	0
OTU2368	d__Bacteria	p__Firmicutes	c__Bacilli	o__Lactobacillales	f__Lactobacillaceae	g__Lactobacillus	s__Lactobacillus_crispatus	0	0	0	0	0	0	0	0	0	0	0	0	0	0	3	0
OTU2391	d__Bacteria	p__Firmicutes	c__Bacilli	o__Bacillales	f__Staphylococcaceae	g__Staphylococcus	s__Staphylococcus_pseudintermedius	0	0	0	0	0	0	0	0	0	0	0	0	0	0	0	0
OTU2395	d__Bacteria	p__Firmicutes	c__Bacilli	o__Lactobacillales	f__Lactobacillaceae	g__Lactobacillus	s__Lactobacillus_kitasatonis	0	0	0	0	0	0	1	3	0	0	0	0	20	10	19	21
OTU2399	d__Bacteria	p__Firmicutes	c__Bacilli	o__Bacillales	f__Staphylococcaceae	g__Staphylococcus	s__Staphylococcus_sp._KB1.3T	0	0	0	0	0	0	0	0	0	0	0	0	0	0	0	0
OTU2401	d__Bacteria	p__Firmicutes	c__Bacilli	o__Bacillales	f__Staphylococcaceae	g__Staphylococcus	s__Staphylococcus_pseudintermedius	0	0	0	0	0	0	0	0	0	0	0	0	0	0	0	0
OTU2434	d__Bacteria	p__Firmicutes	c__Bacilli	o__Lactobacillales	f__Lactobacillaceae	g__Lactobacillus	s__Lactobacillus_crispatus	0	0	0	0	0	0	0	0	0	0	0	0	4	1	1	0
OTU2442	d__Bacteria	p__Firmicutes	c__Bacilli	o__Lactobacillales	f__Lactobacillaceae	g__Lactobacillus	s__Lactobacillus_crispatus	0	0	0	0	0	0	0	0	0	0	0	0	4	6	4	1
OTU2443	d__Bacteria	p__Firmicutes	c__Bacilli	o__Lactobacillales	f__Lactobacillaceae	g__Lactobacillus	s__Lactobacillus_crispatus	0	0	0	0	0	0	0	1	1	0	0	0	5	16	7	6
OTU2466	d__Bacteria	p__Proteobacteria	c__Gammaproteobacteria	o__Pseudomonadales	f__Moraxellaceae	g__Acinetobacter	s__Acinetobacter_sp._JL1	9	18	0	0	0	0	0	0	0	0	0	1	0	0	0	0
OTU2470	d__Bacteria	p__Proteobacteria	c__Betaproteobacteria	o__Burkholderiales	f__Oxalobacteraceae	g__Herbaspirillum	s__Herbaspirillum_huttiense	3	1	7	0	0	0	1	0	0	0	0	1	0	0	0	1
OTU2475	d__Bacteria	p__Firmicutes	c__Bacilli	o__Lactobacillales	f__Lactobacillaceae	g__Lactobacillus	s__uncultured_Lactobacillus_sp.	0	0	0	0	0	0	0	0	0	0	0	0	3	2	1	1
OTU2480	d__Bacteria	p__Firmicutes	c__Bacilli	o__Bacillales	f__Staphylococcaceae	g__Staphylococcus	s__Staphylococcus_pseudintermedius	0	0	0	0	0	0	0	0	0	0	0	0	0	0	0	0
OTU2483	d__Bacteria	p__Firmicutes	c__Bacilli	o__Lactobacillales	f__Lactobacillaceae	g__Lactobacillus	s__Lactobacillus_crispatus	0	0	0	0	0	0	0	0	1	0	0	0	0	0	1	1
OTU2489	d__Bacteria	p__Firmicutes	c__Bacilli	o__Lactobacillales	f__Lactobacillaceae	g__Lactobacillus	s__Lactobacillus_helveticus	0	0	0	0	0	0	0	0	0	0	0	0	3	3	1	1
OTU2501	d__Bacteria	p__Firmicutes	c__Bacilli	o__Lactobacillales	f__Lactobacillaceae	g__Lactobacillus	s__Lactobacillus_kitasatonis	0	0	0	0	0	0	0	0	0	0	0	0	3	0	3	3
OTU2509	d__Bacteria	p__Firmicutes	c__Bacilli	o__Lactobacillales	f__Lactobacillaceae	g__Lactobacillus	s__Lactobacillus_crispatus	0	0	0	0	0	0	0	0	0	0	0	0	1	2	1	0
OTU2511	d__Bacteria	p__Firmicutes	c__Bacilli	o__Lactobacillales	f__Lactobacillaceae	g__Lactobacillus	s__Lactobacillus_crispatus	0	0	0	0	0	0	4	1	1	1	0	1	85	110	35	12
OTU2516	d__Bacteria	p__Firmicutes	c__Bacilli	o__Lactobacillales	f__Lactobacillaceae	g__Lactobacillus	s__Lactobacillus_helveticus	0	0	0	0	0	0	0	1	0	0	0	0	2	4	8	3
OTU2523	d__Bacteria	p__Firmicutes	c__Bacilli	o__Lactobacillales	f__Lactobacillaceae	g__Lactobacillus	s__Lactobacillus_sp.	0	0	0	0	6	5	13	5	0	15	134	43	0	0	0	0
OTU2556	d__Bacteria	p__Firmicutes	c__Bacilli	o__Bacillales	f__Staphylococcaceae	g__Staphylococcus	s__Staphylococcus_delphini	0	0	0	0	0	0	0	0	0	0	0	0	0	0	0	0
OTU2564	d__Bacteria	p__Firmicutes	c__Bacilli	o__Lactobacillales	f__Lactobacillaceae	g__Lactobacillus	s__Lactobacillus_unclassified	0	0	0	0	0	0	0	0	0	0	0	0	5	2	0	1
OTU2576	d__Bacteria	p__Firmicutes	c__Bacilli	o__Lactobacillales	f__Lactobacillaceae	g__Lactobacillus	s__Lactobacillus_crispatus	0	0	0	0	0	0	0	0	0	0	0	0	4	8	6	1
OTU2577	d__Bacteria	p__Firmicutes	c__Bacilli	o__Lactobacillales	f__Lactobacillaceae	g__Lactobacillus	s__uncultured_Lactobacillus_sp.	0	0	0	0	0	0	0	0	0	0	0	0	7	10	3	1
OTU2581	d__Bacteria	p__Firmicutes	c__Bacilli	o__Lactobacillales	f__Lactobacillaceae	g__Lactobacillus	s__Lactobacillus_helveticus	0	0	0	0	0	0	0	0	0	0	0	0	1	1	1	0
OTU2585	d__Bacteria	p__Firmicutes	c__Bacilli	o__Lactobacillales	f__Lactobacillaceae	g__Lactobacillus	s__Lactobacillus_kitasatonis	0	0	0	0	0	0	0	0	0	0	0	0	2	0	0	1
OTU2591	d__Bacteria	p__Firmicutes	c__Bacilli	o__Lactobacillales	f__Lactobacillaceae	g__Lactobacillus	s__Lactobacillus_kitasatonis	0	0	0	0	0	0	0	0	0	0	0	0	1	1	1	1
OTU2598	d__Bacteria	p__Firmicutes	c__Bacilli	o__Lactobacillales	f__Streptococcaceae	g__Streptococcus	s__Streptococcus_equinus	0	0	5	0	0	0	105	0	0	0	0	1	0	1	0	5
OTU2611	d__Bacteria	p__Firmicutes	c__Bacilli	o__Lactobacillales	f__Lactobacillaceae	g__Lactobacillus	s__Lactobacillus_gallinarum	0	0	0	0	0	0	0	0	1	0	0	0	2	4	3	5
OTU2618	d__Bacteria	p__Firmicutes	c__Bacilli	o__Lactobacillales	f__Lactobacillaceae	g__Lactobacillus	s__Lactobacillus_sp._CD6	0	0	0	0	0	0	0	0	0	0	0	0	2	0	1	1
OTU2629	d__Bacteria	p__Firmicutes	c__Bacilli	o__Lactobacillales	f__Lactobacillaceae	g__Lactobacillus	s__Lactobacillus_helveticus	0	0	0	0	0	0	0	0	0	0	0	0	1	0	1	1
OTU2650	d__Bacteria	p__Firmicutes	c__Bacilli	o__Bacillales	f__Staphylococcaceae	g__Staphylococcus	s__Staphylococcus_delphini	0	0	0	0	0	0	0	0	0	0	0	0	0	0	0	0
OTU2681	d__Bacteria	p__Firmicutes	c__Bacilli	o__Lactobacillales	f__Lactobacillaceae	g__Lactobacillus	s__Lactobacillus_crispatus	0	0	0	0	0	0	0	0	0	0	0	0	0	0	1	2
OTU2698	d__Bacteria	p__Firmicutes	c__Bacilli	o__Lactobacillales	f__Lactobacillaceae	g__Lactobacillus	s__uncultured_Lactobacillus_sp.	0	0	0	0	0	0	0	1	1	0	0	0	10	15	2	1
OTU2704	d__Bacteria	p__Firmicutes	c__Bacilli	o__Lactobacillales	f__Lactobacillaceae	g__Lactobacillus	s__Lactobacillus_sp._RA2120	0	0	0	0	0	0	0	0	0	0	0	0	0	0	0	1
OTU2707	d__Bacteria	p__Firmicutes	c__Bacilli	o__Lactobacillales	f__Lactobacillaceae	g__Lactobacillus	s__Lactobacillus_crispatus	0	0	0	0	0	0	0	0	17	0	0	0	0	1	1	3
OTU2709	d__Bacteria	p__Firmicutes	c__Bacilli	o__Bacillales	f__Staphylococcaceae	g__Staphylococcus	s__Staphylococcus_intermedius	0	0	0	0	0	0	0	0	0	0	0	0	0	0	0	0
OTU2713	d__Bacteria	p__Proteobacteria	c__Betaproteobacteria	o__Burkholderiales	f__Comamonadaceae	g__Acidovorax	s__uncultured_Acidovorax_sp.	0	0	5	0	0	0	0	0	0	0	0	1	0	0	1	0
OTU2749	d__Bacteria	p__Firmicutes	c__Bacilli	o__Bacillales	f__Staphylococcaceae	g__Staphylococcus	s__Staphylococcus_pseudintermedius	0	0	0	0	0	0	0	0	0	0	0	0	0	0	0	0
OTU2750	d__Bacteria	p__Firmicutes	c__Bacilli	o__Lactobacillales	f__Lactobacillaceae	g__Lactobacillus	s__uncultured_Lactobacillus_sp.	0	0	0	0	0	0	0	0	1	0	0	1	2	3	1	1
OTU2760	d__Bacteria	p__Proteobacteria	c__Betaproteobacteria	o__Burkholderiales	f__Burkholderiaceae	g__Burkholderia	s__uncultured_Burkholderia_sp.	2	4	1	2	0	0	0	0	0	0	0	0	0	0	0	0
OTU2774	d__Bacteria	p__Firmicutes	c__Bacilli	o__Lactobacillales	f__Lactobacillaceae	g__Lactobacillus	s__Lactobacillus_crispatus	0	0	0	0	0	0	0	0	0	0	0	0	1	3	0	1
OTU2788	d__Bacteria	p__Firmicutes	c__Bacilli	o__Lactobacillales	f__Enterococcaceae	g__Enterococcus	s__Enterococcus_cecorum	0	0	0	0	0	2	2	0	0	2	2	0	0	0	0	0
OTU2791	d__Bacteria	p__Firmicutes	c__Bacilli	o__Lactobacillales	f__Lactobacillaceae	g__Lactobacillus	s__uncultured_Lactobacillus_sp.	0	0	0	0	0	0	0	0	0	0	0	0	1	3	0	1
OTU2792	d__Bacteria	p__Firmicutes	c__Bacilli	o__Bacillales	f__Staphylococcaceae	g__Staphylococcus	s__Staphylococcus_carnosus	0	0	0	0	0	0	0	0	0	0	0	0	0	0	0	0
OTU2801	d__Bacteria	p__Firmicutes	c__Bacilli	o__Lactobacillales	f__Lactobacillaceae	g__Lactobacillus	s__Lactobacillus_crispatus	0	0	0	0	0	0	0	0	0	0	0	0	6	4	1	0
OTU2803	d__Bacteria	p__Firmicutes	c__Bacilli	o__Lactobacillales	f__Lactobacillaceae	g__Lactobacillus	s__uncultured_Lactobacillus_sp.	0	0	0	0	0	0	1	0	1	0	0	0	1	0	3	0
OTU2813	d__Bacteria	p__Firmicutes	c__Bacilli	o__Lactobacillales	f__Lactobacillaceae	g__Lactobacillus	s__Lactobacillus_helveticus	0	0	0	0	0	0	2	0	0	0	0	0	8	22	4	2
OTU2861	d__Bacteria	p__Firmicutes	c__Bacilli	o__Lactobacillales	f__Lactobacillaceae	g__Lactobacillus	s__Lactobacillus_kitasatonis	0	0	0	0	0	0	0	0	0	0	0	0	12	1	7	6
OTU2876	d__Bacteria	p__Firmicutes	c__Bacilli	o__Lactobacillales	f__Lactobacillaceae	g__Lactobacillus	s__Lactobacillus_panis	0	0	0	0	0	0	2	1	36	2	0	2	5	14	2	15
OTU2895	d__Bacteria	p__Firmicutes	c__Bacilli	o__Lactobacillales	f__Lactobacillaceae	g__Lactobacillus	s__Lactobacillus_crispatus	0	0	0	0	0	0	1	0	2	0	0	0	26	30	4	4
OTU2898	d__Bacteria	p__Firmicutes	c__Bacilli	o__Lactobacillales	f__Lactobacillaceae	g__Lactobacillus	s__Lactobacillus_crispatus	0	0	0	0	0	0	0	0	0	0	0	0	5	2	1	0
OTU2904	d__Bacteria	p__Firmicutes	c__Bacilli	o__Lactobacillales	f__Lactobacillaceae	g__Lactobacillus	s__Lactobacillus_crispatus	0	0	0	0	0	0	0	0	0	0	0	0	0	0	1	0
OTU2908	d__Bacteria	p__Firmicutes	c__Bacilli	o__Lactobacillales	f__Lactobacillaceae	g__Lactobacillus	s__uncultured_Lactobacillus_sp.	0	0	0	0	0	0	0	1	0	0	0	0	4	5	2	2
OTU2930	d__Bacteria	p__Firmicutes	c__Bacilli	o__Lactobacillales	f__Lactobacillaceae	g__Lactobacillus	s__uncultured_Lactobacillus_sp.	0	0	0	0	0	0	0	0	0	0	0	0	7	4	2	7
OTU2979	d__Bacteria	p__Proteobacteria	c__Betaproteobacteria	o__Burkholderiales	f__Comamonadaceae	g__Acidovorax	s__Acidovorax_sp._S9	2	1	3	0	0	0	0	0	0	0	0	0	0	0	0	0
OTU3004	d__Bacteria	p__Firmicutes	c__Bacilli	o__Bacillales	f__Staphylococcaceae	g__Staphylococcus	s__Staphylococcus_sp._C2I4	0	0	0	0	0	0	0	0	0	0	0	0	0	0	0	0
OTU3041	d__Bacteria	p__Firmicutes	c__Bacilli	o__Lactobacillales	f__Lactobacillaceae	g__Lactobacillus	s__Lactobacillus_crispatus	0	0	0	0	0	0	1	0	0	0	0	0	3	2	2	0
OTU3045	d__Bacteria	p__Firmicutes	c__Bacilli	o__Lactobacillales	f__Lactobacillaceae	g__Lactobacillus	s__Lactobacillus_kitasatonis	0	0	0	0	1	0	0	0	0	0	0	0	3	0	1	3
OTU3048	d__Bacteria	p__Firmicutes	c__Bacilli	o__Bacillales	f__Staphylococcaceae	g__Staphylococcus	s__Staphylococcus_pseudintermedius	0	0	0	0	0	0	0	0	0	0	0	0	0	0	0	0
OTU3073	d__Bacteria	p__Firmicutes	c__Bacilli	o__Lactobacillales	f__Lactobacillaceae	g__Lactobacillus	s__Lactobacillus_vaginalis	0	0	0	0	0	0	0	0	1	0	0	1	0	0	0	0
OTU3100	d__Bacteria	p__Firmicutes	c__Bacilli	o__Lactobacillales	f__Lactobacillaceae	g__Lactobacillus	s__Lactobacillus_helveticus	0	0	0	0	0	0	0	0	0	0	0	0	0	1	2	1
OTU3138	d__Bacteria	p__Firmicutes	c__Bacilli	o__Lactobacillales	f__Lactobacillaceae	g__Lactobacillus	s__Lactobacillus_panis	0	0	0	0	0	0	0	0	0	0	0	0	2	2	1	1
OTU3144	d__Bacteria	p__Firmicutes	c__Bacilli	o__Lactobacillales	f__Lactobacillaceae	g__Lactobacillus	s__Lactobacillus_crispatus	0	0	0	0	0	0	1	0	1	0	0	0	6	10	2	2
OTU3158	d__Bacteria	p__Firmicutes	c__Bacilli	o__Lactobacillales	f__Lactobacillaceae	g__Lactobacillus	s__Lactobacillus_agilis	0	0	0	0	0	0	2	23	7	1	5	26	5	10	0	0
OTU3161	d__Bacteria	p__Proteobacteria	c__Gammaproteobacteria	o__Enterobacteriales	f__Enterobacteriaceae	g__Edwardsiella	s__Edwardsiella_unclassified	13	0	0	0	0	0	0	0	0	0	0	0	0	0	0	0
OTU3178	d__Bacteria	p__Firmicutes	c__Bacilli	o__Lactobacillales	f__Lactobacillaceae	g__Lactobacillus	s__Lactobacillus_crispatus	0	0	0	0	0	0	0	0	0	0	0	0	4	8	0	0
OTU3180	d__Bacteria	p__Firmicutes	c__Bacilli	o__Lactobacillales	f__Lactobacillaceae	g__Lactobacillus	s__Lactobacillus_crispatus	0	0	0	0	0	0	0	0	0	0	0	0	2	2	0	0
OTU3181	d__Bacteria	p__Firmicutes	c__Bacilli	o__Lactobacillales	f__Lactobacillaceae	g__Lactobacillus	s__Lactobacillus_crispatus	0	0	0	0	0	0	1	0	0	0	0	0	2	2	0	0
OTU3198	d__Bacteria	p__Firmicutes	c__Bacilli	o__Lactobacillales	f__Lactobacillaceae	g__Lactobacillus	s__uncultured_Lactobacillus_sp.	0	0	0	0	0	0	0	0	0	0	0	0	0	4	0	0
OTU3210	d__Bacteria	p__Firmicutes	c__Negativicutes	o__Selenomonadales	f__Veillonellaceae	g__Mitsuokella	s__Mitsuokella_unclassified	0	0	0	0	0	2	8	0	1	0	0	16	0	0	0	0
OTU3224	d__Bacteria	p__Proteobacteria	c__Betaproteobacteria	o__Burkholderiales	f__Comamonadaceae	g__Acidovorax	s__uncultured_Acidovorax_sp.	1	3	0	3	0	0	0	0	0	0	0	0	0	0	0	0
OTU3228	d__Bacteria	p__Firmicutes	c__Bacilli	o__Lactobacillales	f__Lactobacillaceae	g__Lactobacillus	s__uncultured_Lactobacillus_sp.	0	0	0	0	0	0	0	0	0	0	0	0	3	4	0	0
OTU3230	d__Bacteria	p__Firmicutes	c__Erysipelotrichia	o__Erysipelotrichales	f__Erysipelotrichaceae	g__Turicibacter	s__Turicibacter_sanguinis	0	0	0	0	0	0	0	4	0	0	0	0	0	0	0	0
OTU3252	d__Bacteria	p__Firmicutes	c__Bacilli	o__Lactobacillales	f__Lactobacillaceae	g__Lactobacillus	s__Lactobacillus_coleohominis	0	0	0	0	0	0	0	1	109	0	0	4	0	0	0	0
OTU3254	d__Bacteria	p__Firmicutes	c__Erysipelotrichia	o__Erysipelotrichales	f__Erysipelotrichaceae	g__Turicibacter	s__Turicibacter_sanguinis	0	0	0	0	0	0	0	1	0	0	0	0	0	0	0	0
OTU3259	d__Bacteria	p__Firmicutes	c__Bacilli	o__Lactobacillales	f__Lactobacillaceae	g__Lactobacillus	s__uncultured_Lactobacillus_sp.	0	0	0	0	0	0	0	0	0	1	0	0	1	3	0	0
OTU3264	d__Bacteria	p__Firmicutes	c__Bacilli	o__Lactobacillales	f__Lactobacillaceae	g__Lactobacillus	s__uncultured_Lactobacillus_sp.	0	0	0	0	0	0	0	0	0	0	0	0	0	4	0	0
OTU3276	d__Bacteria	p__Firmicutes	c__Erysipelotrichia	o__Erysipelotrichales	f__Erysipelotrichaceae	g__Turicibacter	s__Turicibacter_sanguinis	0	0	0	0	0	0	0	2	0	0	0	0	0	1	0	0
OTU3289	d__Bacteria	p__Proteobacteria	c__Betaproteobacteria	o__Burkholderiales	f__Alcaligenaceae	g__Pelistega	s__Pelistega_europaea	0	0	0	0	0	0	0	0	6	0	0	0	0	0	0	0
OTU3290	d__Bacteria	p__Firmicutes	c__Bacilli	o__Lactobacillales	f__Lactobacillaceae	g__Lactobacillus	s__uncultured_Lactobacillus_sp.	0	0	0	0	0	0	0	0	0	0	0	0	0	4	0	2
OTU3296	d__Bacteria	p__Firmicutes	c__Bacilli	o__Lactobacillales	f__Lactobacillaceae	g__Lactobacillus	s__Lactobacillus_crispatus	0	0	0	0	0	0	0	0	0	0	0	0	1	1	0	0
OTU3332	d__Bacteria	p__Firmicutes	c__Bacilli	o__Lactobacillales	f__Lactobacillaceae	g__Lactobacillus	s__uncultured_Lactobacillus_sp.	0	0	0	0	0	0	0	0	0	0	0	2	0	0	0	0
OTU3336	d__Bacteria	p__Firmicutes	c__Bacilli	o__Lactobacillales	f__Enterococcaceae	g__Enterococcus	s__Enterococcus_cecorum	0	0	0	0	2	0	5	0	0	0	1	2	0	0	0	0
OTU3365	d__Bacteria	p__Firmicutes	c__Bacilli	o__Lactobacillales	f__Lactobacillaceae	g__Lactobacillus	s__uncultured_Lactobacillus_sp.	0	0	0	0	0	0	0	0	0	0	0	0	0	0	0	0
OTU3370	d__Bacteria	p__Firmicutes	c__Negativicutes	o__Selenomonadales	f__Veillonellaceae	g__Mitsuokella	s__Mitsuokella_unclassified	0	0	0	0	0	0	0	0	0	0	0	6	0	0	0	0
OTU3381	d__Bacteria	p__Firmicutes	c__Bacilli	o__Lactobacillales	f__Lactobacillaceae	g__Lactobacillus	s__Lactobacillus_vaginalis	0	0	0	0	0	0	0	0	0	0	0	0	0	5	0	0
OTU3399	d__Bacteria	p__Firmicutes	c__Clostridia	o__Clostridiales	f__Peptococcaceae_1	g__Peptococcus	s__Peptococcus_unclassified	0	0	0	0	1	61	12	0	2	0	4	0	0	0	0	0
OTU3442	d__Bacteria	p__Firmicutes	c__Erysipelotrichia	o__Erysipelotrichales	f__Erysipelotrichaceae	g__Turicibacter	s__Turicibacter_sanguinis	0	0	0	0	0	0	0	1	0	0	0	0	0	0	0	0
OTU3446	d__Bacteria	p__Firmicutes	c__Erysipelotrichia	o__Erysipelotrichales	f__Erysipelotrichaceae	g__Turicibacter	s__uncultured_Turicibacter_sp.	0	0	0	0	0	0	0	0	0	0	0	0	0	0	0	0
OTU3448	d__Bacteria	p__Firmicutes	c__Bacilli	o__Lactobacillales	f__Lactobacillaceae	g__Lactobacillus	s__Lactobacillus_crispatus	0	0	0	0	0	0	0	0	0	0	0	0	1	3	0	0
OTU3462	d__Bacteria	p__Firmicutes	c__Bacilli	o__Bacillales	f__Staphylococcaceae	g__Staphylococcus	s__Staphylococcus_sp._C7I8	0	0	0	0	0	0	0	0	0	0	0	0	0	0	0	0
OTU3489	d__Bacteria	p__Proteobacteria	c__Gammaproteobacteria	o__Enterobacteriales	f__Enterobacteriaceae	g__Escherichia	s__Escherichia_unclassified	0	0	0	0	2	0	1	1	0	0	0	0	0	0	0	0
OTU3514	d__Bacteria	p__Firmicutes	c__Erysipelotrichia	o__Erysipelotrichales	f__Erysipelotrichaceae	g__Turicibacter	s__Turicibacter_sanguinis	0	0	0	0	0	0	0	0	0	0	0	0	0	0	0	0
OTU3517	d__Bacteria	p__Firmicutes	c__Bacilli	o__Lactobacillales	f__Lactobacillaceae	g__Lactobacillus	s__Lactobacillus_crispatus	0	0	0	0	0	0	0	0	0	0	0	0	2	6	0	0
OTU3518	d__Bacteria	p__Firmicutes	c__Erysipelotrichia	o__Erysipelotrichales	f__Erysipelotrichaceae	g__Turicibacter	s__uncultured_Turicibacter_sp.	0	0	0	0	0	0	0	10	0	0	0	0	0	1	0	0
OTU3519	d__Bacteria	p__Firmicutes	c__Bacilli	o__Lactobacillales	f__Lactobacillaceae	g__Lactobacillus	s__Lactobacillus_sp._L-YJ	0	0	0	0	0	0	0	0	0	0	0	0	0	1	0	0
OTU3522	d__Bacteria	p__Firmicutes	c__Bacilli	o__Lactobacillales	f__Lactobacillaceae	g__Lactobacillus	s__uncultured_Lactobacillus_sp.	0	0	0	0	0	0	0	0	0	0	0	0	0	7	0	0
OTU3541	d__Bacteria	p__Firmicutes	c__Erysipelotrichia	o__Erysipelotrichales	f__Erysipelotrichaceae	g__Turicibacter	s__Turicibacter_sanguinis	0	0	0	0	0	0	0	0	0	0	0	0	0	0	0	0
OTU3545	d__Bacteria	p__Firmicutes	c__Bacilli	o__Lactobacillales	f__Lactobacillaceae	g__Lactobacillus	s__uncultured_Lactobacillus_sp.	0	0	0	0	0	0	1	1	2	0	0	1	67	89	9	4
OTU3599	d__Bacteria	p__Firmicutes	c__Bacilli	o__Lactobacillales	f__Lactobacillaceae	g__Lactobacillus	s__Lactobacillus_agilis	0	0	0	0	29	2	9	9	0	1	0	4	0	0	0	0
OTU3606	d__Bacteria	p__Firmicutes	c__Bacilli	o__Lactobacillales	f__Lactobacillaceae	g__Lactobacillus	s__uncultured_Lactobacillus_sp.	0	0	0	0	0	0	0	1	0	0	0	0	9	6	0	0
OTU3610	d__Bacteria	p__Firmicutes	c__Erysipelotrichia	o__Erysipelotrichales	f__Erysipelotrichaceae	g__Turicibacter	s__uncultured_Turicibacter_sp.	0	0	0	0	0	0	0	0	0	0	0	0	0	0	0	0
OTU3658	d__Bacteria	p__Firmicutes	c__Negativicutes	o__Selenomonadales	f__Veillonellaceae	g__Veillonellaceae_unclassified	s__Veillonellaceae_unclassified	0	0	0	0	0	2	0	0	1	4	0	0	0	0	0	0
OTU3675	d__Bacteria	p__Firmicutes	c__Bacilli	o__Lactobacillales	f__Lactobacillaceae	g__Lactobacillus	s__Lactobacillus_unclassified	0	0	0	0	0	0	1	0	8	0	0	0	0	1	0	0
OTU3697	d__Bacteria	p__Firmicutes	c__Bacilli	o__Lactobacillales	f__Lactobacillaceae	g__Lactobacillus	s__Lactobacillus_vaginalis	0	0	0	0	0	0	0	0	0	0	0	0	0	3	0	0
OTU3699	d__Bacteria	p__Firmicutes	c__Negativicutes	o__Selenomonadales	f__Veillonellaceae	g__Veillonella	s__Veillonella_unclassified	0	0	0	0	6	35	0	0	0	1	1	3	0	0	0	0
OTU3720	d__Bacteria	p__Firmicutes	c__Bacilli	o__Lactobacillales	f__Lactobacillaceae	g__Lactobacillus	s__Lactobacillus_agilis	0	0	0	0	6	0	1	3	0	0	0	2	0	0	0	0
OTU3739	d__Bacteria	p__Firmicutes	c__Bacilli	o__Bacillales	f__Staphylococcaceae	g__Staphylococcus	s__Staphylococcus_schleiferi	0	0	0	0	0	0	0	0	0	0	0	0	0	0	0	0
OTU3748	d__Bacteria	p__Firmicutes	c__Bacilli	o__Lactobacillales	f__Lactobacillaceae	g__Lactobacillus	s__uncultured_Lactobacillus_sp.	0	0	0	0	0	0	0	0	0	0	0	1	0	0	0	0
OTU3756	d__Bacteria	p__Firmicutes	c__Bacilli	o__Lactobacillales	f__Lactobacillaceae	g__Lactobacillus	s__Lactobacillus_vaginalis	0	0	0	0	0	0	0	0	0	0	0	0	0	0	0	0
OTU3772	d__Bacteria	p__Proteobacteria	c__Gammaproteobacteria	o__Pseudomonadales	f__Moraxellaceae	g__Acinetobacter	s__Acinetobacter_sp._EM034	0	0	7	0	0	0	0	0	0	0	0	0	0	0	0	0
OTU3773	d__Bacteria	p__Firmicutes	c__Bacilli	o__Lactobacillales	f__Lactobacillaceae	g__Lactobacillus	s__Lactobacillus_agilis	0	0	0	0	4	2	2	1	0	2	7	6	0	1	0	0
OTU3775	d__Bacteria	p__Firmicutes	c__Bacilli	o__Lactobacillales	f__Lactobacillaceae	g__Lactobacillus	s__Lactobacillus_helveticus	0	0	0	0	0	0	0	0	0	0	0	0	2	2	0	0
OTU3778	d__Bacteria	p__Firmicutes	c__Erysipelotrichia	o__Erysipelotrichales	f__Erysipelotrichaceae	g__Turicibacter	s__Turicibacter_sanguinis	0	0	0	0	0	0	0	3	0	0	0	0	0	1	0	0
OTU3809	d__Bacteria	p__Firmicutes	c__Negativicutes	o__Selenomonadales	f__Veillonellaceae	g__Veillonella	s__Veillonella_unclassified	0	0	0	0	0	1	1	0	0	2	1	1	0	0	0	0
OTU3823	d__Bacteria	p__Firmicutes	c__Bacilli	o__Lactobacillales	f__Lactobacillaceae	g__Lactobacillus	s__Lactobacillus_crispatus	0	0	1	0	0	0	0	0	0	0	0	0	4	2	0	0
OTU3870	d__Bacteria	p__Firmicutes	c__Bacilli	o__Lactobacillales	f__Lactobacillaceae	g__Lactobacillus	s__Lactobacillus_agilis	0	0	0	0	0	0	1	4	1	0	0	2	4	2	0	0
OTU3885	d__Bacteria	p__Firmicutes	c__Erysipelotrichia	o__Erysipelotrichales	f__Erysipelotrichaceae	g__Turicibacter	s__Turicibacter_sanguinis	0	0	0	0	0	0	0	2	0	0	0	0	0	0	0	0
OTU3887	d__Bacteria	p__Firmicutes	c__Bacilli	o__Lactobacillales	f__Lactobacillaceae	g__Lactobacillus	s__Lactobacillus_crispatus	0	0	0	0	0	0	0	0	0	0	0	0	4	3	0	1
OTU3889	d__Bacteria	p__Firmicutes	c__Bacilli	o__Lactobacillales	f__Lactobacillaceae	g__Lactobacillus	s__Lactobacillus_reuteri	0	0	0	0	0	0	0	0	0	0	0	8	0	0	0	0
OTU3905	d__Bacteria	p__Firmicutes	c__Negativicutes	o__Selenomonadales	f__Veillonellaceae	g__Veillonella	s__Veillonella_unclassified	0	0	0	0	0	0	1	0	4	0	0	1	0	0	0	0
OTU3919	d__Bacteria	p__Firmicutes	c__Erysipelotrichia	o__Erysipelotrichales	f__Erysipelotrichaceae	g__Turicibacter	s__Turicibacter_sanguinis	0	0	0	0	0	0	0	4	0	1	0	0	0	0	0	0
OTU3952	d__Bacteria	p__Firmicutes	c__Erysipelotrichia	o__Erysipelotrichales	f__Erysipelotrichaceae	g__Turicibacter	s__uncultured_Turicibacter_sp.	0	0	0	0	0	0	1	3	0	0	0	0	0	0	0	0
OTU3962	d__Bacteria	p__Firmicutes	c__Erysipelotrichia	o__Erysipelotrichales	f__Erysipelotrichaceae	g__Turicibacter	s__uncultured_Turicibacter_sp.	0	0	0	0	0	0	0	13	0	1	0	0	0	2	0	0
OTU3970	d__Bacteria	p__Firmicutes	c__Bacilli	o__Lactobacillales	f__Lactobacillaceae	g__Lactobacillus	s__Lactobacillus_crispatus	0	0	0	0	0	0	0	0	0	0	0	0	5	5	0	0
OTU3999	d__Bacteria	p__Firmicutes	c__Negativicutes	o__Selenomonadales	f__Veillonellaceae	g__Veillonella	s__Veillonella_unclassified	0	0	0	0	0	0	1	0	0	4	0	1	0	0	0	0
OTU4033	d__Bacteria	p__Firmicutes	c__Bacilli	o__Lactobacillales	f__Lactobacillaceae	g__Lactobacillus	s__Lactobacillus_sp._52A	0	0	0	0	0	0	0	2	0	0	0	1	0	1	0	0
OTU4048	d__Bacteria	p__Firmicutes	c__Bacilli	o__Lactobacillales	f__Lactobacillaceae	g__Lactobacillus	s__uncultured_Lactobacillus_sp.	0	0	0	0	0	0	0	0	0	0	0	0	0	1	0	0
OTU4071	d__Bacteria	p__Proteobacteria	c__Betaproteobacteria	o__Burkholderiales	f__Comamonadaceae	g__Delftia	s__Delftia_acidovorans	6	1	0	0	0	0	0	0	0	0	0	0	0	0	0	0
OTU4089	d__Bacteria	p__Firmicutes	c__Bacilli	o__Lactobacillales	f__Lactobacillaceae	g__Lactobacillus	s__Lactobacillus_agilis	0	0	0	0	0	0	2	1	0	0	0	1	0	0	0	0
OTU4098	d__Bacteria	p__Firmicutes	c__Bacilli	o__Lactobacillales	f__Lactobacillaceae	g__Lactobacillus	s__Lactobacillus_crispatus	0	0	0	0	0	0	0	0	0	0	0	0	3	5	0	0
OTU4116	d__Bacteria	p__Firmicutes	c__Bacilli	o__Lactobacillales	f__Lactobacillaceae	g__Lactobacillus	s__Lactobacillus_crispatus	0	0	0	0	0	0	0	0	0	0	0	0	6	12	2	2
OTU4136	d__Bacteria	p__Firmicutes	c__Bacilli	o__Lactobacillales	f__Lactobacillaceae	g__Lactobacillus	s__Lactobacillus_reuteri	0	0	0	0	0	0	0	0	0	0	0	0	0	3	0	2
OTU4145	d__Bacteria	p__Firmicutes	c__Bacilli	o__Lactobacillales	f__Lactobacillaceae	g__Lactobacillus	s__Lactobacillus_acidophilus	0	0	0	0	0	0	0	0	0	0	0	0	2	5	1	0
OTU4162	d__Bacteria	p__Firmicutes	c__Bacilli	o__Lactobacillales	f__Lactobacillaceae	g__Lactobacillus	s__Lactobacillus_crispatus	0	0	0	0	0	0	0	0	1	0	0	0	1	2	0	0
OTU4166	d__Bacteria	p__Firmicutes	c__Bacilli	o__Lactobacillales	f__Lactobacillaceae	g__Lactobacillus	s__Lactobacillus_crispatus	0	0	0	0	0	0	0	0	0	0	0	0	41	57	4	1
OTU4171	d__Bacteria	p__Firmicutes	c__Bacilli	o__Lactobacillales	f__Lactobacillaceae	g__Lactobacillus	s__Lactobacillus_vaginalis	0	0	0	0	0	0	0	0	0	0	0	0	0	1	0	0
OTU4203	d__Bacteria	p__Firmicutes	c__Erysipelotrichia	o__Erysipelotrichales	f__Erysipelotrichaceae	g__Turicibacter	s__Turicibacter_sanguinis	0	0	0	0	0	0	0	2	0	0	0	0	0	0	0	0
OTU4231	d__Bacteria	p__Firmicutes	c__Bacilli	o__Lactobacillales	f__Lactobacillaceae	g__Lactobacillus	s__Lactobacillus_crispatus	0	0	0	0	0	0	0	0	0	0	0	0	1	4	0	0
OTU4251	d__Bacteria	p__Firmicutes	c__Bacilli	o__Lactobacillales	f__Lactobacillaceae	g__Lactobacillus	s__Lactobacillus_agilis	0	0	0	0	51	1	6	20	0	1	9	1	0	0	0	0
OTU4268	d__Bacteria	p__Firmicutes	c__Erysipelotrichia	o__Erysipelotrichales	f__Erysipelotrichaceae	g__Turicibacter	s__uncultured_Turicibacter_sp.	0	0	0	0	0	0	0	1	0	0	0	0	0	0	0	0
OTU4271	d__Bacteria	p__Firmicutes	c__Bacilli	o__Lactobacillales	f__Lactobacillaceae	g__Lactobacillus	s__Lactobacillus_helveticus	0	0	0	0	0	0	0	0	0	0	0	0	0	7	0	0
OTU4277	d__Bacteria	p__Firmicutes	c__Bacilli	o__Lactobacillales	f__Lactobacillaceae	g__Lactobacillus	s__uncultured_Lactobacillus_sp.	0	0	0	0	0	0	0	0	0	0	0	0	6	8	0	1
OTU4296	d__Bacteria	p__Firmicutes	c__Bacilli	o__Lactobacillales	f__Lactobacillaceae	g__Lactobacillus	s__Lactobacillus_sp.	0	0	0	0	0	0	0	0	0	0	0	0	0	4	1	0
OTU4308	d__Bacteria	p__Firmicutes	c__Bacilli	o__Lactobacillales	f__Lactobacillaceae	g__Lactobacillus	s__Lactobacillus_helveticus	0	0	0	0	0	0	0	0	0	0	0	0	7	3	0	0
OTU4314	d__Bacteria	p__Firmicutes	c__Bacilli	o__Lactobacillales	f__Lactobacillaceae	g__Lactobacillus	s__uncultured_Lactobacillus_sp.	0	0	0	0	0	0	0	0	0	0	0	0	0	1	0	0
OTU4353	d__Bacteria	p__Firmicutes	c__Negativicutes	o__Selenomonadales	f__Veillonellaceae	g__Veillonella	s__Veillonella_unclassified	0	0	0	0	0	1	3	0	0	0	2	0	0	0	0	0
OTU4391	d__Bacteria	p__Proteobacteria	c__Betaproteobacteria	o__Burkholderiales	f__Oxalobacteraceae	g__Herbaspirillum	s__Herbaspirillum_sp._AU11493	4	8	1	2	0	0	0	0	0	0	0	1	0	0	0	0
OTU4395	d__Bacteria	p__Firmicutes	c__Negativicutes	o__Selenomonadales	f__Veillonellaceae	g__Veillonella	s__Veillonella_unclassified	0	0	0	0	1	1	3	0	0	1	65	7	0	0	0	0
OTU4415	d__Bacteria	p__Firmicutes	c__Erysipelotrichia	o__Erysipelotrichales	f__Erysipelotrichaceae	g__Turicibacter	s__uncultured_Turicibacter_sp.	0	0	0	0	0	0	1	41	1	102	0	25	0	1	0	1
OTU4439	d__Bacteria	p__Firmicutes	c__Bacilli	o__Lactobacillales	f__Lactobacillaceae	g__Lactobacillus	s__uncultured_Lactobacillus_sp.	0	0	0	0	0	0	0	0	0	0	0	0	4	1	0	0
OTU4442	d__Bacteria	p__Firmicutes	c__Bacilli	o__Lactobacillales	f__Lactobacillaceae	g__Lactobacillus	s__Lactobacillus_sp._oral_taxon_052	0	0	0	0	0	0	0	0	0	0	0	3	2	0	0	0
OTU4464	d__Bacteria	p__Proteobacteria	c__Gammaproteobacteria	o__Xanthomonadales	f__Xanthomonadaceae	g__Pseudoxanthomonas	s__Pseudoxanthomonas_sp._N012	0	0	17	0	0	0	0	0	0	0	0	0	0	0	0	0
OTU4503	d__Bacteria	p__Firmicutes	c__Bacilli	o__Bacillales	f__Staphylococcaceae	g__Staphylococcus	s__Staphylococcus_sp._2008-01-1056-2	0	0	0	0	0	0	0	0	0	0	0	0	0	0	0	0
OTU4504	d__Bacteria	p__Proteobacteria	c__Betaproteobacteria	o__Burkholderiales	f__Burkholderiaceae	g__Ralstonia	s__uncultured_Ralstonia_sp.	0	2	2	0	0	0	0	0	0	0	0	0	0	0	0	0
OTU4565	d__Bacteria	p__Firmicutes	c__Bacilli	o__Lactobacillales	f__Lactobacillaceae	g__Lactobacillus	s__uncultured_Lactobacillus_sp.	0	0	0	0	0	0	0	0	1	0	0	0	0	3	0	0
OTU4588	d__Bacteria	p__Firmicutes	c__Erysipelotrichia	o__Erysipelotrichales	f__Erysipelotrichaceae	g__Turicibacter	s__Turicibacter_sanguinis	0	0	0	0	0	0	0	63	0	2	0	2	0	1	0	0
OTU4617	d__Bacteria	p__Firmicutes	c__Bacilli	o__Lactobacillales	f__Enterococcaceae	g__Enterococcus	s__Enterococcus_columbae	0	0	0	0	16	0	0	3	0	0	1	0	0	0	0	0
OTU4661	d__Bacteria	p__Proteobacteria	c__Betaproteobacteria	o__Burkholderiales	f__Oxalobacteraceae	g__Herbaspirillum	s__Herbaspirillum_huttiense	0	0	5	0	0	0	0	0	1	0	0	0	0	0	0	0
OTU4682	d__Bacteria	p__Firmicutes	c__Negativicutes	o__Selenomonadales	f__Veillonellaceae	g__Veillonella	s__Veillonella_unclassified	0	0	0	0	0	1	1	0	0	0	0	0	0	0	0	0
OTU4692	d__Bacteria	p__Firmicutes	c__Bacilli	o__Lactobacillales	f__Lactobacillaceae	g__Lactobacillus	s__Lactobacillus_vaginalis	0	0	0	0	0	0	0	0	0	0	0	0	0	0	0	0
OTU4697	d__Bacteria	p__Firmicutes	c__Erysipelotrichia	o__Erysipelotrichales	f__Erysipelotrichaceae	g__Turicibacter	s__Turicibacter_sanguinis	0	0	0	0	0	0	0	11	0	0	0	0	0	0	0	0
OTU4721	d__Bacteria	p__Firmicutes	c__Bacilli	o__Lactobacillales	f__Lactobacillaceae	g__Lactobacillus	s__uncultured_Lactobacillus_sp.	0	0	0	0	0	0	0	0	0	0	0	0	4	9	1	1
OTU4735	d__Bacteria	p__Firmicutes	c__Bacilli	o__Lactobacillales	f__Lactobacillaceae	g__Lactobacillus	s__Lactobacillus_agilis	0	0	0	0	3	0	1	3	1	1	1	7	0	0	0	0
OTU4754	d__Bacteria	p__Firmicutes	c__Erysipelotrichia	o__Erysipelotrichales	f__Erysipelotrichaceae	g__Turicibacter	s__uncultured_Turicibacter_sp.	0	0	0	0	0	0	0	0	0	0	0	0	0	0	0	0
OTU4771	d__Bacteria	p__Firmicutes	c__Bacilli	o__Lactobacillales	f__Lactobacillaceae	g__Lactobacillus	s__Lactobacillus_crispatus	0	0	0	0	0	0	0	0	0	0	0	0	2	1	0	1
OTU4844	d__Bacteria	p__Firmicutes	c__Bacilli	o__Lactobacillales	f__Lactobacillaceae	g__Lactobacillus	s__Lactobacillus_vaginalis	0	0	0	0	0	0	0	0	0	0	0	0	0	0	0	0
OTU4920	d__Bacteria	p__Firmicutes	c__Bacilli	o__Lactobacillales	f__Lactobacillaceae	g__Lactobacillus	s__Lactobacillus_crispatus	0	0	0	0	0	0	0	0	0	0	0	0	1	2	0	0
OTU4929	d__Bacteria	p__Firmicutes	c__Bacilli	o__Lactobacillales	f__Lactobacillaceae	g__Lactobacillus	s__uncultured_Lactobacillus_sp.	0	0	0	0	0	0	0	0	0	0	0	0	2	6	1	0
OTU4947	d__Bacteria	p__Firmicutes	c__Bacilli	o__Lactobacillales	f__Lactobacillaceae	g__Lactobacillus	s__Lactobacillus_vaginalis	0	0	0	0	0	0	0	0	0	0	0	0	0	2	0	0
OTU4960	d__Bacteria	p__Proteobacteria	c__Gammaproteobacteria	o__Enterobacteriales	f__Enterobacteriaceae	g__Escherichia	s__Escherichia_unclassified	0	0	0	0	3	1	1	0	0	0	0	0	0	0	0	0
OTU4980	d__Bacteria	p__Firmicutes	c__Bacilli	o__Lactobacillales	f__Lactobacillaceae	g__Lactobacillus	s__Lactobacillus_helveticus	0	0	5	0	0	0	0	0	1	1	0	1	25	14	0	0
OTU4987	d__Bacteria	p__Proteobacteria	c__Betaproteobacteria	o__Burkholderiales	f__Burkholderiaceae	g__Cupriavidus	s__Cupriavidus_pauculus	0	0	181	0	1	0	1	2	3	3	0	3	0	0	0	0
OTU5006	d__Bacteria	p__Firmicutes	c__Bacilli	o__Lactobacillales	f__Lactobacillaceae	g__Lactobacillus	s__uncultured_Lactobacillus_sp.	0	0	0	0	0	0	0	0	0	0	0	1	0	0	0	0
OTU5033	d__Bacteria	p__Firmicutes	c__Bacilli	o__Lactobacillales	f__Lactobacillaceae	g__Lactobacillus	s__uncultured_Lactobacillus_sp.	0	0	0	0	0	0	0	0	0	0	0	0	0	4	0	0
OTU5041	d__Bacteria	p__Proteobacteria	c__Gammaproteobacteria	o__Enterobacteriales	f__Enterobacteriaceae	g__Enterobacteriaceae_unclassified	s__Enterobacteriaceae_unclassified	0	0	0	0	0	3	2	1	0	0	0	0	0	0	0	0
OTU5052	d__Bacteria	p__Firmicutes	c__Bacilli	o__Lactobacillales	f__Lactobacillaceae	g__Lactobacillus	s__Lactobacillus_crispatus	0	0	0	0	0	0	0	0	0	0	0	0	4	0	1	0
OTU5062	d__Bacteria	p__Firmicutes	c__Bacilli	o__Lactobacillales	f__Lactobacillaceae	g__Lactobacillus	s__Lactobacillus_vaginalis	0	0	0	0	0	0	0	0	0	0	0	0	0	0	0	1
OTU5074	d__Bacteria	p__Firmicutes	c__Bacilli	o__Lactobacillales	f__Lactobacillaceae	g__Lactobacillus	s__uncultured_Lactobacillus_sp.	0	0	0	0	0	0	0	0	0	0	0	0	0	0	1	0
OTU5087	d__Bacteria	p__Firmicutes	c__Erysipelotrichia	o__Erysipelotrichales	f__Erysipelotrichaceae	g__Turicibacter	s__uncultured_Turicibacter_sp.	0	0	0	0	0	0	0	4	0	0	0	0	0	0	0	0
OTU5101	d__Bacteria	p__Firmicutes	c__Bacilli	o__Lactobacillales	f__Lactobacillaceae	g__Lactobacillus	s__Lactobacillus_delbrueckii	0	0	0	0	0	0	1	2	32	0	0	1	105	100	32	15
OTU5128	d__Bacteria	p__Firmicutes	c__Bacilli	o__Lactobacillales	f__Lactobacillaceae	g__Lactobacillus	s__uncultured_Lactobacillus_sp.	0	0	0	0	0	0	0	0	0	0	0	0	25	13	0	0
OTU5164	d__Bacteria	p__Firmicutes	c__Bacilli	o__Lactobacillales	f__Lactobacillaceae	g__Lactobacillus	s__uncultured_Lactobacillus_sp.	0	0	0	0	0	0	0	0	1	0	0	0	9	7	0	0
OTU5165	d__Bacteria	p__Firmicutes	c__Bacilli	o__Lactobacillales	f__Lactobacillaceae	g__Lactobacillus	s__Lactobacillus_vaginalis	0	0	0	0	0	0	0	0	0	0	0	0	0	3	0	0
OTU5222	d__Bacteria	p__Firmicutes	c__Bacilli	o__Bacillales	f__Staphylococcaceae	g__Staphylococcus	s__Staphylococcus_sp._C10I2	0	0	0	0	0	0	0	0	0	0	0	0	0	0	0	0
OTU5249	d__Bacteria	p__Firmicutes	c__Negativicutes	o__Selenomonadales	f__Veillonellaceae	g__Veillonella	s__Veillonella_unclassified	0	0	0	0	0	3	1	0	1	0	1	0	0	0	0	0
OTU5253	d__Bacteria	p__Acidobacteria	c__Acidobacteria_Gp6	o__Gp6	f__Gp6	g__Gp6	s__Gp6_unclassified	0	0	4	0	1	0	0	0	0	0	0	0	0	0	0	0
OTU5258	d__Bacteria	p__Firmicutes	c__Negativicutes	o__Selenomonadales	f__Veillonellaceae	g__Veillonella	s__Veillonella_unclassified	0	0	0	0	0	2	3	0	0	1	19	0	0	0	0	0
OTU5277	d__Bacteria	p__Firmicutes	c__Erysipelotrichia	o__Erysipelotrichales	f__Erysipelotrichaceae	g__Turicibacter	s__uncultured_Turicibacter_sp.	0	0	0	0	0	0	0	9	0	0	0	0	0	0	0	0
OTU5282	d__Bacteria	p__Firmicutes	c__Negativicutes	o__Selenomonadales	f__Veillonellaceae	g__Mitsuokella	s__Mitsuokella_unclassified	0	0	0	0	1	1	1	0	0	0	0	4	0	0	0	0
OTU5313	d__Bacteria	p__Firmicutes	c__Erysipelotrichia	o__Erysipelotrichales	f__Erysipelotrichaceae	g__Turicibacter	s__uncultured_Turicibacter_sp.	0	0	0	0	0	0	0	6	0	0	0	1	0	0	0	0
OTU5323	d__Bacteria	p__Proteobacteria	c__Gammaproteobacteria	o__Enterobacteriales	f__Enterobacteriaceae	g__Escherichia	s__Escherichia_unclassified	18	0	0	1	0	0	0	0	0	0	0	0	0	0	0	0
OTU5329	d__Bacteria	p__Firmicutes	c__Bacilli	o__Lactobacillales	f__Lactobacillaceae	g__Lactobacillus	s__Lactobacillus_reuteri	0	0	0	0	0	0	0	1	1	0	0	0	0	1	0	0
OTU5342	d__Bacteria	p__Proteobacteria	c__Gammaproteobacteria	o__Enterobacteriales	f__Enterobacteriaceae	g__Escherichia	s__Escherichia_unclassified	0	0	0	0	2	1	2	1	0	0	0	0	0	0	0	0
OTU5359	d__Bacteria	p__Proteobacteria	c__Betaproteobacteria	o__Burkholderiales	f__Burkholderiaceae	g__Paraburkholderia	s__Paraburkholderia_fungorum	0	3	0	1	0	0	0	0	0	0	0	0	0	1	0	0
OTU5364	d__Bacteria	p__Firmicutes	c__Bacilli	o__Lactobacillales	f__Lactobacillaceae	g__Lactobacillus	s__uncultured_Lactobacillus_sp.	0	0	0	0	0	0	0	0	0	0	0	0	0	0	0	0
OTU5387	d__Bacteria	p__Firmicutes	c__Bacilli	o__Lactobacillales	f__Lactobacillaceae	g__Lactobacillus	s__Lactobacillus_helveticus	0	0	0	0	0	0	0	0	0	0	0	0	1	2	0	0
OTU5406	d__Bacteria	p__Firmicutes	c__Bacilli	o__Lactobacillales	f__Lactobacillaceae	g__Lactobacillus	s__Lactobacillus_agilis	0	0	0	0	0	0	1	4	0	0	0	0	2	1	0	0
OTU5414	d__Bacteria	p__Firmicutes	c__Bacilli	o__Lactobacillales	f__Lactobacillaceae	g__Lactobacillus	s__Lactobacillus_helveticus	0	0	0	0	0	0	0	0	0	0	0	0	5	6	1	1
OTU5442	d__Bacteria	p__Proteobacteria	c__Gammaproteobacteria	o__Pseudomonadales	f__Moraxellaceae	g__Acinetobacter	s__Acinetobacter_sp._CYJ_5-1	7	0	0	0	0	0	0	0	0	0	0	0	0	0	0	0
OTU5469	d__Bacteria	p__Firmicutes	c__Bacilli	o__Lactobacillales	f__Lactobacillaceae	g__Lactobacillus	s__uncultured_Lactobacillus_sp.	0	0	0	0	0	0	0	0	0	0	0	0	0	2	0	0
OTU5480	d__Bacteria	p__Proteobacteria	c__Betaproteobacteria	o__Burkholderiales	f__Burkholderiaceae	g__Burkholderia	s__Burkholderia_sp._E2	2	3	0	0	0	0	0	0	0	0	0	0	0	0	0	0
OTU5483	d__Bacteria	p__Firmicutes	c__Bacilli	o__Lactobacillales	f__Lactobacillaceae	g__Lactobacillus	s__Lactobacillus_vaginalis	0	0	0	0	0	0	0	0	0	0	0	0	0	1	0	0
OTU5491	d__Bacteria	p__Firmicutes	c__Bacilli	o__Lactobacillales	f__Lactobacillaceae	g__Lactobacillus	s__uncultured_Lactobacillus_sp.	0	0	0	0	0	0	0	1	0	0	0	0	2	1	0	0
OTU5492	d__Bacteria	p__Firmicutes	c__Bacilli	o__Lactobacillales	f__Lactobacillaceae	g__Lactobacillus	s__Lactobacillus_crispatus	0	0	0	0	0	0	0	0	0	0	0	0	11	3	0	0
OTU5495	d__Bacteria	p__Firmicutes	c__Bacilli	o__Lactobacillales	f__Lactobacillaceae	g__Lactobacillus	s__Lactobacillus_helveticus	0	0	0	0	0	0	0	0	0	0	0	0	8	6	1	0
OTU5505	d__Bacteria	p__Firmicutes	c__Bacilli	o__Lactobacillales	f__Lactobacillaceae	g__Lactobacillus	s__uncultured_Lactobacillus_sp.	0	0	0	0	0	0	0	0	0	0	0	0	1	1	0	0
OTU5509	d__Bacteria	p__Firmicutes	c__Bacilli	o__Lactobacillales	f__Lactobacillaceae	g__Lactobacillus	s__Lactobacillus_salivarius	0	0	0	0	0	0	0	1	1	0	0	1	0	1	3	2
OTU5559	d__Bacteria	p__Proteobacteria	c__Betaproteobacteria	o__Burkholderiales	f__Oxalobacteraceae	g__Herbaspirillum	s__uncultured_Herbaspirillum_sp.	0	0	7	0	0	0	0	0	0	0	0	1	0	0	0	0
OTU5569	d__Bacteria	p__Firmicutes	c__Bacilli	o__Lactobacillales	f__Lactobacillaceae	g__Lactobacillus	s__Lactobacillus_crispatus	0	0	0	0	0	0	0	0	0	0	0	0	3	4	0	0
OTU5593	d__Bacteria	p__Firmicutes	c__Bacilli	o__Lactobacillales	f__Lactobacillaceae	g__Lactobacillus	s__Lactobacillus_crispatus	0	0	0	0	0	0	0	0	0	1	0	0	3	3	0	0
OTU5595	d__Bacteria	p__Firmicutes	c__Bacilli	o__Lactobacillales	f__Lactobacillaceae	g__Lactobacillus	s__uncultured_Lactobacillus_sp.	0	0	0	0	0	0	0	0	2	0	0	0	1	0	0	0
OTU5606	d__Bacteria	p__Firmicutes	c__Negativicutes	o__Selenomonadales	f__Veillonellaceae	g__Veillonella	s__Veillonella_unclassified	0	0	0	0	0	0	0	0	1	0	1	0	0	0	0	0
OTU5639	d__Bacteria	p__Firmicutes	c__Bacilli	o__Lactobacillales	f__Lactobacillaceae	g__Lactobacillus	s__Lactobacillus_crispatus	0	0	0	0	0	0	0	0	0	0	0	0	2	2	0	0
OTU5697	d__Bacteria	p__Firmicutes	c__Negativicutes	o__Selenomonadales	f__Veillonellaceae	g__Veillonella	s__Veillonella_unclassified	0	0	0	0	0	2	0	0	0	1	1	2	0	0	0	0
OTU5701	d__Bacteria	p__Firmicutes	c__Bacilli	o__Lactobacillales	f__Lactobacillaceae	g__Lactobacillus	s__Lactobacillus_acidophilus	0	0	0	0	0	0	0	0	0	0	0	0	0	4	1	1
OTU5757	d__Bacteria	p__Firmicutes	c__Bacilli	o__Lactobacillales	f__Lactobacillaceae	g__Lactobacillus	s__Lactobacillus_helveticus	0	0	0	0	0	0	0	0	1	0	0	0	2	3	0	0
OTU5773	d__Bacteria	p__Firmicutes	c__Bacilli	o__Lactobacillales	f__Lactobacillaceae	g__Lactobacillus	s__Lactobacillus_agilis	0	0	0	0	5	0	1	1	0	0	0	0	0	0	0	0
OTU5822	d__Bacteria	p__Firmicutes	c__Bacilli	o__Lactobacillales	f__Lactobacillaceae	g__Lactobacillus	s__Lactobacillus_crispatus	0	0	0	0	0	0	0	0	0	0	0	0	1	1	0	0
OTU5866	d__Bacteria	p__Firmicutes	c__Erysipelotrichia	o__Erysipelotrichales	f__Erysipelotrichaceae	g__Turicibacter	s__uncultured_Turicibacter_sp.	0	0	0	0	0	1	0	45	0	15	2	0	1	0	0	0
OTU5876	d__Bacteria	p__Firmicutes	c__Bacilli	o__Lactobacillales	f__Lactobacillaceae	g__Lactobacillus	s__Lactobacillus_crispatus	0	0	0	0	0	0	0	0	0	0	0	0	1	1	0	1
OTU5881	d__Bacteria	p__Firmicutes	c__Bacilli	o__Lactobacillales	f__Lactobacillaceae	g__Lactobacillus	s__Lactobacillus_crispatus	0	0	0	0	0	0	0	0	0	0	0	0	3	0	0	0
OTU5931	d__Bacteria	p__Firmicutes	c__Bacilli	o__Lactobacillales	f__Lactobacillaceae	g__Lactobacillus	s__Lactobacillus_crispatus	0	0	0	0	0	0	1	2	1	0	0	0	25	21	1	1
OTU5956	d__Bacteria	p__Firmicutes	c__Bacilli	o__Lactobacillales	f__Lactobacillaceae	g__Lactobacillus	s__Lactobacillus_panis	0	0	0	0	0	0	0	0	0	0	0	1	0	1	0	0
OTU5973	d__Bacteria	p__Firmicutes	c__Bacilli	o__Lactobacillales	f__Lactobacillaceae	g__Lactobacillus	s__uncultured_Lactobacillus_sp.	0	0	0	0	0	0	0	0	0	0	0	1	0	0	0	0
OTU5975	d__Bacteria	p__Firmicutes	c__Bacilli	o__Bacillales	f__Staphylococcaceae	g__Staphylococcus	s__Staphylococcus_pseudintermedius	0	0	0	0	0	0	0	0	0	0	0	0	0	0	0	0
OTU5984	d__Bacteria	p__Firmicutes	c__Bacilli	o__Lactobacillales	f__Lactobacillaceae	g__Lactobacillus	s__Lactobacillus_helveticus	0	0	0	0	0	0	0	0	0	0	0	0	2	2	0	0
OTU5992	d__Bacteria	p__Proteobacteria	c__Gammaproteobacteria	o__Enterobacteriales	f__Enterobacteriaceae	g__Escherichia	s__Escherichia_unclassified	0	0	0	0	1	3	1	0	0	0	0	0	0	0	0	0
OTU6041	d__Bacteria	p__Firmicutes	c__Bacilli	o__Lactobacillales	f__Lactobacillaceae	g__Lactobacillus	s__uncultured_Lactobacillus_sp.	0	0	0	0	0	0	0	0	0	0	0	0	0	0	0	0
OTU6050	d__Bacteria	p__Firmicutes	c__Bacilli	o__Lactobacillales	f__Enterococcaceae	g__Enterococcus	s__Enterococcus_cecorum	0	0	0	0	1	1	2	0	0	0	0	0	0	0	0	0
OTU6077	d__Bacteria	p__Firmicutes	c__Bacilli	o__Lactobacillales	f__Lactobacillaceae	g__Lactobacillus	s__Lactobacillus_coleohominis	0	0	0	0	0	0	0	0	7	0	0	0	0	0	0	0
OTU6099	d__Bacteria	p__Firmicutes	c__Bacilli	o__Lactobacillales	f__Lactobacillaceae	g__Lactobacillus	s__uncultured_Lactobacillus_sp.	0	0	0	0	0	0	0	0	0	0	0	0	0	11	0	0
OTU6114	d__Bacteria	p__Firmicutes	c__Erysipelotrichia	o__Erysipelotrichales	f__Erysipelotrichaceae	g__Turicibacter	s__uncultured_Turicibacter_sp.	0	0	0	0	0	0	0	5	0	0	0	0	0	0	0	0
OTU6120	d__Bacteria	p__Firmicutes	c__Erysipelotrichia	o__Erysipelotrichales	f__Erysipelotrichaceae	g__Erysipelotrichaceae_unclassified	s__Erysipelotrichaceae_unclassified	0	0	0	0	16	23	14	0	0	16	25	56	0	0	0	0
OTU6159	d__Bacteria	p__Firmicutes	c__Bacilli	o__Lactobacillales	f__Lactobacillaceae	g__Lactobacillus	s__uncultured_Lactobacillus_sp.	0	0	0	0	0	0	0	0	0	0	0	0	1	1	0	0
OTU6196	d__Bacteria	p__Firmicutes	c__Bacilli	o__Lactobacillales	f__Lactobacillaceae	g__Lactobacillus	s__uncultured_Lactobacillus_sp.	0	0	0	0	0	0	0	0	0	0	0	0	2	2	0	0
OTU6207	d__Bacteria	p__Firmicutes	c__Bacilli	o__Lactobacillales	f__Enterococcaceae	g__Enterococcus	s__Enterococcus_columbae	0	0	0	0	6	0	0	1	0	0	0	0	0	0	0	0
OTU6244	d__Bacteria	p__Firmicutes	c__Bacilli	o__Bacillales	f__Staphylococcaceae	g__Staphylococcus	s__Staphylococcus_intermedius	0	0	0	0	0	0	0	0	0	0	0	0	0	0	0	0
OTU6254	d__Bacteria	p__Firmicutes	c__Bacilli	o__Lactobacillales	f__Lactobacillaceae	g__Lactobacillus	s__Lactobacillus_vaginalis	0	0	0	0	0	0	0	0	0	0	0	0	0	1	0	0
OTU6261	d__Bacteria	p__Firmicutes	c__Bacilli	o__Lactobacillales	f__Lactobacillaceae	g__Lactobacillus	s__Lactobacillus_unclassified	0	0	0	0	0	0	0	0	1	0	0	0	0	1	0	0
OTU6270	d__Bacteria	p__Firmicutes	c__Bacilli	o__Lactobacillales	f__Lactobacillaceae	g__Lactobacillus	s__Lactobacillus_agilis	0	0	0	0	6	3	0	1	0	0	3	1	0	0	0	0
OTU6291	d__Bacteria	p__Firmicutes	c__Bacilli	o__Lactobacillales	f__Lactobacillaceae	g__Lactobacillus	s__Lactobacillus_panis	0	0	0	0	0	0	0	2	0	0	0	0	4	0	1	1
OTU6336	d__Bacteria	p__Proteobacteria	c__Betaproteobacteria	o__Burkholderiales	f__Burkholderiaceae	g__Ralstonia	s__uncultured_Ralstonia_sp.	3	0	0	3	0	0	0	0	0	0	0	0	0	0	0	0
OTU6363	d__Bacteria	p__Firmicutes	c__Negativicutes	o__Selenomonadales	f__Veillonellaceae	g__Veillonella	s__Veillonella_unclassified	0	0	0	0	0	1	1	0	1	2	0	0	0	0	0	0
OTU6371	d__Bacteria	p__Firmicutes	c__Bacilli	o__Lactobacillales	f__Lactobacillaceae	g__Lactobacillus	s__Lactobacillus_crispatus	0	0	0	0	0	0	0	0	0	0	0	0	2	2	0	0
OTU6442	d__Bacteria	p__Proteobacteria	c__Betaproteobacteria	o__Burkholderiales	f__Comamonadaceae	g__Acidovorax	s__Acidovorax_sp.	6	7	0	4	0	0	0	0	0	0	0	0	0	0	0	0
OTU6497	d__Bacteria	p__Firmicutes	c__Bacilli	o__Lactobacillales	f__Lactobacillaceae	g__Lactobacillus	s__Lactobacillus_crispatus	0	0	0	0	0	0	0	0	0	0	0	0	2	0	1	0
OTU6502	d__Bacteria	p__Firmicutes	c__Erysipelotrichia	o__Erysipelotrichales	f__Erysipelotrichaceae	g__Turicibacter	s__uncultured_Turicibacter_sp.	0	0	0	0	0	0	0	217	0	0	0	3	1	1	0	0
OTU6507	d__Bacteria	p__Firmicutes	c__Bacilli	o__Lactobacillales	f__Lactobacillaceae	g__Lactobacillus	s__Lactobacillus_helveticus	0	0	0	0	0	0	1	0	0	0	0	0	1	1	0	0
OTU6519	d__Bacteria	p__Firmicutes	c__Bacilli	o__Lactobacillales	f__Lactobacillaceae	g__Lactobacillus	s__Lactobacillus_crispatus	0	0	0	0	0	0	0	0	0	0	0	0	3	1	0	0
OTU6528	d__Bacteria	p__Firmicutes	c__Bacilli	o__Lactobacillales	f__Lactobacillaceae	g__Lactobacillus	s__Lactobacillus_frumenti	0	0	0	0	0	0	1	0	1	0	0	0	2	0	0	1
OTU6546	d__Bacteria	p__Proteobacteria	c__Gammaproteobacteria	o__Enterobacteriales	f__Enterobacteriaceae	g__Edwardsiella	s__Edwardsiella_unclassified	21	0	0	0	0	0	0	0	0	0	0	0	0	0	0	0
OTU6552	d__Bacteria	p__Firmicutes	c__Bacilli	o__Lactobacillales	f__Lactobacillaceae	g__Lactobacillus	s__Lactobacillus_vaginalis	0	0	0	0	0	0	0	0	1	0	0	0	0	5	0	0
OTU6580	d__Bacteria	p__Proteobacteria	c__Betaproteobacteria	o__Burkholderiales	f__Burkholderiaceae	g__Cupriavidus	s__Cupriavidus_sp._B1	0	0	3	0	0	0	1	0	0	0	0	0	0	0	0	0
OTU6586	d__Bacteria	p__Firmicutes	c__Negativicutes	o__Selenomonadales	f__Veillonellaceae	g__Veillonella	s__Veillonella_unclassified	0	0	0	0	0	0	1	0	1	3	2	3	0	0	0	0
OTU6587	d__Bacteria	p__Firmicutes	c__Negativicutes	o__Selenomonadales	f__Veillonellaceae	g__Veillonella	s__Veillonella_unclassified	0	0	0	0	0	2	0	0	0	1	7	0	0	0	0	0
OTU6617	d__Bacteria	p__Tenericutes	c__Mollicutes	o__Mycoplasmatales	f__Mycoplasmataceae	g__Mycoplasma	s__Mycoplasma_wenyonii	0	1	6	0	0	0	0	0	0	0	0	0	0	0	0	0
OTU6636	d__Bacteria	p__Firmicutes	c__Bacilli	o__Lactobacillales	f__Lactobacillaceae	g__Lactobacillus	s__Lactobacillus_helveticus	0	0	0	0	0	0	0	0	0	0	0	0	4	1	1	0
OTU6647	d__Bacteria	p__Firmicutes	c__Bacilli	o__Lactobacillales	f__Lactobacillaceae	g__Lactobacillus	s__uncultured_Lactobacillus_sp.	0	0	0	0	0	0	0	0	0	0	0	0	0	1	0	1
OTU6678	d__Bacteria	p__Firmicutes	c__Erysipelotrichia	o__Erysipelotrichales	f__Erysipelotrichaceae	g__Turicibacter	s__uncultured_Turicibacter_sp.	0	0	0	0	0	0	0	20	0	0	0	0	0	0	0	0
OTU6684	d__Bacteria	p__Firmicutes	c__Bacilli	o__Lactobacillales	f__Lactobacillaceae	g__Lactobacillus	s__Lactobacillus_helveticus	0	0	0	0	0	0	0	0	0	0	0	0	4	1	0	0
OTU6734	d__Bacteria	p__Firmicutes	c__Bacilli	o__Lactobacillales	f__Lactobacillaceae	g__Lactobacillus	s__uncultured_Lactobacillus_sp.	0	0	0	0	0	0	0	0	0	0	0	0	0	2	0	0
OTU6742	d__Bacteria	p__Firmicutes	c__Bacilli	o__Lactobacillales	f__Lactobacillaceae	g__Lactobacillus	s__Lactobacillus_crispatus	0	0	0	0	0	0	0	0	1	0	0	0	3	0	0	0
OTU6844	d__Bacteria	p__Firmicutes	c__Bacilli	o__Lactobacillales	f__Lactobacillaceae	g__Lactobacillus	s__Lactobacillus_acidophilus	0	0	0	0	0	0	0	0	0	0	0	0	3	0	1	1
OTU6858	d__Bacteria	p__Firmicutes	c__Bacilli	o__Lactobacillales	f__Lactobacillaceae	g__Lactobacillus	s__Lactobacillus_vaginalis	0	0	0	0	0	0	0	3	1	0	0	0	0	2	0	0
OTU6869	d__Bacteria	p__Firmicutes	c__Bacilli	o__Lactobacillales	f__Lactobacillaceae	g__Lactobacillus	s__Lactobacillus_crispatus	0	0	0	0	0	0	0	0	0	0	0	0	17	1	1	0
OTU6881	d__Bacteria	p__Firmicutes	c__Bacilli	o__Lactobacillales	f__Lactobacillaceae	g__Lactobacillus	s__Lactobacillus_helveticus	0	0	0	0	0	0	0	0	0	0	0	0	4	0	6	1
OTU6882	d__Bacteria	p__Firmicutes	c__Bacilli	o__Lactobacillales	f__Lactobacillaceae	g__Lactobacillus	s__Lactobacillus_crispatus	0	0	0	0	0	0	0	0	0	0	0	0	2	1	1	0
OTU6897	d__Bacteria	p__Proteobacteria	c__Betaproteobacteria	o__Burkholderiales	f__Comamonadaceae	g__Ramlibacter	s__Ramlibacter_unclassified	0	0	145	0	0	0	0	0	0	0	0	0	0	0	0	0
OTU6900	d__Bacteria	p__Firmicutes	c__Bacilli	o__Lactobacillales	f__Lactobacillaceae	g__Lactobacillus	s__Lactobacillus_agilis	0	0	0	0	5	0	1	0	0	0	16	5	0	0	0	0
OTU6905	d__Bacteria	p__Firmicutes	c__Bacilli	o__Lactobacillales	f__Lactobacillaceae	g__Lactobacillus	s__Lactobacillus_unclassified	0	0	0	0	0	0	0	0	0	0	0	0	0	0	0	0
OTU6909	d__Bacteria	p__Firmicutes	c__Bacilli	o__Lactobacillales	f__Lactobacillaceae	g__Lactobacillus	s__Lactobacillus_crispatus	0	0	0	0	0	0	1	0	0	0	0	0	3	2	1	0
OTU6911	d__Bacteria	p__Firmicutes	c__Bacilli	o__Lactobacillales	f__Lactobacillaceae	g__Lactobacillus	s__Lactobacillus_crispatus	0	0	0	0	1	0	0	9	0	0	0	0	340	27	2	0
OTU6920	d__Bacteria	p__Firmicutes	c__Bacilli	o__Lactobacillales	f__Lactobacillaceae	g__Lactobacillus	s__uncultured_Lactobacillus_sp.	0	0	0	0	0	0	0	0	1	0	0	0	1	0	1	0
OTU6922	d__Bacteria	p__Firmicutes	c__Bacilli	o__Lactobacillales	f__Lactobacillaceae	g__Lactobacillus	s__uncultured_Lactobacillus_sp.	0	0	0	0	0	0	0	0	0	0	0	0	1	0	0	1
OTU6937	d__Bacteria	p__Firmicutes	c__Bacilli	o__Lactobacillales	f__Lactobacillaceae	g__Lactobacillus	s__Lactobacillus_crispatus	0	0	0	0	0	0	0	1	0	0	0	1	36	3	1	0
OTU6938	d__Bacteria	p__Firmicutes	c__Bacilli	o__Lactobacillales	f__Lactobacillaceae	g__Lactobacillus	s__uncultured_Lactobacillus_sp.	0	0	0	0	0	0	0	0	2	0	0	0	0	0	0	0
OTU6959	d__Bacteria	p__Firmicutes	c__Bacilli	o__Lactobacillales	f__Lactobacillaceae	g__Lactobacillus	s__Lactobacillus_delbrueckii	0	0	0	0	0	0	0	0	0	0	0	0	13	2	0	0
OTU6968	d__Bacteria	p__Firmicutes	c__Bacilli	o__Lactobacillales	f__Lactobacillaceae	g__Lactobacillus	s__Lactobacillus_crispatus	0	0	0	0	0	0	0	0	0	0	0	0	0	3	0	0
OTU6972	d__Bacteria	p__Firmicutes	c__Bacilli	o__Lactobacillales	f__Lactobacillaceae	g__Lactobacillus	s__uncultured_Lactobacillus_sp.	0	0	0	0	0	0	0	0	0	0	0	0	3	0	1	0
OTU6973	d__Bacteria	p__Firmicutes	c__Bacilli	o__Lactobacillales	f__Lactobacillaceae	g__Lactobacillus	s__Lactobacillus_crispatus	0	0	0	0	0	0	1	2	0	0	0	0	229	11	1	1
OTU6974	d__Bacteria	p__Firmicutes	c__Bacilli	o__Lactobacillales	f__Lactobacillaceae	g__Lactobacillus	s__Lactobacillus_crispatus	0	0	0	0	0	0	0	0	0	0	0	0	7	1	0	0
OTU6983	d__Bacteria	p__Firmicutes	c__Clostridia	o__Clostridiales	f__Clostridiales_unclassified	g__Clostridiales_unclassified	s__Clostridiales_unclassified	0	0	0	0	0	0	0	0	0	0	0	0	0	1	0	0
OTU7001	d__Bacteria	p__Firmicutes	c__Erysipelotrichia	o__Erysipelotrichales	f__Erysipelotrichaceae	g__Turicibacter	s__uncultured_Turicibacter_sp.	0	0	0	0	0	0	0	19	0	0	0	0	0	0	0	0
OTU7007	d__Bacteria	p__Firmicutes	c__Bacilli	o__Lactobacillales	f__Lactobacillaceae	g__Lactobacillus	s__uncultured_Lactobacillus_sp.	0	0	0	0	0	0	0	0	0	0	0	0	3	1	1	1
OTU7021	d__Bacteria	p__Firmicutes	c__Bacilli	o__Lactobacillales	f__Lactobacillaceae	g__Lactobacillus	s__uncultured_Lactobacillus_sp.	0	0	0	0	0	0	0	0	0	0	0	0	1	4	0	1
OTU7029	d__Bacteria	p__Firmicutes	c__Bacilli	o__Lactobacillales	f__Lactobacillaceae	g__Lactobacillus	s__uncultured_Lactobacillus_sp.	0	0	0	0	0	0	0	0	0	0	0	0	1	3	1	0
OTU7043	d__Bacteria	p__Firmicutes	c__Bacilli	o__Lactobacillales	f__Lactobacillaceae	g__Lactobacillus	s__uncultured_Lactobacillus_sp.	0	0	0	0	0	0	0	0	0	0	0	0	7	1	0	0
OTU7044	d__Bacteria	p__Firmicutes	c__Bacilli	o__Lactobacillales	f__Lactobacillaceae	g__Lactobacillus	s__uncultured_Lactobacillus_sp.	0	0	0	0	0	0	0	0	0	0	0	0	6	1	0	1
OTU7048	d__Bacteria	p__Firmicutes	c__Bacilli	o__Lactobacillales	f__Lactobacillaceae	g__Lactobacillus	s__uncultured_Lactobacillus_sp.	0	0	0	0	0	0	0	0	0	0	0	0	6	0	1	0
OTU7050	d__Bacteria	p__Firmicutes	c__Bacilli	o__Lactobacillales	f__Lactobacillaceae	g__Lactobacillus	s__Lactobacillus_helveticus	0	0	0	0	0	0	0	0	0	0	0	0	14	5	1	2
OTU7052	d__Bacteria	p__Firmicutes	c__Bacilli	o__Lactobacillales	f__Lactobacillaceae	g__Lactobacillus	s__Lactobacillus_helveticus	0	0	0	0	0	0	0	2	2	0	0	1	110	10	2	3
OTU7057	d__Bacteria	p__Firmicutes	c__Bacilli	o__Lactobacillales	f__Lactobacillaceae	g__Lactobacillus	s__Lactobacillus_crispatus	0	0	0	0	0	0	0	0	0	0	0	1	2	0	0	0
OTU7076	d__Bacteria	p__Firmicutes	c__Bacilli	o__Lactobacillales	f__Enterococcaceae	g__Enterococcus	s__Enterococcus_cecorum	0	0	0	0	2	6	1	0	0	3	0	0	0	0	0	0
OTU7095	d__Bacteria	p__Firmicutes	c__Bacilli	o__Lactobacillales	f__Lactobacillaceae	g__Lactobacillus	s__Lactobacillus_helveticus	0	0	0	0	0	0	0	0	0	0	0	0	2	0	0	0
OTU7107	d__Bacteria	p__Firmicutes	c__Erysipelotrichia	o__Erysipelotrichales	f__Erysipelotrichaceae	g__Catenisphaera	s__Catenisphaera_unclassified	0	0	0	0	5	20	5	0	0	4	6	7	0	0	0	0
OTU7127	d__Bacteria	p__Proteobacteria	c__Betaproteobacteria	o__Burkholderiales	f__Burkholderiaceae	g__Burkholderia	s__uncultured_Burkholderia_sp.	0	0	4	0	0	0	0	0	0	0	0	0	0	0	0	0
OTU7133	d__Bacteria	p__Proteobacteria	c__Gammaproteobacteria	o__Enterobacteriales	f__Enterobacteriaceae	g__Klebsiella	s__Klebsiella_unclassified	0	0	6	0	0	0	0	0	0	0	3	0	0	0	0	0
OTU7136	d__Bacteria	p__Firmicutes	c__Bacilli	o__Lactobacillales	f__Lactobacillaceae	g__Lactobacillus	s__Lactobacillus_crispatus	0	0	0	0	0	0	0	0	0	0	0	0	8	0	0	0
OTU7142	d__Bacteria	p__Firmicutes	c__Bacilli	o__Lactobacillales	f__Lactobacillaceae	g__Lactobacillus	s__Lactobacillus_crispatus	0	0	0	0	0	0	0	0	0	0	0	0	1	0	0	0
OTU7144	d__Bacteria	p__Firmicutes	c__Bacilli	o__Lactobacillales	f__Lactobacillaceae	g__Lactobacillus	s__Lactobacillus_crispatus	0	0	0	0	0	0	0	0	0	0	0	0	4	0	2	3
OTU7150	d__Bacteria	p__Firmicutes	c__Bacilli	o__Lactobacillales	f__Lactobacillaceae	g__Lactobacillus	s__Lactobacillus_unclassified	0	0	0	0	0	0	1	0	0	0	0	0	4	2	5	1
OTU7156	d__Bacteria	p__Firmicutes	c__Bacilli	o__Lactobacillales	f__Lactobacillaceae	g__Lactobacillus	s__Lactobacillus_crispatus	0	0	0	0	0	0	0	0	0	0	0	0	2	0	0	0
OTU7185	d__Bacteria	p__Firmicutes	c__Bacilli	o__Lactobacillales	f__Lactobacillaceae	g__Lactobacillus	s__uncultured_Lactobacillus_sp.	0	0	0	0	0	0	0	0	0	0	0	0	2	1	0	0
OTU7200	d__Bacteria	p__Proteobacteria	c__Gammaproteobacteria	o__Enterobacteriales	f__Enterobacteriaceae	g__Escherichia	s__Escherichia_unclassified	2	0	0	0	0	0	0	3	0	0	0	0	0	0	0	0
OTU7204	d__Bacteria	p__Firmicutes	c__Bacilli	o__Lactobacillales	f__Lactobacillaceae	g__Lactobacillus	s__Lactobacillus_crispatus	0	0	0	0	0	0	0	0	0	0	0	0	0	0	0	0
OTU7207	d__Bacteria	p__Firmicutes	c__Bacilli	o__Lactobacillales	f__Enterococcaceae	g__Enterococcus	s__Enterococcus_columbae	0	0	0	0	0	6	0	0	0	0	0	0	0	0	0	0
OTU7225	d__Bacteria	p__Firmicutes	c__Bacilli	o__Lactobacillales	f__Lactobacillaceae	g__Lactobacillus	s__uncultured_Lactobacillus_sp.	0	0	0	0	0	0	0	0	0	0	0	0	4	0	2	0
OTU7226	d__Bacteria	p__Firmicutes	c__Bacilli	o__Lactobacillales	f__Lactobacillaceae	g__Lactobacillus	s__uncultured_Lactobacillus_sp.	0	0	0	0	0	0	0	0	0	0	0	0	3	0	0	0
OTU7234	d__Bacteria	p__Firmicutes	c__Bacilli	o__Lactobacillales	f__Lactobacillaceae	g__Lactobacillus	s__Lactobacillus_crispatus	0	0	0	0	0	0	0	0	0	0	0	0	15	0	0	0
OTU7235	d__Bacteria	p__Firmicutes	c__Bacilli	o__Lactobacillales	f__Lactobacillaceae	g__Lactobacillus	s__uncultured_Lactobacillus_sp.	0	0	0	0	0	0	0	0	0	0	0	0	2	1	1	0
OTU7242	d__Bacteria	p__Proteobacteria	c__Betaproteobacteria	o__Burkholderiales	f__Comamonadaceae	g__Ramlibacter	s__Ramlibacter_sp.	0	0	93	0	0	0	0	0	0	0	0	0	0	0	0	0
OTU7254	d__Bacteria	p__Firmicutes	c__Bacilli	o__Lactobacillales	f__Lactobacillaceae	g__Lactobacillus	s__Lactobacillus_crispatus	0	0	0	0	0	0	0	0	0	0	0	0	15	0	0	0
OTU7256	d__Bacteria	p__Firmicutes	c__Negativicutes	o__Selenomonadales	f__Veillonellaceae	g__Veillonella	s__Veillonella_unclassified	0	0	0	0	0	0	1	0	0	0	2	1	0	0	0	0
OTU7260	d__Bacteria	p__Firmicutes	c__Bacilli	o__Lactobacillales	f__Lactobacillaceae	g__Lactobacillus	s__Lactobacillus_crispatus	0	0	0	0	0	0	0	0	0	0	0	0	8	2	0	0
OTU7265	d__Bacteria	p__Firmicutes	c__Bacilli	o__Lactobacillales	f__Lactobacillaceae	g__Lactobacillus	s__Lactobacillus_crispatus	0	0	0	0	0	0	0	0	0	0	0	0	18	3	1	0
OTU7267	d__Bacteria	p__Firmicutes	c__Bacilli	o__Lactobacillales	f__Lactobacillaceae	g__Lactobacillus	s__Lactobacillus_amylovorus	0	0	0	0	0	0	0	0	0	0	0	0	0	0	0	1
OTU7268	d__Bacteria	p__Firmicutes	c__Bacilli	o__Lactobacillales	f__Lactobacillaceae	g__Lactobacillus	s__Lactobacillus_crispatus	0	0	0	0	0	0	0	0	0	0	0	0	1	1	1	1
OTU7275	d__Bacteria	p__Firmicutes	c__Bacilli	o__Lactobacillales	f__Lactobacillaceae	g__Lactobacillus	s__Lactobacillus_crispatus	0	0	0	0	0	0	0	0	0	0	0	0	4	0	0	0
OTU7299	d__Bacteria	p__Proteobacteria	c__Gammaproteobacteria	o__Pseudomonadales	f__Moraxellaceae	g__Acinetobacter	s__Acinetobacter_baumannii	0	0	0	0	0	0	0	0	0	0	0	0	0	0	0	0
OTU7328	d__Bacteria	p__Firmicutes	c__Bacilli	o__Lactobacillales	f__Lactobacillaceae	g__Lactobacillus	s__Lactobacillus_crispatus	0	0	0	0	0	0	0	0	0	0	0	0	3	1	0	1
OTU7336	d__Bacteria	p__Firmicutes	c__Bacilli	o__Lactobacillales	f__Lactobacillaceae	g__Lactobacillus	s__Lactobacillus_helveticus	0	0	0	0	0	1	0	2	0	1	0	0	81	3	1	2
OTU7342	d__Bacteria	p__Firmicutes	c__Bacilli	o__Lactobacillales	f__Lactobacillaceae	g__Lactobacillus	s__Lactobacillus_crispatus	0	0	0	0	0	0	0	0	0	0	0	0	1	0	2	1
OTU7366	d__Bacteria	p__Firmicutes	c__Bacilli	o__Lactobacillales	f__Enterococcaceae	g__Enterococcus	s__Enterococcus_columbae	0	0	0	0	1	2	0	0	0	0	1	1	0	0	0	0
OTU7372	d__Bacteria	p__Firmicutes	c__Bacilli	o__Lactobacillales	f__Lactobacillaceae	g__Lactobacillus	s__Lactobacillus_crispatus	0	0	0	0	0	0	0	0	0	0	0	0	8	0	0	0
OTU7377	d__Bacteria	p__Firmicutes	c__Bacilli	o__Lactobacillales	f__Lactobacillaceae	g__Lactobacillus	s__Lactobacillus_sp._DJF_B156	0	0	0	0	2	0	0	1	0	0	0	0	0	0	0	0
OTU7378	d__Bacteria	p__Firmicutes	c__Bacilli	o__Lactobacillales	f__Lactobacillaceae	g__Lactobacillus	s__uncultured_Lactobacillus_sp.	0	0	0	0	0	0	0	0	0	0	0	0	5	0	0	0
OTU7383	d__Bacteria	p__Firmicutes	c__Bacilli	o__Lactobacillales	f__Lactobacillaceae	g__Lactobacillus	s__uncultured_Lactobacillus_sp.	0	0	0	0	0	0	0	0	0	0	0	0	1	1	0	0
OTU7390	d__Bacteria	p__Firmicutes	c__Erysipelotrichia	o__Erysipelotrichales	f__Erysipelotrichaceae	g__Bulleidia	s__uncultured_Bulleidia_sp.	0	0	0	0	6	5	2	0	0	0	0	2	0	0	0	0
OTU7391	d__Bacteria	p__Firmicutes	c__Bacilli	o__Lactobacillales	f__Lactobacillaceae	g__Lactobacillus	s__Lactobacillus_crispatus	0	0	0	0	0	0	0	0	0	0	0	0	3	0	0	0
OTU7403	d__Bacteria	p__Firmicutes	c__Erysipelotrichia	o__Erysipelotrichales	f__Erysipelotrichaceae	g__Turicibacter	s__Turicibacter_sanguinis	0	0	0	0	0	0	0	9	0	0	0	0	0	0	0	0
OTU7413	d__Bacteria	p__Proteobacteria	c__Gammaproteobacteria	o__Enterobacteriales	f__Enterobacteriaceae	g__Escherichia	s__Escherichia_unclassified	0	0	0	0	14	0	0	4	0	0	0	0	0	0	0	0
OTU7416	d__Bacteria	p__Firmicutes	c__Bacilli	o__Lactobacillales	f__Lactobacillaceae	g__Lactobacillus	s__Lactobacillus_crispatus	0	0	0	0	0	0	0	0	0	0	0	0	0	1	1	0
OTU7439	d__Bacteria	p__Proteobacteria	c__Gammaproteobacteria	o__Enterobacteriales	f__Enterobacteriaceae	g__Escherichia	s__Escherichia_unclassified	1	0	0	0	3	1	0	2	0	0	0	1	0	0	0	0
OTU7467	d__Bacteria	p__Firmicutes	c__Bacilli	o__Lactobacillales	f__Lactobacillaceae	g__Lactobacillus	s__Lactobacillus_crispatus	0	0	0	0	0	0	0	1	1	0	0	0	45	2	0	0
OTU7483	d__Bacteria	p__Firmicutes	c__Bacilli	o__Lactobacillales	f__Lactobacillaceae	g__Lactobacillus	s__Lactobacillus_crispatus	0	0	0	0	0	1	0	1	0	0	0	0	82	4	1	1
OTU7493	d__Bacteria	p__Firmicutes	c__Bacilli	o__Lactobacillales	f__Lactobacillaceae	g__Lactobacillus	s__Lactobacillus_crispatus	0	0	0	0	0	0	0	0	0	0	0	0	2	0	0	0
OTU7512	d__Bacteria	p__Firmicutes	c__Bacilli	o__Lactobacillales	f__Lactobacillaceae	g__Lactobacillus	s__Lactobacillus_crispatus	0	0	0	0	0	0	0	1	0	0	0	0	1	0	0	0
OTU7541	d__Bacteria	p__Firmicutes	c__Bacilli	o__Lactobacillales	f__Lactobacillaceae	g__Lactobacillus	s__Lactobacillus_acidophilus	0	0	0	0	0	0	0	0	0	0	0	0	3	0	0	0
OTU7568	d__Bacteria	p__Firmicutes	c__Bacilli	o__Lactobacillales	f__Lactobacillaceae	g__Lactobacillus	s__uncultured_Lactobacillus_sp.	0	0	0	0	0	0	0	0	0	0	0	0	0	3	0	0
OTU7603	d__Bacteria	p__Firmicutes	c__Bacilli	o__Lactobacillales	f__Lactobacillaceae	g__Lactobacillus	s__Lactobacillus_delbrueckii	0	0	0	0	0	0	0	0	0	0	0	0	3	0	0	0
OTU7606	d__Bacteria	p__Proteobacteria	c__Gammaproteobacteria	o__Enterobacteriales	f__Enterobacteriaceae	g__Escherichia	s__Escherichia_unclassified	0	0	0	0	5	0	1	3	0	0	0	0	0	0	0	0
OTU7614	d__Bacteria	p__Proteobacteria	c__Gammaproteobacteria	o__Pseudomonadales	f__Moraxellaceae	g__Acinetobacter	s__Acinetobacter_baumannii	0	0	0	0	0	0	0	0	0	0	0	0	0	0	0	0
OTU7616	d__Bacteria	p__Firmicutes	c__Bacilli	o__Lactobacillales	f__Lactobacillaceae	g__Lactobacillus	s__Lactobacillus_crispatus	0	0	0	0	0	0	0	0	0	0	0	0	4	1	4	0
OTU7623	d__Bacteria	p__Firmicutes	c__Bacilli	o__Lactobacillales	f__Lactobacillaceae	g__Lactobacillus	s__Lactobacillus_panis	0	0	0	0	0	0	0	0	0	0	0	0	2	0	0	1
OTU7625	d__Bacteria	p__Firmicutes	c__Bacilli	o__Lactobacillales	f__Lactobacillaceae	g__Lactobacillus	s__Lactobacillus_crispatus	0	0	0	0	0	1	0	1	0	0	0	0	54	4	0	0
OTU7630	d__Bacteria	p__Proteobacteria	c__Gammaproteobacteria	o__Pseudomonadales	f__Moraxellaceae	g__Acinetobacter	s__Acinetobacter_sp._33F	0	0	0	0	0	0	0	0	0	0	0	0	0	0	0	0
OTU7641	d__Bacteria	p__Firmicutes	c__Bacilli	o__Lactobacillales	f__Lactobacillaceae	g__Lactobacillus	s__Lactobacillus_crispatus	0	0	0	0	0	0	0	0	0	0	0	0	3	0	0	0
OTU7643	d__Bacteria	p__Firmicutes	c__Bacilli	o__Lactobacillales	f__Lactobacillaceae	g__Lactobacillus	s__Lactobacillus_helveticus	0	0	0	0	0	0	0	2	0	0	0	0	106	11	0	0
OTU7653	d__Bacteria	p__Firmicutes	c__Bacilli	o__Lactobacillales	f__Lactobacillaceae	g__Lactobacillus	s__Lactobacillus_kitasatonis	0	0	0	0	0	0	0	0	0	0	0	0	2	0	0	0
OTU7654	d__Bacteria	p__Firmicutes	c__Bacilli	o__Lactobacillales	f__Lactobacillaceae	g__Lactobacillus	s__Lactobacillus_crispatus	0	0	0	0	0	0	0	0	0	0	0	0	1	0	0	0
OTU7659	d__Bacteria	p__Firmicutes	c__Bacilli	o__Lactobacillales	f__Lactobacillaceae	g__Lactobacillus	s__uncultured_Lactobacillus_sp.	0	0	0	0	0	0	0	0	0	0	0	0	1	1	0	1
OTU7674	d__Bacteria	p__Firmicutes	c__Bacilli	o__Lactobacillales	f__Lactobacillaceae	g__Lactobacillus	s__Lactobacillus_agilis	0	0	0	0	1	3	0	9	0	0	6	0	0	0	0	0
OTU7676	d__Bacteria	p__Firmicutes	c__Bacilli	o__Lactobacillales	f__Lactobacillaceae	g__Lactobacillus	s__uncultured_Lactobacillus_sp.	0	0	0	0	0	0	0	0	0	0	0	0	2	0	0	0
OTU7681	d__Bacteria	p__Firmicutes	c__Bacilli	o__Lactobacillales	f__Enterococcaceae	g__Enterococcus	s__Enterococcus_columbae	0	0	0	0	2	0	0	0	0	0	0	0	0	0	0	0
OTU7698	d__Bacteria	p__Firmicutes	c__Bacilli	o__Lactobacillales	f__Lactobacillaceae	g__Lactobacillus	s__uncultured_Lactobacillus_sp.	0	0	0	0	0	0	0	0	0	0	0	0	5	1	0	0
OTU7700	d__Bacteria	p__Firmicutes	c__Bacilli	o__Lactobacillales	f__Lactobacillaceae	g__Lactobacillus	s__Lactobacillus_crispatus	0	0	0	0	0	0	0	0	0	0	0	0	0	0	1	1
OTU7702	d__Bacteria	p__Firmicutes	c__Bacilli	o__Lactobacillales	f__Lactobacillaceae	g__Lactobacillus	s__Lactobacillus_helveticus	0	0	0	0	0	0	0	0	0	0	0	0	4	0	0	0
OTU7715	d__Bacteria	p__Firmicutes	c__Erysipelotrichia	o__Erysipelotrichales	f__Erysipelotrichaceae	g__Erysipelotrichaceae_unclassified	s__Erysipelotrichaceae_unclassified	0	0	0	0	0	1	0	0	0	0	0	5	0	0	0	0
OTU7731	d__Bacteria	p__Firmicutes	c__Bacilli	o__Lactobacillales	f__Lactobacillaceae	g__Lactobacillus	s__Lactobacillus_crispatus	0	0	0	0	0	0	0	0	0	0	0	0	1	0	1	1
OTU7748	d__Bacteria	p__Firmicutes	c__Bacilli	o__Lactobacillales	f__Lactobacillaceae	g__Lactobacillus	s__Lactobacillus_helveticus	0	0	0	0	0	0	0	0	0	0	0	0	2	1	0	1
OTU7767	d__Bacteria	p__Firmicutes	c__Bacilli	o__Lactobacillales	f__Lactobacillaceae	g__Lactobacillus	s__Lactobacillus_crispatus	0	0	0	0	0	0	0	0	0	0	0	0	3	1	2	1
OTU7771	d__Bacteria	p__Firmicutes	c__Bacilli	o__Lactobacillales	f__Lactobacillaceae	g__Lactobacillus	s__Lactobacillus_crispatus	0	0	0	0	0	0	0	0	0	0	0	0	2	0	1	1
OTU7792	d__Bacteria	p__Firmicutes	c__Bacilli	o__Lactobacillales	f__Lactobacillaceae	g__Lactobacillus	s__uncultured_Lactobacillus_sp.	0	0	0	0	0	0	0	0	0	0	0	0	1	0	1	2
OTU7821	d__Bacteria	p__Firmicutes	c__Bacilli	o__Lactobacillales	f__Lactobacillaceae	g__Lactobacillus	s__Lactobacillus_crispatus	0	0	0	0	0	0	0	0	0	0	0	0	7	0	0	0
OTU7840	d__Bacteria	p__Firmicutes	c__Bacilli	o__Lactobacillales	f__Lactobacillaceae	g__Lactobacillus	s__Lactobacillus_crispatus	0	0	0	0	0	0	0	1	0	0	0	0	7	0	0	0
OTU7853	d__Bacteria	p__Firmicutes	c__Bacilli	o__Lactobacillales	f__Lactobacillaceae	g__Lactobacillus	s__uncultured_Lactobacillus_sp.	0	0	0	0	0	0	0	0	0	0	0	0	3	1	0	0
OTU7862	d__Bacteria	p__Firmicutes	c__Bacilli	o__Lactobacillales	f__Lactobacillaceae	g__Lactobacillus	s__Lactobacillus_crispatus	0	0	0	0	0	0	0	0	0	0	0	0	1	0	0	0
OTU7887	d__Bacteria	p__Firmicutes	c__Bacilli	o__Lactobacillales	f__Lactobacillaceae	g__Lactobacillus	s__Lactobacillus_crispatus	0	0	0	0	0	0	0	0	0	0	0	0	1	0	0	0
OTU7893	d__Bacteria	p__Firmicutes	c__Erysipelotrichia	o__Erysipelotrichales	f__Erysipelotrichaceae	g__Turicibacter	s__Turicibacter_sanguinis	0	0	0	0	0	0	0	10	0	0	1	0	0	0	0	0
OTU7938	d__Bacteria	p__Firmicutes	c__Bacilli	o__Lactobacillales	f__Lactobacillaceae	g__Lactobacillus	s__uncultured_Lactobacillus_sp.	0	0	0	0	0	0	0	0	0	0	0	0	2	0	0	0
OTU7942	d__Bacteria	p__Firmicutes	c__Bacilli	o__Lactobacillales	f__Lactobacillaceae	g__Lactobacillus	s__Lactobacillus_helveticus	0	0	0	0	0	0	0	0	0	0	0	0	22	1	0	0
OTU7944	d__Bacteria	p__Firmicutes	c__Bacilli	o__Lactobacillales	f__Lactobacillaceae	g__Lactobacillus	s__uncultured_Lactobacillus_sp.	0	0	0	0	0	0	0	0	0	0	0	0	0	1	1	1
OTU7948	d__Bacteria	p__Firmicutes	c__Bacilli	o__Lactobacillales	f__Lactobacillaceae	g__Lactobacillus	s__uncultured_Lactobacillus_sp.	0	0	0	0	0	0	0	0	0	0	0	0	8	7	3	1
OTU7989	d__Bacteria	p__Proteobacteria	c__Gammaproteobacteria	o__Enterobacteriales	f__Enterobacteriaceae	g__Escherichia	s__Escherichia_unclassified	0	0	0	0	2	1	1	0	0	0	0	0	0	0	0	0
OTU8018	d__Bacteria	p__Firmicutes	c__Bacilli	o__Lactobacillales	f__Lactobacillaceae	g__Lactobacillus	s__Lactobacillus_crispatus	0	0	0	0	0	0	0	0	0	0	0	0	2	0	1	0
OTU8020	d__Bacteria	p__Firmicutes	c__Bacilli	o__Lactobacillales	f__Lactobacillaceae	g__Lactobacillus	s__Lactobacillus_acidophilus	0	0	0	0	0	0	0	0	0	0	0	0	3	0	0	0
OTU8023	d__Bacteria	p__Firmicutes	c__Bacilli	o__Bacillales	f__Staphylococcaceae	g__Staphylococcus	s__Staphylococcus_pseudintermedius	0	0	0	0	0	0	0	0	0	0	0	0	0	0	0	0
OTU8028	d__Bacteria	p__Firmicutes	c__Bacilli	o__Lactobacillales	f__Lactobacillaceae	g__Lactobacillus	s__Lactobacillus_delbrueckii	0	0	0	0	0	0	0	0	0	0	0	0	6	0	0	0
OTU8052	d__Bacteria	p__Firmicutes	c__Bacilli	o__Lactobacillales	f__Lactobacillaceae	g__Lactobacillus	s__Lactobacillus_crispatus	0	0	0	0	0	0	0	0	0	0	0	0	10	0	0	0
OTU8055	d__Bacteria	p__Firmicutes	c__Bacilli	o__Lactobacillales	f__Lactobacillaceae	g__Lactobacillus	s__Lactobacillus_crispatus	0	0	0	0	0	0	0	0	0	0	0	0	1	2	1	0
OTU8066	d__Bacteria	p__Firmicutes	c__Bacilli	o__Lactobacillales	f__Lactobacillaceae	g__Lactobacillus	s__uncultured_Lactobacillus_sp.	0	0	0	0	0	0	0	1	0	0	0	0	38	3	2	0
OTU8076	d__Bacteria	p__Firmicutes	c__Bacilli	o__Lactobacillales	f__Lactobacillaceae	g__Lactobacillus	s__Lactobacillus_crispatus	0	0	0	0	0	0	0	0	0	0	0	0	0	0	0	0
OTU8083	d__Bacteria	p__Proteobacteria	c__Gammaproteobacteria	o__Enterobacteriales	f__Enterobacteriaceae	g__Escherichia	s__Escherichia_unclassified	0	0	0	0	5	4	0	2	0	0	0	0	0	0	0	0
OTU8093	d__Bacteria	p__Firmicutes	c__Bacilli	o__Lactobacillales	f__Lactobacillaceae	g__Lactobacillus	s__Lactobacillus_crispatus	0	0	0	0	0	0	0	0	0	0	0	0	6	0	0	0
OTU8094	d__Bacteria	p__Proteobacteria	c__Betaproteobacteria	o__Burkholderiales	f__Burkholderiaceae	g__Cupriavidus	s__Cupriavidus_unclassified	0	0	2	0	0	0	1	0	0	0	1	0	0	0	0	0
OTU8107	d__Bacteria	p__Firmicutes	c__Bacilli	o__Lactobacillales	f__Lactobacillaceae	g__Lactobacillus	s__uncultured_Lactobacillus_sp.	0	0	0	0	0	0	0	0	0	0	0	0	3	0	0	0
OTU8111	d__Bacteria	p__Firmicutes	c__Bacilli	o__Lactobacillales	f__Enterococcaceae	g__Enterococcus	s__Enterococcus_cecorum	0	0	0	0	8	44	0	1	0	3	8	0	0	0	0	0
OTU8120	d__Bacteria	p__Firmicutes	c__Bacilli	o__Lactobacillales	f__Lactobacillaceae	g__Lactobacillus	s__uncultured_Lactobacillus_sp.	0	0	0	0	0	0	0	0	0	0	0	0	5	0	0	0
OTU8131	d__Bacteria	p__Firmicutes	c__Bacilli	o__Lactobacillales	f__Lactobacillaceae	g__Lactobacillus	s__Lactobacillus_crispatus	0	0	0	0	0	0	0	0	0	0	0	0	3	0	0	0
OTU8167	d__Bacteria	p__Firmicutes	c__Bacilli	o__Lactobacillales	f__Lactobacillaceae	g__Lactobacillus	s__Lactobacillus_vaginalis	0	0	0	0	0	0	0	0	0	0	0	0	0	1	0	0
OTU8174	d__Bacteria	p__Proteobacteria	c__Gammaproteobacteria	o__Enterobacteriales	f__Enterobacteriaceae	g__Escherichia	s__Escherichia_unclassified	0	0	0	0	1	1	2	5	0	0	0	0	0	0	0	0
OTU8178	d__Bacteria	p__Firmicutes	c__Bacilli	o__Lactobacillales	f__Lactobacillaceae	g__Lactobacillus	s__uncultured_Lactobacillus_sp.	0	0	0	0	0	0	0	0	0	0	0	0	2	0	2	0
OTU8187	d__Bacteria	p__Firmicutes	c__Bacilli	o__Lactobacillales	f__Lactobacillaceae	g__Lactobacillus	s__uncultured_Lactobacillus_sp.	0	0	0	0	0	0	0	0	0	0	0	0	1	0	0	0
OTU8190	d__Bacteria	p__Proteobacteria	c__Gammaproteobacteria	o__Enterobacteriales	f__Enterobacteriaceae	g__Escherichia	s__Escherichia_unclassified	0	0	0	0	2	2	0	1	0	0	0	0	0	0	0	0
OTU8203	d__Bacteria	p__Firmicutes	c__Bacilli	o__Lactobacillales	f__Lactobacillaceae	g__Lactobacillus	s__Lactobacillus_kitasatonis	0	0	0	0	0	0	0	0	0	0	0	0	6	0	0	2
OTU8206	d__Bacteria	p__Firmicutes	c__Bacilli	o__Lactobacillales	f__Enterococcaceae	g__Enterococcus	s__Enterococcus_cecorum	0	0	0	0	0	6	0	0	0	0	0	0	0	0	0	0
OTU8208	d__Bacteria	p__Firmicutes	c__Bacilli	o__Lactobacillales	f__Lactobacillaceae	g__Lactobacillus	s__Lactobacillus_helveticus	0	0	0	0	0	0	0	1	0	0	0	0	1	1	0	0
OTU8218	d__Bacteria	p__Firmicutes	c__Bacilli	o__Lactobacillales	f__Enterococcaceae	g__Enterococcus	s__Enterococcus_columbae	0	0	0	0	0	1	0	0	0	0	0	0	0	0	0	0
OTU8220	d__Bacteria	p__Firmicutes	c__Bacilli	o__Lactobacillales	f__Lactobacillaceae	g__Lactobacillus	s__Lactobacillus_acidophilus	0	0	0	0	0	0	0	0	1	0	0	0	1	2	3	1
OTU8229	d__Bacteria	p__Firmicutes	c__Bacilli	o__Lactobacillales	f__Lactobacillaceae	g__Lactobacillus	s__Lactobacillus_crispatus	0	0	0	0	0	0	0	0	0	0	0	0	7	1	1	0
OTU8245	d__Bacteria	p__Firmicutes	c__Bacilli	o__Lactobacillales	f__Lactobacillaceae	g__Lactobacillus	s__Lactobacillus_crispatus	0	0	0	0	0	0	0	0	0	0	0	0	1	0	0	0
OTU8261	d__Bacteria	p__Firmicutes	c__Bacilli	o__Lactobacillales	f__Lactobacillaceae	g__Lactobacillus	s__Lactobacillus_crispatus	0	0	0	0	0	0	0	0	0	0	0	0	0	1	0	0
OTU8277	d__Bacteria	p__Firmicutes	c__Bacilli	o__Lactobacillales	f__Enterococcaceae	g__Enterococcus	s__Enterococcus_cecorum	0	0	0	0	0	2	1	0	0	0	0	0	0	0	0	0
OTU8283	d__Bacteria	p__Firmicutes	c__Bacilli	o__Lactobacillales	f__Lactobacillaceae	g__Lactobacillus	s__Lactobacillus_crispatus	0	0	0	0	0	0	0	0	0	0	0	1	8	2	2	1
OTU8298	d__Bacteria	p__Firmicutes	c__Bacilli	o__Lactobacillales	f__Lactobacillaceae	g__Lactobacillus	s__Lactobacillus_gallinarum	0	0	0	0	0	0	0	0	0	0	0	0	3	1	0	0
OTU8308	d__Bacteria	p__Firmicutes	c__Bacilli	o__Lactobacillales	f__Enterococcaceae	g__Enterococcus	s__Enterococcus_columbae	0	0	0	0	5	0	0	0	0	0	0	0	0	0	0	0
OTU8309	d__Bacteria	p__Firmicutes	c__Bacilli	o__Lactobacillales	f__Lactobacillaceae	g__Lactobacillus	s__Lactobacillus_crispatus	0	0	0	0	0	0	0	0	0	0	0	0	0	1	0	0
OTU8316	d__Bacteria	p__Proteobacteria	c__Gammaproteobacteria	o__Enterobacteriales	f__Enterobacteriaceae	g__Escherichia	s__Escherichia_unclassified	0	0	0	0	0	1	1	2	0	0	0	0	0	0	0	0
OTU8330	d__Bacteria	p__Firmicutes	c__Bacilli	o__Lactobacillales	f__Enterococcaceae	g__Enterococcus	s__Enterococcus_columbae	0	0	0	0	2	4	0	0	0	0	0	0	0	0	0	0
OTU8334	d__Bacteria	p__Firmicutes	c__Bacilli	o__Lactobacillales	f__Lactobacillaceae	g__Lactobacillus	s__Lactobacillus_helveticus	0	0	0	0	0	0	0	0	0	0	0	0	0	0	0	0
OTU8336	d__Bacteria	p__Firmicutes	c__Bacilli	o__Lactobacillales	f__Lactobacillaceae	g__Lactobacillus	s__Lactobacillus_crispatus	0	0	0	0	0	0	0	0	0	0	0	0	1	0	0	0
OTU8370	d__Bacteria	p__Proteobacteria	c__Gammaproteobacteria	o__Pseudomonadales	f__Moraxellaceae	g__Acinetobacter	s__Acinetobacter_sp._JFAN2	0	0	0	0	0	0	0	0	0	0	0	0	0	0	0	0
OTU8385	d__Bacteria	p__Firmicutes	c__Bacilli	o__Lactobacillales	f__Lactobacillaceae	g__Lactobacillus	s__Lactobacillus_gallinarum	0	0	0	0	0	0	0	1	0	0	0	0	135	11	5	1
OTU8398	d__Bacteria	p__Firmicutes	c__Bacilli	o__Lactobacillales	f__Lactobacillaceae	g__Lactobacillus	s__Lactobacillus_agilis	0	0	0	0	30	1	1	7	0	0	5	0	0	0	0	0
OTU8399	d__Bacteria	p__Firmicutes	c__Bacilli	o__Lactobacillales	f__Lactobacillaceae	g__Lactobacillus	s__uncultured_Lactobacillus_sp.	0	0	0	0	0	0	0	0	0	0	0	0	4	1	0	1
OTU8402	d__Bacteria	p__Proteobacteria	c__Gammaproteobacteria	o__Enterobacteriales	f__Enterobacteriaceae	g__Escherichia	s__Escherichia_unclassified	0	0	0	0	5	0	0	0	0	0	0	0	0	0	0	0
OTU8413	d__Bacteria	p__Firmicutes	c__Bacilli	o__Lactobacillales	f__Lactobacillaceae	g__Lactobacillus	s__uncultured_Lactobacillus_sp.	0	0	0	0	0	0	0	1	0	0	0	0	0	1	0	0
OTU8447	d__Bacteria	p__Firmicutes	c__Bacilli	o__Lactobacillales	f__Lactobacillaceae	g__Lactobacillus	s__Lactobacillus_crispatus	0	0	0	0	0	0	0	0	0	0	0	0	10	0	0	0
OTU8449	d__Bacteria	p__Firmicutes	c__Bacilli	o__Lactobacillales	f__Lactobacillaceae	g__Lactobacillus	s__Lactobacillus_crispatus	0	0	0	0	0	0	0	0	0	0	0	0	13	0	1	0
OTU8474	d__Bacteria	p__Firmicutes	c__Bacilli	o__Lactobacillales	f__Lactobacillaceae	g__Lactobacillus	s__uncultured_Lactobacillus_sp.	0	0	0	0	0	0	0	0	0	0	0	0	0	0	0	0
OTU8506	d__Bacteria	p__Firmicutes	c__Bacilli	o__Lactobacillales	f__Lactobacillaceae	g__Lactobacillus	s__Lactobacillus_crispatus	0	0	0	0	0	0	0	0	0	0	0	0	14	0	0	0
OTU8510	d__Bacteria	p__Firmicutes	c__Bacilli	o__Lactobacillales	f__Lactobacillaceae	g__Lactobacillus	s__Lactobacillus_crispatus	0	0	0	0	0	0	0	1	0	0	0	0	22	2	1	1
OTU8515	d__Bacteria	p__Firmicutes	c__Bacilli	o__Lactobacillales	f__Lactobacillaceae	g__Lactobacillus	s__Lactobacillus_crispatus	0	0	0	0	0	0	0	0	0	0	0	0	3	1	0	0
OTU8569	d__Bacteria	p__Firmicutes	c__Bacilli	o__Lactobacillales	f__Lactobacillaceae	g__Lactobacillus	s__Lactobacillus_crispatus	0	0	0	0	0	0	0	0	0	0	0	0	5	1	1	0
OTU8571	d__Bacteria	p__Firmicutes	c__Bacilli	o__Lactobacillales	f__Lactobacillaceae	g__Lactobacillus	s__Lactobacillus_crispatus	0	0	0	0	0	0	0	0	0	0	0	0	5	0	0	0
OTU8576	d__Bacteria	p__Firmicutes	c__Bacilli	o__Lactobacillales	f__Lactobacillaceae	g__Lactobacillus	s__uncultured_Lactobacillus_sp.	0	0	0	0	0	0	0	0	0	0	0	0	2	0	1	2
OTU8578	d__Bacteria	p__Firmicutes	c__Bacilli	o__Lactobacillales	f__Lactobacillaceae	g__Lactobacillus	s__Lactobacillus_crispatus	0	0	0	0	0	0	0	2	0	0	0	0	49	2	0	0
OTU8603	d__Bacteria	p__Firmicutes	c__Bacilli	o__Lactobacillales	f__Lactobacillaceae	g__Lactobacillus	s__Lactobacillus_unclassified	0	0	0	0	0	0	0	0	0	0	0	0	3	1	0	1
OTU8616	d__Bacteria	p__Firmicutes	c__Firmicutes_unclassified	o__Firmicutes_unclassified	f__Firmicutes_unclassified	g__Firmicutes_unclassified	s__Firmicutes_unclassified	0	0	0	0	13	0	1	0	0	1	90	4	0	0	0	0
OTU8630	d__Bacteria	p__Proteobacteria	c__Gammaproteobacteria	o__Pseudomonadales	f__Moraxellaceae	g__Acinetobacter	s__Acinetobacter_baumannii	0	0	0	0	0	0	0	0	0	0	0	0	0	0	0	0
OTU8672	d__Bacteria	p__Firmicutes	c__Bacilli	o__Lactobacillales	f__Enterococcaceae	g__Enterococcus	s__Enterococcus_cecorum	0	0	0	0	0	5	1	0	0	0	0	0	0	0	0	0
OTU8687	d__Bacteria	p__Firmicutes	c__Bacilli	o__Lactobacillales	f__Lactobacillaceae	g__Lactobacillus	s__Lactobacillus_helveticus	0	0	0	0	0	0	0	0	0	0	0	0	0	0	0	0
OTU8691	d__Bacteria	p__Firmicutes	c__Bacilli	o__Lactobacillales	f__Lactobacillaceae	g__Lactobacillus	s__Lactobacillus_helveticus	0	0	0	0	0	0	0	0	0	0	0	0	3	0	0	0
OTU8706	d__Bacteria	p__Firmicutes	c__Bacilli	o__Lactobacillales	f__Lactobacillaceae	g__Lactobacillus	s__uncultured_Lactobacillus_sp.	0	0	0	0	0	0	0	0	0	0	0	0	1	0	0	0
OTU8719	d__Bacteria	p__Firmicutes	c__Bacilli	o__Lactobacillales	f__Lactobacillaceae	g__Lactobacillus	s__Lactobacillus_crispatus	0	0	1	0	0	0	0	0	0	0	0	0	1	0	0	0
OTU8736	d__Bacteria	p__Firmicutes	c__Bacilli	o__Lactobacillales	f__Lactobacillaceae	g__Lactobacillus	s__Lactobacillus_helveticus	0	0	0	0	0	0	0	0	0	0	0	0	2	0	0	0
OTU8740	d__Bacteria	p__Firmicutes	c__Bacilli	o__Lactobacillales	f__Lactobacillaceae	g__Lactobacillus	s__uncultured_Lactobacillus_sp.	0	0	0	0	0	0	0	0	0	0	0	0	6	0	0	1
OTU8757	d__Bacteria	p__Firmicutes	c__Bacilli	o__Lactobacillales	f__Lactobacillaceae	g__Lactobacillus	s__uncultured_Lactobacillus_sp.	0	0	0	0	0	0	0	0	0	0	0	0	6	0	0	0
OTU8779	d__Bacteria	p__Firmicutes	c__Erysipelotrichia	o__Erysipelotrichales	f__Erysipelotrichaceae	g__Turicibacter	s__uncultured_Turicibacter_sp.	0	0	0	0	0	0	0	10	0	0	0	0	0	0	0	0
OTU8787	d__Bacteria	p__Firmicutes	c__Bacilli	o__Lactobacillales	f__Lactobacillaceae	g__Lactobacillus	s__uncultured_Lactobacillus_sp.	0	0	0	0	0	0	0	0	0	0	0	0	4	0	0	0
OTU8788	d__Bacteria	p__Firmicutes	c__Bacilli	o__Lactobacillales	f__Enterococcaceae	g__Enterococcus	s__Enterococcus_cecorum	0	0	0	0	11	62	2	0	0	1	3	0	0	0	0	0
OTU8789	d__Bacteria	p__Firmicutes	c__Bacilli	o__Lactobacillales	f__Enterococcaceae	g__Enterococcus	s__Enterococcus_cecorum	0	0	0	0	0	3	0	0	0	0	0	0	0	0	0	0
OTU8819	d__Bacteria	p__Firmicutes	c__Bacilli	o__Lactobacillales	f__Lactobacillaceae	g__Lactobacillus	s__Lactobacillus_crispatus	0	0	0	0	0	0	0	0	1	0	0	0	3	1	1	0
OTU8839	d__Bacteria	p__Firmicutes	c__Bacilli	o__Lactobacillales	f__Lactobacillaceae	g__Lactobacillus	s__Lactobacillus_helveticus	0	0	0	0	0	0	0	0	0	0	0	0	0	0	0	0
OTU8848	d__Bacteria	p__Proteobacteria	c__Betaproteobacteria	o__Burkholderiales	f__Burkholderiaceae	g__Ralstonia	s__uncultured_Ralstonia_sp.	3	2	1	0	0	0	0	0	0	0	0	0	0	0	0	0
OTU8849	d__Bacteria	p__Firmicutes	c__Bacilli	o__Lactobacillales	f__Lactobacillaceae	g__Lactobacillus	s__Lactobacillus_crispatus	0	0	0	0	0	0	0	0	0	0	0	0	25	2	0	0
OTU8854	d__Bacteria	p__Firmicutes	c__Bacilli	o__Lactobacillales	f__Lactobacillaceae	g__Lactobacillus	s__uncultured_Lactobacillus_sp.	0	0	0	0	0	0	0	0	0	0	0	0	6	2	1	0
OTU8856	d__Bacteria	p__Firmicutes	c__Bacilli	o__Lactobacillales	f__Lactobacillaceae	g__Lactobacillus	s__uncultured_Lactobacillus_sp.	0	0	0	0	0	0	0	1	0	0	0	0	98	6	1	1
OTU8887	d__Bacteria	p__Firmicutes	c__Bacilli	o__Lactobacillales	f__Enterococcaceae	g__Enterococcus	s__Enterococcus_cecorum	0	0	0	0	1	6	0	0	0	0	1	0	0	0	0	0
OTU8895	d__Bacteria	p__Firmicutes	c__Bacilli	o__Lactobacillales	f__Lactobacillaceae	g__Lactobacillus	s__Lactobacillus_crispatus	0	0	0	0	0	0	0	0	0	0	0	0	4	0	0	0
OTU8911	d__Bacteria	p__Firmicutes	c__Bacilli	o__Lactobacillales	f__Lactobacillaceae	g__Lactobacillus	s__Lactobacillus_helveticus	0	0	0	0	0	0	0	0	0	0	0	0	6	2	0	0
OTU8942	d__Bacteria	p__Firmicutes	c__Bacilli	o__Lactobacillales	f__Lactobacillaceae	g__Lactobacillus	s__uncultured_Lactobacillus_sp.	0	0	0	0	0	0	0	0	0	0	0	0	1	0	0	0
OTU8946	d__Bacteria	p__Firmicutes	c__Bacilli	o__Lactobacillales	f__Lactobacillaceae	g__Lactobacillus	s__Lactobacillus_kitasatonis	0	0	0	0	0	0	0	1	0	0	0	0	1	0	1	0
OTU8968	d__Bacteria	p__Firmicutes	c__Bacilli	o__Lactobacillales	f__Enterococcaceae	g__Enterococcus	s__Enterococcus_cecorum	0	0	0	0	0	0	0	0	0	1	0	0	0	0	0	0
OTU9000	d__Bacteria	p__Firmicutes	c__Bacilli	o__Lactobacillales	f__Lactobacillaceae	g__Lactobacillus	s__Lactobacillus_crispatus	0	0	0	0	0	0	0	0	0	0	0	0	7	0	0	0
OTU9015	d__Bacteria	p__Firmicutes	c__Bacilli	o__Lactobacillales	f__Lactobacillaceae	g__Lactobacillus	s__Lactobacillus_crispatus	0	0	0	0	0	0	0	0	0	0	0	0	5	0	0	0
OTU9027	d__Bacteria	p__Proteobacteria	c__Gammaproteobacteria	o__Enterobacteriales	f__Enterobacteriaceae	g__Enterobacteriaceae_unclassified	s__Enterobacteriaceae_unclassified	0	0	0	0	0	0	0	2	0	0	0	0	0	0	0	0
OTU9037	d__Bacteria	p__Firmicutes	c__Bacilli	o__Lactobacillales	f__Lactobacillaceae	g__Lactobacillus	s__Lactobacillus_crispatus	0	0	0	0	0	0	0	0	0	0	0	0	3	1	0	0
OTU9040	d__Bacteria	p__Firmicutes	c__Bacilli	o__Lactobacillales	f__Lactobacillaceae	g__Lactobacillus	s__Lactobacillus_helveticus	0	0	0	0	0	0	0	0	0	0	0	0	4	0	0	0
OTU9042	d__Bacteria	p__Firmicutes	c__Bacilli	o__Lactobacillales	f__Lactobacillaceae	g__Lactobacillus	s__Lactobacillus_gallinarum	0	0	0	0	0	0	0	0	0	0	0	0	1	0	0	0
OTU9084	d__Bacteria	p__Firmicutes	c__Bacilli	o__Lactobacillales	f__Lactobacillaceae	g__Lactobacillus	s__Lactobacillus_crispatus	0	0	0	0	0	0	0	0	1	0	0	0	23	1	0	1
OTU9085	d__Bacteria	p__Firmicutes	c__Bacilli	o__Lactobacillales	f__Lactobacillaceae	g__Lactobacillus	s__Lactobacillus_crispatus	0	0	0	0	0	0	0	0	0	0	0	0	2	1	0	0
OTU9087	d__Bacteria	p__Firmicutes	c__Bacilli	o__Lactobacillales	f__Lactobacillaceae	g__Lactobacillus	s__uncultured_Lactobacillus_sp.	0	0	0	0	0	0	0	0	0	0	0	0	0	0	1	0
OTU9119	d__Bacteria	p__Firmicutes	c__Bacilli	o__Lactobacillales	f__Lactobacillaceae	g__Lactobacillus	s__Lactobacillus_helveticus	0	0	0	0	0	0	0	0	0	0	0	0	0	1	1	1
OTU9123	d__Bacteria	p__Firmicutes	c__Negativicutes	o__Selenomonadales	f__Veillonellaceae	g__Veillonella	s__Veillonella_unclassified	0	0	0	0	0	1	1	0	1	5	0	0	0	0	0	0
OTU9144	d__Bacteria	p__Firmicutes	c__Bacilli	o__Lactobacillales	f__Lactobacillaceae	g__Lactobacillus	s__Lactobacillus_crispatus	0	0	0	0	0	0	0	0	0	0	0	0	2	0	0	0
OTU9162	d__Bacteria	p__Firmicutes	c__Bacilli	o__Lactobacillales	f__Lactobacillaceae	g__Lactobacillus	s__Lactobacillus_crispatus	0	0	0	0	0	0	0	0	0	0	0	0	6	1	0	0
OTU9165	d__Bacteria	p__Firmicutes	c__Bacilli	o__Lactobacillales	f__Lactobacillaceae	g__Lactobacillus	s__Lactobacillus_vaginalis	0	0	0	0	0	0	0	0	0	0	0	1	0	0	0	1
OTU9195	d__Bacteria	p__Firmicutes	c__Bacilli	o__Lactobacillales	f__Lactobacillaceae	g__Lactobacillus	s__Lactobacillus_crispatus	0	0	0	0	0	0	0	0	0	0	0	0	3	0	0	0
OTU9199	d__Bacteria	p__Firmicutes	c__Bacilli	o__Lactobacillales	f__Lactobacillaceae	g__Lactobacillus	s__Lactobacillus_delbrueckii	0	0	0	0	0	0	0	0	0	0	0	0	6	2	0	0
OTU9217	d__Bacteria	p__Firmicutes	c__Erysipelotrichia	o__Erysipelotrichales	f__Erysipelotrichaceae	g__Turicibacter	s__uncultured_Turicibacter_sp.	0	0	0	0	0	0	0	7	0	0	0	0	0	0	0	0
OTU9227	d__Bacteria	p__Firmicutes	c__Erysipelotrichia	o__Erysipelotrichales	f__Erysipelotrichaceae	g__Turicibacter	s__Turicibacter_sanguinis	0	0	0	0	0	0	0	8	0	0	0	0	0	0	0	0
OTU9238	d__Bacteria	p__Proteobacteria	c__Gammaproteobacteria	o__Enterobacteriales	f__Enterobacteriaceae	g__Escherichia	s__Escherichia_unclassified	0	0	0	0	2	2	1	1	0	0	0	0	0	0	0	0
OTU9244	d__Bacteria	p__Firmicutes	c__Bacilli	o__Lactobacillales	f__Enterococcaceae	g__Enterococcus	s__Enterococcus_cecorum	0	0	0	0	1	16	0	0	0	0	0	0	0	0	0	0
OTU9262	d__Bacteria	p__Firmicutes	c__Bacilli	o__Lactobacillales	f__Lactobacillaceae	g__Lactobacillus	s__Lactobacillus_helveticus	0	0	0	0	0	0	0	0	0	0	0	0	2	0	1	1
OTU9271	d__Bacteria	p__Firmicutes	c__Bacilli	o__Lactobacillales	f__Lactobacillaceae	g__Lactobacillus	s__Lactobacillus_crispatus	0	0	0	0	0	0	0	0	0	0	0	0	1	1	0	0
OTU9275	d__Bacteria	p__Firmicutes	c__Bacilli	o__Lactobacillales	f__Lactobacillaceae	g__Lactobacillus	s__uncultured_Lactobacillus_sp.	0	0	0	0	0	0	0	0	0	0	0	0	0	0	0	0
OTU9305	d__Bacteria	p__Firmicutes	c__Negativicutes	o__Selenomonadales	f__Veillonellaceae	g__Megasphaera	s__Megasphaera_unclassified	0	0	0	0	0	7	0	0	0	0	0	0	0	0	0	0
OTU9327	d__Bacteria	p__Firmicutes	c__Bacilli	o__Lactobacillales	f__Lactobacillaceae	g__Lactobacillus	s__uncultured_Lactobacillus_sp.	0	0	0	0	0	0	0	0	0	0	0	0	2	0	1	0
OTU9334	d__Bacteria	p__Firmicutes	c__Bacilli	o__Lactobacillales	f__Lactobacillaceae	g__Lactobacillus	s__Lactobacillus_helveticus	0	0	0	0	0	0	0	0	0	0	0	0	7	0	1	0
OTU9340	d__Bacteria	p__Firmicutes	c__Bacilli	o__Lactobacillales	f__Lactobacillaceae	g__Lactobacillus	s__Lactobacillus_helveticus	0	0	0	0	0	0	0	0	0	0	0	0	3	0	0	0
OTU9347	d__Bacteria	p__Firmicutes	c__Bacilli	o__Lactobacillales	f__Lactobacillaceae	g__Lactobacillus	s__Lactobacillus_crispatus	0	0	0	0	0	0	0	0	0	0	0	0	0	2	1	0
OTU9359	d__Bacteria	p__Firmicutes	c__Bacilli	o__Lactobacillales	f__Lactobacillaceae	g__Lactobacillus	s__Lactobacillus_acidophilus	0	0	0	0	0	0	0	0	0	0	0	0	0	0	0	0
OTU9369	d__Bacteria	p__Firmicutes	c__Bacilli	o__Lactobacillales	f__Lactobacillaceae	g__Lactobacillus	s__Lactobacillus_helveticus	0	0	0	0	0	0	0	0	0	0	0	0	2	0	0	0
OTU9401	d__Bacteria	p__Firmicutes	c__Bacilli	o__Lactobacillales	f__Lactobacillaceae	g__Lactobacillus	s__Lactobacillus_helveticus	0	0	0	0	0	0	0	0	0	0	0	0	1	1	2	0
OTU9411	d__Bacteria	p__Firmicutes	c__Bacilli	o__Lactobacillales	f__Lactobacillaceae	g__Lactobacillus	s__Lactobacillus_helveticus	0	0	0	0	0	0	0	0	0	0	0	0	6	2	0	0
OTU9448	d__Bacteria	p__Firmicutes	c__Bacilli	o__Lactobacillales	f__Lactobacillaceae	g__Lactobacillus	s__Lactobacillus_crispatus	0	0	0	0	0	0	0	0	0	0	0	0	1	1	0	0
OTU9486	d__Bacteria	p__Firmicutes	c__Bacilli	o__Lactobacillales	f__Lactobacillaceae	g__Lactobacillus	s__Lactobacillus_crispatus	0	0	0	0	0	0	0	0	0	0	0	0	2	0	1	0
OTU9495	d__Bacteria	p__Proteobacteria	c__Betaproteobacteria	o__Burkholderiales	f__Oxalobacteraceae	g__Herbaspirillum	s__Herbaspirillum_sp.	0	0	7	0	0	0	0	0	0	0	0	0	0	0	0	0
OTU9570	d__Bacteria	p__Proteobacteria	c__Gammaproteobacteria	o__Enterobacteriales	f__Enterobacteriaceae	g__Escherichia	s__Escherichia_unclassified	1	0	0	0	2	0	0	2	0	0	0	0	0	0	0	0
OTU9597	d__Bacteria	p__Firmicutes	c__Bacilli	o__Lactobacillales	f__Lactobacillaceae	g__Lactobacillus	s__Lactobacillus_helveticus	0	0	0	0	0	0	0	1	0	0	0	0	1	0	0	0
OTU9622	d__Bacteria	p__Firmicutes	c__Bacilli	o__Lactobacillales	f__Lactobacillaceae	g__Lactobacillus	s__Lactobacillus_crispatus	0	0	0	0	0	0	0	0	0	0	0	0	3	0	0	0
OTU9650	d__Bacteria	p__Firmicutes	c__Bacilli	o__Lactobacillales	f__Enterococcaceae	g__Enterococcus	s__Enterococcus_cecorum	0	0	0	0	0	5	0	0	0	0	0	0	0	0	0	0
OTU9668	d__Bacteria	p__Firmicutes	c__Bacilli	o__Lactobacillales	f__Enterococcaceae	g__Enterococcus	s__Enterococcus_columbae	0	0	0	0	0	2	0	1	0	0	0	0	0	0	0	0
OTU9715	d__Bacteria	p__Firmicutes	c__Bacilli	o__Lactobacillales	f__Lactobacillaceae	g__Lactobacillus	s__Lactobacillus_helveticus	0	0	0	0	0	0	0	0	0	0	0	0	2	1	0	0
OTU9739	d__Bacteria	p__Firmicutes	c__Bacilli	o__Lactobacillales	f__Lactobacillaceae	g__Lactobacillus	s__uncultured_Lactobacillus_sp.	0	0	0	0	0	0	0	0	0	0	0	0	2	0	0	0
OTU9757	d__Bacteria	p__Firmicutes	c__Bacilli	o__Lactobacillales	f__Lactobacillaceae	g__Lactobacillus	s__Lactobacillus_crispatus	0	0	0	0	0	0	1	6	0	0	0	0	230	23	2	0
OTU9790	d__Bacteria	p__Firmicutes	c__Bacilli	o__Lactobacillales	f__Lactobacillaceae	g__Lactobacillus	s__Lactobacillus_delbrueckii	0	0	0	0	0	0	0	0	0	0	0	0	16	4	1	0
OTU9811	d__Bacteria	p__Firmicutes	c__Bacilli	o__Lactobacillales	f__Lactobacillaceae	g__Lactobacillus	s__Lactobacillus_crispatus	0	0	0	0	0	0	0	0	0	0	0	0	25	3	0	0
OTU9856	d__Bacteria	p__Firmicutes	c__Bacilli	o__Lactobacillales	f__Lactobacillaceae	g__Lactobacillus	s__Lactobacillus_crispatus	0	0	0	0	0	0	0	0	0	0	0	0	5	0	0	0
OTU9866	d__Bacteria	p__Firmicutes	c__Bacilli	o__Lactobacillales	f__Lactobacillaceae	g__Lactobacillus	s__Lactobacillus_agilis	0	0	0	0	14	1	0	12	0	0	2	0	0	0	0	0
OTU9903	d__Bacteria	p__Firmicutes	c__Bacilli	o__Lactobacillales	f__Lactobacillaceae	g__Lactobacillus	s__Lactobacillus_delbrueckii	0	0	0	0	0	0	0	0	0	0	0	0	5	0	0	0
OTU9925	d__Bacteria	p__Firmicutes	c__Bacilli	o__Lactobacillales	f__Lactobacillaceae	g__Lactobacillus	s__Lactobacillus_crispatus	0	0	0	0	0	0	0	0	0	0	0	0	2	0	0	1
OTU10029	d__Bacteria	p__Firmicutes	c__Bacilli	o__Lactobacillales	f__Lactobacillaceae	g__Lactobacillus	s__Lactobacillus_helveticus	0	0	0	0	0	0	0	0	0	0	0	0	4	0	0	0
OTU10053	d__Bacteria	p__Firmicutes	c__Bacilli	o__Lactobacillales	f__Lactobacillaceae	g__Lactobacillus	s__Lactobacillus_crispatus	0	0	0	0	0	0	0	0	0	0	0	0	2	0	0	0
OTU10066	d__Bacteria	p__Firmicutes	c__Bacilli	o__Lactobacillales	f__Lactobacillaceae	g__Lactobacillus	s__uncultured_Lactobacillus_sp.	0	0	0	0	0	0	0	0	0	0	0	0	1	1	0	1
OTU10102	d__Bacteria	p__Proteobacteria	c__Betaproteobacteria	o__Burkholderiales	f__Burkholderiaceae	g__Cupriavidus	s__Cupriavidus_metallidurans	0	0	56	0	0	0	0	0	0	0	1	0	0	0	0	0
OTU10162	d__Bacteria	p__Firmicutes	c__Bacilli	o__Lactobacillales	f__Lactobacillaceae	g__Lactobacillus	s__uncultured_Lactobacillus_sp.	0	0	0	0	0	0	0	1	0	0	0	0	3	0	1	0
OTU10169	d__Bacteria	p__Proteobacteria	c__Gammaproteobacteria	o__Enterobacteriales	f__Enterobacteriaceae	g__Escherichia	s__Escherichia_unclassified	0	0	0	0	2	0	0	1	0	0	0	0	0	0	0	0
OTU10183	d__Bacteria	p__Firmicutes	c__Erysipelotrichia	o__Erysipelotrichales	f__Erysipelotrichaceae	g__Turicibacter	s__uncultured_Turicibacter_sp.	0	0	0	0	0	0	0	49	0	0	0	0	0	1	0	0
OTU10192	d__Bacteria	p__Firmicutes	c__Bacilli	o__Lactobacillales	f__Lactobacillaceae	g__Lactobacillus	s__Lactobacillus_crispatus	0	0	0	0	0	0	0	0	0	0	0	0	1	1	1	0
OTU10213	d__Bacteria	p__Proteobacteria	c__Gammaproteobacteria	o__Enterobacteriales	f__Enterobacteriaceae	g__Escherichia	s__Escherichia_unclassified	0	0	0	0	4	3	0	1	0	0	0	0	0	0	0	0
OTU10250	d__Bacteria	p__Firmicutes	c__Bacilli	o__Lactobacillales	f__Lactobacillaceae	g__Lactobacillus	s__Lactobacillus_crispatus	0	0	0	0	0	0	0	0	0	0	0	0	35	1	0	0
OTU10281	d__Bacteria	p__Proteobacteria	c__Gammaproteobacteria	o__Enterobacteriales	f__Enterobacteriaceae	g__Escherichia	s__Escherichia_unclassified	0	0	0	0	0	0	0	1	0	0	0	0	0	0	0	0
OTU10285	d__Bacteria	p__Firmicutes	c__Bacilli	o__Lactobacillales	f__Enterococcaceae	g__Enterococcus	s__Enterococcus_columbae	0	0	0	0	0	5	0	0	0	0	0	0	0	0	0	0
OTU10321	d__Bacteria	p__Firmicutes	c__Bacilli	o__Lactobacillales	f__Enterococcaceae	g__Enterococcus	s__Enterococcus_cecorum	0	0	0	0	1	7	0	0	0	0	0	0	0	0	0	0
OTU10425	d__Bacteria	p__Firmicutes	c__Bacilli	o__Lactobacillales	f__Lactobacillaceae	g__Lactobacillus	s__Lactobacillus_helveticus	0	0	0	0	0	0	0	0	0	0	0	0	0	0	0	0
OTU10434	d__Bacteria	p__Firmicutes	c__Bacilli	o__Lactobacillales	f__Lactobacillaceae	g__Lactobacillus	s__Lactobacillus_crispatus	0	0	0	0	0	0	0	0	0	0	0	0	7	0	0	0
OTU10470	d__Bacteria	p__Firmicutes	c__Bacilli	o__Lactobacillales	f__Lactobacillaceae	g__Lactobacillus	s__Lactobacillus_crispatus	0	0	0	0	0	0	0	0	0	0	0	0	6	0	0	0
OTU10510	d__Bacteria	p__Firmicutes	c__Bacilli	o__Lactobacillales	f__Lactobacillaceae	g__Lactobacillus	s__Lactobacillus_acidophilus	0	0	0	0	0	0	0	0	0	0	0	0	2	0	0	0
OTU10518	d__Bacteria	p__Firmicutes	c__Bacilli	o__Lactobacillales	f__Lactobacillaceae	g__Lactobacillus	s__Lactobacillus_crispatus	0	0	0	0	0	0	0	0	0	0	0	0	1	0	0	0
OTU10540	d__Bacteria	p__Firmicutes	c__Bacilli	o__Lactobacillales	f__Lactobacillaceae	g__Lactobacillus	s__Lactobacillus_helveticus	0	0	0	0	0	0	0	0	0	0	0	0	1	0	0	0
OTU10574	d__Bacteria	p__Firmicutes	c__Bacilli	o__Lactobacillales	f__Lactobacillaceae	g__Lactobacillus	s__uncultured_Lactobacillus_sp.	0	0	0	0	0	0	0	0	0	0	0	0	4	0	0	0
OTU10580	d__Bacteria	p__Firmicutes	c__Bacilli	o__Lactobacillales	f__Lactobacillaceae	g__Lactobacillus	s__Lactobacillus_crispatus	0	0	0	0	0	0	1	0	0	0	0	0	18	3	2	0
OTU10583	d__Bacteria	p__Firmicutes	c__Erysipelotrichia	o__Erysipelotrichales	f__Erysipelotrichaceae	g__Erysipelotrichaceae_unclassified	s__Erysipelotrichaceae_unclassified	0	0	0	0	2	0	1	0	0	1	0	1	0	0	0	0
OTU10593	d__Bacteria	p__Firmicutes	c__Bacilli	o__Lactobacillales	f__Lactobacillaceae	g__Lactobacillus	s__uncultured_Lactobacillus_sp.	0	0	1	0	0	0	0	0	0	0	0	0	1	0	0	0
OTU10598	d__Bacteria	p__Firmicutes	c__Bacilli	o__Lactobacillales	f__Enterococcaceae	g__Enterococcus	s__Enterococcus_columbae	0	0	0	0	1	1	1	0	0	0	0	0	0	0	0	0
OTU10631	d__Bacteria	p__Firmicutes	c__Bacilli	o__Lactobacillales	f__Lactobacillaceae	g__Lactobacillus	s__uncultured_Lactobacillus_sp.	0	0	0	0	0	0	0	0	0	0	0	0	0	0	0	0
OTU10688	d__Bacteria	p__Proteobacteria	c__Gammaproteobacteria	o__Enterobacteriales	f__Enterobacteriaceae	g__Escherichia	s__Escherichia_unclassified	0	0	0	0	0	3	0	0	0	0	0	0	0	0	0	0
OTU10697	d__Bacteria	p__Firmicutes	c__Bacilli	o__Lactobacillales	f__Lactobacillaceae	g__Lactobacillus	s__uncultured_Lactobacillus_sp.	0	0	0	0	0	0	0	0	0	0	0	0	2	1	0	0
OTU10774	d__Bacteria	p__Firmicutes	c__Bacilli	o__Lactobacillales	f__Lactobacillaceae	g__Lactobacillus	s__Lactobacillus_crispatus	0	0	0	0	0	0	0	0	0	0	0	0	4	0	0	0
OTU10799	d__Bacteria	p__Proteobacteria	c__Gammaproteobacteria	o__Enterobacteriales	f__Enterobacteriaceae	g__Escherichia	s__Escherichia_unclassified	1	0	0	0	0	0	0	5	0	0	0	0	0	0	0	0
OTU10833	d__Bacteria	p__Firmicutes	c__Bacilli	o__Lactobacillales	f__Lactobacillaceae	g__Lactobacillus	s__Lactobacillus_sp._CD6	0	0	0	0	0	0	0	0	0	0	0	0	4	0	0	0
OTU10857	d__Bacteria	p__Firmicutes	c__Bacilli	o__Lactobacillales	f__Lactobacillaceae	g__Lactobacillus	s__Lactobacillus_crispatus	0	0	0	0	0	0	0	0	0	0	0	0	3	0	0	0
OTU10915	d__Bacteria	p__Firmicutes	c__Bacilli	o__Lactobacillales	f__Lactobacillaceae	g__Lactobacillus	s__Lactobacillus_vaginalis	0	0	0	0	0	0	0	0	0	0	0	0	0	3	0	0
OTU11002	d__Bacteria	p__Proteobacteria	c__Gammaproteobacteria	o__Enterobacteriales	f__Enterobacteriaceae	g__Escherichia	s__Escherichia_unclassified	0	0	0	0	0	4	1	1	0	0	0	0	0	0	0	0
OTU11012	d__Bacteria	p__Firmicutes	c__Bacilli	o__Lactobacillales	f__Lactobacillaceae	g__Lactobacillus	s__uncultured_Lactobacillus_sp.	0	0	0	0	0	0	0	0	0	0	0	0	15	1	1	0
OTU11014	d__Bacteria	p__Firmicutes	c__Bacilli	o__Lactobacillales	f__Lactobacillaceae	g__Lactobacillus	s__uncultured_Lactobacillus_sp.	0	0	0	0	0	0	0	0	0	0	0	0	2	1	0	0
OTU11071	d__Bacteria	p__Firmicutes	c__Bacilli	o__Lactobacillales	f__Lactobacillaceae	g__Lactobacillus	s__uncultured_Lactobacillus_sp.	0	0	0	0	0	0	0	0	0	0	0	0	1	2	0	0
OTU11097	d__Bacteria	p__Firmicutes	c__Bacilli	o__Lactobacillales	f__Lactobacillaceae	g__Lactobacillus	s__Lactobacillus_reuteri	0	0	0	0	0	0	0	0	0	0	0	0	0	1	0	0
OTU11136	d__Bacteria	p__Firmicutes	c__Bacilli	o__Lactobacillales	f__Lactobacillaceae	g__Lactobacillus	s__uncultured_Lactobacillus_sp.	0	0	0	0	0	0	0	0	0	0	0	0	2	1	3	0
OTU11156	d__Bacteria	p__Firmicutes	c__Erysipelotrichia	o__Erysipelotrichales	f__Erysipelotrichaceae	g__Turicibacter	s__uncultured_Turicibacter_sp.	0	0	0	0	0	0	0	8	0	0	1	0	0	0	0	0
OTU11203	d__Bacteria	p__Firmicutes	c__Bacilli	o__Lactobacillales	f__Enterococcaceae	g__Enterococcus	s__Enterococcus_columbae	0	0	0	0	1	1	0	0	0	1	0	0	0	0	0	0
OTU11208	d__Bacteria	p__Firmicutes	c__Bacilli	o__Lactobacillales	f__Lactobacillaceae	g__Lactobacillus	s__Lactobacillus_crispatus	0	0	0	0	0	0	0	0	0	0	0	0	2	1	0	0
OTU11238	d__Bacteria	p__Firmicutes	c__Bacilli	o__Lactobacillales	f__Lactobacillaceae	g__Lactobacillus	s__Lactobacillus_helveticus	0	0	0	0	0	0	0	0	0	0	0	0	7	3	1	0
OTU11281	d__Bacteria	p__Firmicutes	c__Bacilli	o__Lactobacillales	f__Lactobacillaceae	g__Lactobacillus	s__uncultured_Lactobacillus_sp.	0	0	0	0	0	0	0	0	0	0	0	0	2	1	1	1
OTU11394	d__Bacteria	p__Firmicutes	c__Bacilli	o__Lactobacillales	f__Lactobacillaceae	g__Lactobacillus	s__Lactobacillus_kitasatonis	0	0	0	0	0	0	0	0	0	0	0	0	16	2	0	2
OTU11417	d__Bacteria	p__Firmicutes	c__Bacilli	o__Lactobacillales	f__Lactobacillaceae	g__Lactobacillus	s__Lactobacillus_helveticus	0	0	0	0	0	0	0	0	0	0	0	0	18	1	0	0
OTU11466	d__Bacteria	p__Firmicutes	c__Bacilli	o__Lactobacillales	f__Enterococcaceae	g__Enterococcus	s__Enterococcus_massiliensis	0	0	0	0	0	1	0	0	0	0	0	0	0	0	0	0
OTU11479	d__Bacteria	p__Proteobacteria	c__Gammaproteobacteria	o__Pseudomonadales	f__Moraxellaceae	g__Acinetobacter	s__Acinetobacter_calcoaceticus	0	0	0	0	0	0	0	0	0	0	0	0	0	0	0	0
OTU11505	d__Bacteria	p__Proteobacteria	c__Gammaproteobacteria	o__Enterobacteriales	f__Enterobacteriaceae	g__Escherichia	s__Escherichia_unclassified	0	0	0	0	1	4	0	2	0	0	0	0	0	0	0	0
OTU11547	d__Bacteria	p__Firmicutes	c__Erysipelotrichia	o__Erysipelotrichales	f__Erysipelotrichaceae	g__Turicibacter	s__Turicibacter_sanguinis	0	0	0	0	0	0	0	154	0	9	14	2	0	0	0	1
OTU11567	d__Bacteria	p__Firmicutes	c__Bacilli	o__Lactobacillales	f__Lactobacillaceae	g__Lactobacillus	s__uncultured_Lactobacillus_sp.	0	0	0	0	0	0	0	0	0	0	0	0	5	1	0	0
OTU11723	d__Bacteria	p__Proteobacteria	c__Gammaproteobacteria	o__Pseudomonadales	f__Moraxellaceae	g__Acinetobacter	s__Acinetobacter_sp._PHA	0	0	11	0	0	0	0	0	0	0	0	0	0	0	0	0
OTU11746	d__Bacteria	p__Firmicutes	c__Bacilli	o__Lactobacillales	f__Lactobacillaceae	g__Lactobacillus	s__Lactobacillus_kitasatonis	0	0	0	0	0	0	0	0	0	0	0	0	1	1	0	1
OTU11748	d__Bacteria	p__Firmicutes	c__Bacilli	o__Lactobacillales	f__Lactobacillaceae	g__Lactobacillus	s__Lactobacillus_crispatus	0	0	0	0	0	0	0	0	0	0	0	0	1	0	0	0
OTU11858	d__Bacteria	p__Firmicutes	c__Bacilli	o__Lactobacillales	f__Lactobacillaceae	g__Lactobacillus	s__Lactobacillus_crispatus	0	0	0	0	0	1	1	11	2	0	0	1	431	55	10	5
OTU11874	d__Bacteria	p__Firmicutes	c__Bacilli	o__Lactobacillales	f__Lactobacillaceae	g__Lactobacillus	s__Lactobacillus_crispatus	0	0	0	0	0	0	0	0	0	0	0	0	13	2	0	0
OTU11933	d__Bacteria	p__Firmicutes	c__Bacilli	o__Lactobacillales	f__Lactobacillaceae	g__Lactobacillus	s__Lactobacillus_crispatus	0	0	0	0	0	0	0	1	0	0	0	0	18	0	0	0
OTU11977	d__Bacteria	p__Firmicutes	c__Bacilli	o__Lactobacillales	f__Lactobacillaceae	g__Lactobacillus	s__Lactobacillus_reuteri	0	0	0	0	0	0	0	0	0	0	0	0	0	0	0	0
OTU12040	d__Bacteria	p__Firmicutes	c__Bacilli	o__Lactobacillales	f__Lactobacillaceae	g__Lactobacillus	s__uncultured_Lactobacillus_sp.	0	0	0	0	0	0	0	0	0	0	0	0	4	0	0	0
OTU12047	d__Bacteria	p__Firmicutes	c__Bacilli	o__Lactobacillales	f__Lactobacillaceae	g__Lactobacillus	s__uncultured_Lactobacillus_sp.	0	0	0	0	0	0	0	0	0	0	0	0	1	0	2	0
OTU12071	d__Bacteria	p__Firmicutes	c__Negativicutes	o__Selenomonadales	f__Veillonellaceae	g__Megasphaera	s__Megasphaera_unclassified	0	0	0	0	8	82	0	0	0	0	0	0	0	0	0	0
OTU12076	d__Bacteria	p__Firmicutes	c__Negativicutes	o__Selenomonadales	f__Veillonellaceae	g__Veillonella	s__Veillonella_unclassified	0	0	0	0	0	2	1	1	0	2	0	0	0	0	0	0
OTU12082	d__Bacteria	p__Proteobacteria	c__Gammaproteobacteria	o__Enterobacteriales	f__Enterobacteriaceae	g__Escherichia	s__Escherichia_unclassified	0	0	0	0	3	1	0	0	0	0	0	0	0	0	0	0
OTU12087	d__Bacteria	p__Proteobacteria	c__Gammaproteobacteria	o__Enterobacteriales	f__Enterobacteriaceae	g__Klebsiella	s__Klebsiella_unclassified	0	0	0	0	0	0	0	0	0	0	0	0	0	0	0	0
OTU12102	d__Bacteria	p__Firmicutes	c__Negativicutes	o__Selenomonadales	f__Veillonellaceae	g__Megasphaera	s__Megasphaera_unclassified	0	0	0	0	3	59	0	0	0	0	0	0	0	0	0	0
OTU12104	d__Bacteria	p__Proteobacteria	c__Gammaproteobacteria	o__Enterobacteriales	f__Enterobacteriaceae	g__Escherichia	s__Escherichia_unclassified	0	0	0	0	1	2	2	1	0	0	0	0	0	0	0	0
OTU12105	d__Bacteria	p__Firmicutes	c__Negativicutes	o__Selenomonadales	f__Veillonellaceae	g__Megasphaera	s__Megasphaera_unclassified	0	0	0	0	0	8	0	0	0	0	0	0	0	0	0	0
OTU12112	d__Bacteria	p__Proteobacteria	c__Gammaproteobacteria	o__Enterobacteriales	f__Enterobacteriaceae	g__Escherichia	s__Escherichia_unclassified	0	0	0	0	3	8	1	2	0	0	0	0	0	0	0	0
OTU12130	d__Bacteria	p__Proteobacteria	c__Gammaproteobacteria	o__Enterobacteriales	f__Enterobacteriaceae	g__Escherichia	s__Escherichia_unclassified	0	0	0	0	5	10	4	3	0	0	0	0	0	0	0	0
OTU12136	d__Bacteria	p__Proteobacteria	c__Gammaproteobacteria	o__Enterobacteriales	f__Enterobacteriaceae	g__Escherichia	s__Escherichia_unclassified	0	0	0	0	3	2	1	0	0	0	0	0	0	0	0	0
OTU12143	d__Bacteria	p__Actinobacteria	c__Rubrobacteria	o__Gaiellales	f__Gaiellaceae	g__Gaiella	s__Gaiella_sp._EBR4-RS1	0	0	46	0	0	0	0	0	0	0	0	0	0	0	0	0
OTU12145	d__Bacteria	p__Proteobacteria	c__Gammaproteobacteria	o__Enterobacteriales	f__Enterobacteriaceae	g__Escherichia	s__Escherichia_unclassified	0	0	0	0	2	2	0	0	0	1	0	0	0	0	0	0
OTU12155	d__Bacteria	p__Firmicutes	c__Bacilli	o__Lactobacillales	f__Enterococcaceae	g__Enterococcus	s__Enterococcus_columbae	0	0	0	0	10	2	0	0	0	0	0	0	0	0	0	0
OTU12158	d__Bacteria	p__Firmicutes	c__Bacilli	o__Lactobacillales	f__Lactobacillaceae	g__Lactobacillus	s__Lactobacillus_helveticus	0	0	0	0	0	0	0	0	0	0	0	0	3	2	1	0
OTU12162	d__Bacteria	p__Proteobacteria	c__Gammaproteobacteria	o__Enterobacteriales	f__Enterobacteriaceae	g__Escherichia	s__Escherichia_unclassified	0	0	0	0	3	5	2	0	0	0	0	0	0	0	0	0
OTU12166	d__Bacteria	p__Proteobacteria	c__Gammaproteobacteria	o__Enterobacteriales	f__Enterobacteriaceae	g__Escherichia	s__Escherichia_unclassified	0	0	0	0	1	5	1	0	0	0	0	0	0	0	0	0
OTU12173	d__Bacteria	p__Firmicutes	c__Negativicutes	o__Veillonellales	f__Veillonellaceae	g__Veillonella	s__uncultured_Veillonella_sp.	0	0	0	0	0	0	0	0	0	0	5	0	0	0	0	0
OTU12177	d__Bacteria	p__Firmicutes	c__Negativicutes	o__Selenomonadales	f__Veillonellaceae	g__Veillonella	s__Veillonella_unclassified	0	0	0	0	1	0	0	0	2	1	0	1	0	0	0	0
OTU12179	d__Bacteria	p__Proteobacteria	c__Gammaproteobacteria	o__Enterobacteriales	f__Enterobacteriaceae	g__Enterobacteriaceae_unclassified	s__Enterobacteriaceae_unclassified	0	0	0	0	2	3	1	0	0	0	0	0	0	0	0	0
OTU12193	d__Bacteria	p__Firmicutes	c__Bacilli	o__Lactobacillales	f__Lactobacillaceae	g__Lactobacillus	s__Lactobacillus_agilis	0	0	0	0	2	1	0	0	0	0	1	2	0	0	0	0
OTU12195	d__Bacteria	p__Firmicutes	c__Negativicutes	o__Selenomonadales	f__Veillonellaceae	g__Megasphaera	s__Megasphaera_unclassified	0	0	0	0	1	13	0	0	0	0	0	0	0	0	0	0
OTU12202	d__Bacteria	p__Proteobacteria	c__Gammaproteobacteria	o__Enterobacteriales	f__Enterobacteriaceae	g__Escherichia	s__Escherichia_unclassified	0	0	0	0	4	7	1	2	0	0	0	0	0	0	0	0
OTU12217	d__Bacteria	p__Firmicutes	c__Bacilli	o__Lactobacillales	f__Lactobacillaceae	g__Lactobacillus	s__Lactobacillus_agilis	0	0	0	0	3	2	0	1	0	0	0	1	0	0	0	0
OTU12220	d__Bacteria	p__Proteobacteria	c__Gammaproteobacteria	o__Enterobacteriales	f__Enterobacteriaceae	g__Escherichia	s__Escherichia_unclassified	1	0	0	0	6	8	3	0	0	0	0	0	0	0	0	0
OTU12223	d__Bacteria	p__Firmicutes	c__Bacilli	o__Lactobacillales	f__Lactobacillaceae	g__Lactobacillus	s__uncultured_Lactobacillus_sp.	0	0	0	0	0	0	0	0	0	0	0	0	0	2	1	1
OTU12224	d__Bacteria	p__Proteobacteria	c__Gammaproteobacteria	o__Enterobacteriales	f__Enterobacteriaceae	g__Escherichia	s__Escherichia_unclassified	0	0	0	0	3	2	1	0	0	0	0	0	0	0	0	0
OTU12226	d__Bacteria	p__Firmicutes	c__Negativicutes	o__Veillonellales	f__Veillonellaceae	g__Veillonella	s__uncultured_Veillonella_sp.	0	0	0	0	0	2	0	0	0	0	13	0	0	0	0	0
OTU12229	d__Bacteria	p__Firmicutes	c__Negativicutes	o__Selenomonadales	f__Veillonellaceae	g__Veillonella	s__Veillonella_unclassified	0	0	0	0	0	2	0	0	0	1	1	3	0	0	0	0
OTU12234	d__Bacteria	p__Proteobacteria	c__Gammaproteobacteria	o__Enterobacteriales	f__Enterobacteriaceae	g__Escherichia	s__Escherichia_unclassified	1	0	0	0	1	5	2	0	0	0	0	0	0	0	0	0
OTU12240	d__Bacteria	p__Proteobacteria	c__Gammaproteobacteria	o__Enterobacteriales	f__Enterobacteriaceae	g__Escherichia	s__Escherichia_unclassified	0	0	0	0	0	7	1	0	0	0	0	0	0	0	0	0
OTU12241	d__Bacteria	p__Firmicutes	c__Bacilli	o__Lactobacillales	f__Lactobacillaceae	g__Lactobacillus	s__uncultured_Lactobacillus_sp.	0	0	0	0	0	0	0	0	0	0	0	0	0	0	1	0
OTU12243	d__Bacteria	p__Firmicutes	c__Firmicutes_unclassified	o__Firmicutes_unclassified	f__Firmicutes_unclassified	g__Firmicutes_unclassified	s__Firmicutes_unclassified	0	0	0	0	0	0	0	0	0	0	2	0	0	0	0	0
OTU12249	d__Bacteria	p__Proteobacteria	c__Gammaproteobacteria	o__Enterobacteriales	f__Enterobacteriaceae	g__Escherichia	s__Escherichia_unclassified	1	0	0	0	4	0	1	0	0	0	0	0	0	0	0	0
OTU12285	d__Bacteria	p__Proteobacteria	c__Gammaproteobacteria	o__Enterobacteriales	f__Enterobacteriaceae	g__Escherichia	s__Escherichia_unclassified	0	0	0	0	4	6	2	0	0	0	0	0	0	0	0	0
OTU12287	d__Bacteria	p__Proteobacteria	c__Betaproteobacteria	o__Burkholderiales	f__Alcaligenaceae	g__Pelistega	s__Pelistega_europaea	0	0	0	0	0	0	0	0	0	0	0	0	0	0	0	0
OTU12307	d__Bacteria	p__Proteobacteria	c__Gammaproteobacteria	o__Enterobacteriales	f__Enterobacteriaceae	g__Escherichia	s__Escherichia_unclassified	0	0	0	0	1	6	1	0	0	0	0	0	0	0	0	0
OTU12320	d__Bacteria	p__Firmicutes	c__Bacilli	o__Lactobacillales	f__Lactobacillaceae	g__Lactobacillus	s__Lactobacillus_acidophilus	0	0	0	0	0	0	0	0	0	0	0	0	2	2	1	1
OTU12326	d__Bacteria	p__Proteobacteria	c__Gammaproteobacteria	o__Enterobacteriales	f__Enterobacteriaceae	g__Escherichia	s__Escherichia_unclassified	0	0	0	0	2	3	2	0	0	0	0	2	0	0	0	0
OTU12328	d__Bacteria	p__Firmicutes	c__Bacilli	o__Lactobacillales	f__Lactobacillaceae	g__Lactobacillus	s__Lactobacillus_crispatus	0	0	0	0	0	0	0	0	0	0	0	0	3	1	0	0
OTU12336	d__Bacteria	p__Firmicutes	c__Bacilli	o__Lactobacillales	f__Lactobacillaceae	g__Lactobacillus	s__Lactobacillus_oris	0	0	0	0	0	0	1	0	3	0	0	0	0	0	0	0
OTU12341	d__Bacteria	p__Firmicutes	c__Negativicutes	o__Selenomonadales	f__Veillonellaceae	g__Veillonella	s__Veillonella_unclassified	0	0	0	0	1	0	1	0	0	0	21	0	0	0	0	0
OTU12352	d__Bacteria	p__Proteobacteria	c__Gammaproteobacteria	o__Enterobacteriales	f__Enterobacteriaceae	g__Enterobacteriaceae_unclassified	s__Enterobacteriaceae_unclassified	0	0	0	0	0	0	9	0	0	0	0	0	0	0	0	0
OTU12359	d__Bacteria	p__Firmicutes	c__Negativicutes	o__Selenomonadales	f__Veillonellaceae	g__Veillonella	s__Veillonella_unclassified	0	0	0	0	0	3	0	0	0	0	0	0	0	0	0	0
OTU12384	d__Bacteria	p__Firmicutes	c__Bacilli	o__Lactobacillales	f__Enterococcaceae	g__Enterococcus	s__Enterococcus_cecorum	0	0	0	0	1	1	6	0	0	0	1	0	0	0	0	0
OTU12394	d__Bacteria	p__Firmicutes	c__Bacilli	o__Lactobacillales	f__Lactobacillaceae	g__Lactobacillus	s__Lactobacillus_agilis	0	0	0	0	8	0	0	0	0	0	33	0	0	0	0	0
OTU12413	d__Bacteria	p__Proteobacteria	c__Gammaproteobacteria	o__Enterobacteriales	f__Enterobacteriaceae	g__Escherichia	s__Escherichia_unclassified	0	0	0	0	1	5	0	0	0	0	0	0	0	0	0	0
OTU12417	d__Bacteria	p__Proteobacteria	c__Gammaproteobacteria	o__Enterobacteriales	f__Enterobacteriaceae	g__Escherichia	s__Escherichia_unclassified	1	0	0	0	3	2	1	0	0	0	0	0	0	0	0	0
OTU12433	d__Bacteria	p__Firmicutes	c__Negativicutes	o__Selenomonadales	f__Veillonellaceae	g__Veillonellaceae_unclassified	s__Veillonellaceae_unclassified	0	0	0	0	0	4	0	0	0	0	0	0	0	0	0	0
OTU12474	d__Bacteria	p__Firmicutes	c__Negativicutes	o__Selenomonadales	f__Veillonellaceae	g__Veillonella	s__Veillonella_unclassified	0	0	0	0	0	2	0	2	0	0	0	0	0	2	0	0
OTU12498	d__Bacteria	p__Proteobacteria	c__Gammaproteobacteria	o__Enterobacteriales	f__Enterobacteriaceae	g__Escherichia	s__Escherichia_unclassified	0	0	0	0	5	5	2	0	0	0	0	0	0	0	0	0
OTU12501	d__Bacteria	p__Firmicutes	c__Bacilli	o__Lactobacillales	f__Lactobacillaceae	g__Lactobacillus	s__uncultured_Lactobacillus_sp.	0	0	0	0	0	0	0	0	0	0	0	0	0	2	0	0
OTU12505	d__Bacteria	p__Proteobacteria	c__Gammaproteobacteria	o__Enterobacteriales	f__Enterobacteriaceae	g__Enterobacteriaceae_unclassified	s__Enterobacteriaceae_unclassified	0	0	0	0	2	2	0	2	0	0	0	0	0	0	0	0
OTU12530	d__Bacteria	p__Proteobacteria	c__Gammaproteobacteria	o__Enterobacteriales	f__Enterobacteriaceae	g__Escherichia	s__Escherichia_unclassified	0	0	0	0	0	3	0	2	0	0	0	0	0	0	0	0
OTU12533	d__Bacteria	p__Proteobacteria	c__Gammaproteobacteria	o__Enterobacteriales	f__Enterobacteriaceae	g__Escherichia	s__Escherichia_unclassified	0	0	0	0	3	2	0	0	0	0	0	0	0	0	0	0
OTU12541	d__Bacteria	p__Proteobacteria	c__Gammaproteobacteria	o__Enterobacteriales	f__Enterobacteriaceae	g__Escherichia	s__Escherichia_unclassified	1	0	0	0	1	1	0	1	0	0	0	0	0	0	0	0
OTU12564	d__Bacteria	p__Proteobacteria	c__Gammaproteobacteria	o__Enterobacteriales	f__Enterobacteriaceae	g__Escherichia	s__Escherichia_unclassified	0	0	0	0	2	3	1	0	0	0	0	0	0	0	0	0
OTU12575	d__Bacteria	p__Firmicutes	c__Bacilli	o__Lactobacillales	f__Lactobacillaceae	g__Lactobacillus	s__Lactobacillus_sp._L-YJ	0	0	0	0	0	0	0	0	1	0	0	0	0	0	0	0
OTU12580	d__Bacteria	p__Proteobacteria	c__Gammaproteobacteria	o__Enterobacteriales	f__Enterobacteriaceae	g__Escherichia	s__Escherichia_unclassified	0	0	0	0	3	2	0	0	0	0	0	0	0	0	0	0
OTU12593	d__Bacteria	p__Proteobacteria	c__Gammaproteobacteria	o__Enterobacteriales	f__Enterobacteriaceae	g__Escherichia	s__Escherichia_unclassified	0	0	0	0	6	4	0	2	0	0	0	0	0	0	0	0
OTU12604	d__Bacteria	p__Proteobacteria	c__Gammaproteobacteria	o__Enterobacteriales	f__Enterobacteriaceae	g__Escherichia	s__Escherichia_unclassified	0	0	0	0	1	3	1	0	0	0	0	0	0	0	0	0
OTU12607	d__Bacteria	p__Firmicutes	c__Bacilli	o__Lactobacillales	f__Lactobacillaceae	g__Lactobacillus	s__Lactobacillus_agilis	0	0	0	0	0	0	0	6	0	0	0	0	0	0	0	0
OTU12632	d__Bacteria	p__Firmicutes	c__Bacilli	o__Lactobacillales	f__Lactobacillaceae	g__Lactobacillus	s__Lactobacillus_agilis	0	0	0	0	9	1	0	0	0	1	18	0	0	0	0	0
OTU12634	d__Bacteria	p__Firmicutes	c__Negativicutes	o__Selenomonadales	f__Veillonellaceae	g__Veillonellaceae_unclassified	s__Veillonellaceae_unclassified	0	0	0	0	0	0	0	0	3	1	0	0	0	0	0	0
OTU12651	d__Bacteria	p__Firmicutes	c__Bacilli	o__Lactobacillales	f__Lactobacillaceae	g__Lactobacillus	s__Lactobacillus_crispatus	0	0	0	0	0	0	0	0	0	0	0	0	3	3	1	0
OTU12657	d__Bacteria	p__Firmicutes	c__Bacilli	o__Lactobacillales	f__Enterococcaceae	g__Enterococcus	s__Enterococcus_sp._T0_6	0	0	0	0	0	0	0	0	0	0	0	0	0	0	0	0
OTU12673	d__Bacteria	p__Firmicutes	c__Bacilli	o__Lactobacillales	f__Lactobacillaceae	g__Lactobacillus	s__uncultured_Lactobacillus_sp.	0	0	0	0	0	1	0	0	0	0	0	0	0	0	0	0
OTU12682	d__Bacteria	p__Firmicutes	c__Negativicutes	o__Selenomonadales	f__Veillonellaceae	g__Veillonella	s__Veillonella_unclassified	0	0	0	0	0	1	0	0	1	1	3	0	0	0	0	0
OTU12691	d__Bacteria	p__Proteobacteria	c__Gammaproteobacteria	o__Enterobacteriales	f__Enterobacteriaceae	g__Escherichia	s__Escherichia_unclassified	1	0	0	0	3	2	0	0	0	0	0	0	0	0	0	0
OTU12701	d__Bacteria	p__Firmicutes	c__Bacilli	o__Lactobacillales	f__Lactobacillaceae	g__Lactobacillus	s__uncultured_Lactobacillus_sp.	0	0	0	0	0	0	0	0	0	0	0	0	5	5	1	1
OTU12718	d__Bacteria	p__Proteobacteria	c__Gammaproteobacteria	o__Enterobacteriales	f__Enterobacteriaceae	g__Escherichia	s__Escherichia_unclassified	0	0	0	0	3	7	0	0	0	0	0	0	0	0	0	0
OTU12749	d__Bacteria	p__Firmicutes	c__Erysipelotrichia	o__Erysipelotrichales	f__Erysipelotrichaceae	g__Turicibacter	s__Turicibacter_sanguinis	0	0	0	0	0	0	0	0	0	2	0	0	0	0	0	0
OTU12755	d__Bacteria	p__Proteobacteria	c__Gammaproteobacteria	o__Enterobacteriales	f__Enterobacteriaceae	g__Escherichia	s__Escherichia_unclassified	0	0	0	0	0	5	0	1	0	0	0	0	0	0	0	0
OTU12765	d__Bacteria	p__Proteobacteria	c__Gammaproteobacteria	o__Enterobacteriales	f__Enterobacteriaceae	g__Escherichia	s__Escherichia_unclassified	0	0	0	0	3	2	1	0	0	0	0	0	0	0	0	0
OTU12771	d__Bacteria	p__Firmicutes	c__Negativicutes	o__Selenomonadales	f__Veillonellaceae	g__Veillonella	s__Veillonella_unclassified	0	0	0	0	0	2	0	0	0	0	0	0	0	0	0	0
OTU12780	d__Bacteria	p__Proteobacteria	c__Gammaproteobacteria	o__Enterobacteriales	f__Enterobacteriaceae	g__Escherichia	s__Escherichia_unclassified	0	0	0	0	3	2	2	1	0	0	0	1	0	0	0	0
OTU12787	d__Bacteria	p__Firmicutes	c__Bacilli	o__Lactobacillales	f__Lactobacillaceae	g__Lactobacillus	s__Lactobacillus_crispatus	0	0	0	0	0	0	0	0	0	0	0	0	6	0	1	0
OTU12797	d__Bacteria	p__Firmicutes	c__Negativicutes	o__Selenomonadales	f__Veillonellaceae	g__Veillonella	s__Veillonella_unclassified	0	0	0	0	0	1	1	0	1	0	0	1	0	0	0	0
OTU12820	d__Bacteria	p__Proteobacteria	c__Gammaproteobacteria	o__Enterobacteriales	f__Enterobacteriaceae	g__Escherichia	s__Escherichia_unclassified	0	0	0	0	2	1	2	0	0	0	0	0	0	0	0	0
OTU12895	d__Bacteria	p__Firmicutes	c__Negativicutes	o__Selenomonadales	f__Veillonellaceae	g__Veillonella	s__Veillonella_unclassified	0	0	0	0	0	2	1	0	0	0	2	0	0	0	0	0
OTU12905	d__Bacteria	p__Proteobacteria	c__Gammaproteobacteria	o__Enterobacteriales	f__Enterobacteriaceae	g__Escherichia	s__Escherichia_unclassified	0	0	0	0	0	3	2	1	0	0	0	0	0	0	0	0
OTU12932	d__Bacteria	p__Firmicutes	c__Bacilli	o__Lactobacillales	f__Lactobacillaceae	g__Lactobacillus	s__uncultured_Lactobacillus_sp.	0	0	0	0	0	0	0	0	1	0	0	0	1	0	1	0
OTU12946	d__Bacteria	p__Proteobacteria	c__Gammaproteobacteria	o__Enterobacteriales	f__Enterobacteriaceae	g__Escherichia	s__Escherichia_unclassified	0	0	0	0	2	6	1	0	0	0	0	0	0	0	0	0
OTU12956	d__Bacteria	p__Firmicutes	c__Bacilli	o__Lactobacillales	f__Lactobacillaceae	g__Lactobacillus	s__uncultured_Lactobacillus_sp.	0	0	0	0	0	0	0	0	0	0	0	0	2	2	2	2
OTU12991	d__Bacteria	p__Firmicutes	c__Negativicutes	o__Veillonellales	f__Veillonellaceae	g__Veillonella	s__uncultured_Veillonella_sp.	0	0	0	0	0	0	0	0	0	0	3	0	0	0	0	0
OTU13035	d__Bacteria	p__Proteobacteria	c__Gammaproteobacteria	o__Enterobacteriales	f__Enterobacteriaceae	g__Enterobacteriaceae_unclassified	s__Enterobacteriaceae_unclassified	0	0	0	0	3	1	0	0	0	0	0	0	0	0	0	0
OTU13058	d__Bacteria	p__Firmicutes	c__Bacilli	o__Lactobacillales	f__Lactobacillaceae	g__Lactobacillus	s__Lactobacillus_sp.	0	0	0	0	2	2	0	4	0	0	11	0	0	0	0	0
OTU13061	d__Bacteria	p__Firmicutes	c__Bacilli	o__Lactobacillales	f__Enterococcaceae	g__Enterococcus	s__Enterococcus_cecorum	0	0	0	0	3	6	2	0	0	1	0	0	0	0	0	0
OTU13133	d__Bacteria	p__Firmicutes	c__Negativicutes	o__Selenomonadales	f__Veillonellaceae	g__Megasphaera	s__Megasphaera_unclassified	0	0	0	0	7	103	0	0	0	0	0	0	0	0	0	0
OTU13134	d__Bacteria	p__Firmicutes	c__Bacilli	o__Lactobacillales	f__Lactobacillaceae	g__Lactobacillus	s__Lactobacillus_crispatus	0	0	0	0	0	0	0	0	0	0	0	0	1	1	1	0
OTU13146	d__Bacteria	p__Firmicutes	c__Negativicutes	o__Selenomonadales	f__Veillonellaceae	g__Veillonella	s__Veillonella_unclassified	0	0	0	0	0	1	1	0	0	1	1	0	0	0	0	0
OTU13164	d__Bacteria	p__Proteobacteria	c__Gammaproteobacteria	o__Enterobacteriales	f__Enterobacteriaceae	g__Escherichia	s__Escherichia_unclassified	0	0	0	0	1	4	1	0	0	0	0	0	0	0	0	0
OTU13181	d__Bacteria	p__Proteobacteria	c__Gammaproteobacteria	o__Enterobacteriales	f__Enterobacteriaceae	g__Enterobacteriaceae_unclassified	s__Enterobacteriaceae_unclassified	0	0	0	0	2	3	1	0	0	0	0	0	0	0	0	0
OTU13183	d__Bacteria	p__Proteobacteria	c__Gammaproteobacteria	o__Enterobacteriales	f__Enterobacteriaceae	g__Escherichia	s__Escherichia_unclassified	0	0	0	0	0	7	0	1	0	0	0	0	0	0	0	0
OTU13229	d__Bacteria	p__Firmicutes	c__Negativicutes	o__Selenomonadales	f__Veillonellaceae	g__Veillonella	s__Veillonella_unclassified	0	0	0	0	0	1	0	0	1	1	0	1	0	0	0	0
OTU13277	d__Bacteria	p__Proteobacteria	c__Betaproteobacteria	o__Burkholderiales	f__Burkholderiaceae	g__Paraburkholderia	s__Paraburkholderia_fungorum	0	1	5	0	0	0	1	0	0	0	0	1	0	0	0	0
OTU13283	d__Bacteria	p__Firmicutes	c__Negativicutes	o__Selenomonadales	f__Veillonellaceae	g__Veillonella	s__Veillonella_unclassified	0	0	0	0	0	0	0	0	1	1	1	0	0	0	0	0
OTU13288	d__Bacteria	p__Firmicutes	c__Bacilli	o__Lactobacillales	f__Lactobacillaceae	g__Lactobacillus	s__Lactobacillus_crispatus	0	0	0	0	0	0	0	0	0	0	0	0	1	0	0	0
OTU13290	d__Bacteria	p__Firmicutes	c__Bacilli	o__Lactobacillales	f__Enterococcaceae	g__Enterococcus	s__Enterococcus_columbae	0	0	0	0	0	1	0	0	0	0	0	0	0	0	0	0
OTU13309	d__Bacteria	p__Proteobacteria	c__Gammaproteobacteria	o__Enterobacteriales	f__Enterobacteriaceae	g__Escherichia	s__Escherichia_unclassified	1	0	0	0	4	6	1	0	0	0	0	0	0	0	0	0
OTU13324	d__Bacteria	p__Proteobacteria	c__Gammaproteobacteria	o__Enterobacteriales	f__Enterobacteriaceae	g__Escherichia	s__Escherichia_unclassified	0	0	0	0	3	3	0	0	0	0	0	0	0	0	0	0
OTU13423	d__Bacteria	p__Firmicutes	c__Negativicutes	o__Selenomonadales	f__Veillonellaceae	g__Veillonella	s__Veillonella_unclassified	0	0	0	0	0	1	0	0	0	0	26	1	0	0	0	0
OTU13440	d__Bacteria	p__Proteobacteria	c__Gammaproteobacteria	o__Enterobacteriales	f__Enterobacteriaceae	g__Escherichia	s__Escherichia_unclassified	0	0	0	0	1	0	1	1	0	0	0	0	0	0	0	0
OTU13444	d__Bacteria	p__Proteobacteria	c__Gammaproteobacteria	o__Enterobacteriales	f__Enterobacteriaceae	g__Escherichia	s__Escherichia_unclassified	0	0	0	0	1	3	2	0	0	0	0	1	0	0	0	0
OTU13452	d__Bacteria	p__Proteobacteria	c__Gammaproteobacteria	o__Enterobacteriales	f__Enterobacteriaceae	g__Escherichia	s__Escherichia_unclassified	0	0	0	0	2	4	1	0	0	0	0	0	0	0	0	0
OTU13455	d__Bacteria	p__Firmicutes	c__Bacilli	o__Lactobacillales	f__Lactobacillaceae	g__Lactobacillus	s__Lactobacillus_sp._DJF_B156	0	0	0	0	0	0	0	0	0	0	7	0	0	0	0	0
OTU13480	d__Bacteria	p__Proteobacteria	c__Gammaproteobacteria	o__Enterobacteriales	f__Enterobacteriaceae	g__Escherichia	s__Escherichia_unclassified	0	0	0	0	2	1	1	0	0	0	0	0	0	0	0	0
OTU13485	d__Bacteria	p__Firmicutes	c__Bacilli	o__Lactobacillales	f__Lactobacillaceae	g__Lactobacillus	s__Lactobacillus_helveticus	0	0	0	0	0	0	0	0	0	0	0	0	1	1	3	1
OTU13495	d__Bacteria	p__Proteobacteria	c__Gammaproteobacteria	o__Enterobacteriales	f__Enterobacteriaceae	g__Escherichia	s__Escherichia_unclassified	0	0	0	0	4	2	0	0	0	0	0	0	0	0	0	0
OTU13499	d__Bacteria	p__Proteobacteria	c__Gammaproteobacteria	o__Enterobacteriales	f__Enterobacteriaceae	g__Escherichia	s__Escherichia_unclassified	0	0	0	0	4	1	0	0	0	0	0	0	0	0	0	0
OTU13513	d__Bacteria	p__Proteobacteria	c__Gammaproteobacteria	o__Enterobacteriales	f__Enterobacteriaceae	g__Escherichia	s__Escherichia_unclassified	0	0	0	0	0	11	3	0	0	0	0	0	0	0	0	0
OTU13556	d__Bacteria	p__Proteobacteria	c__Gammaproteobacteria	o__Enterobacteriales	f__Enterobacteriaceae	g__Escherichia	s__Escherichia_unclassified	1	0	0	0	2	5	3	2	0	0	0	0	0	0	0	0
OTU13589	d__Bacteria	p__Firmicutes	c__Erysipelotrichia	o__Erysipelotrichales	f__Erysipelotrichaceae	g__Turicibacter	s__Turicibacter_sanguinis	0	0	0	0	0	0	0	15	0	0	0	0	0	0	0	1
OTU13601	d__Bacteria	p__Proteobacteria	c__Gammaproteobacteria	o__Enterobacteriales	f__Enterobacteriaceae	g__Escherichia	s__Escherichia_unclassified	1	0	0	0	4	5	0	0	0	0	0	0	0	0	0	0
OTU13726	d__Bacteria	p__Firmicutes	c__Bacilli	o__Lactobacillales	f__Lactobacillaceae	g__Lactobacillus	s__uncultured_Lactobacillus_sp.	0	0	0	0	0	0	0	2	0	0	0	0	0	2	0	3
OTU13772	d__Bacteria	p__Firmicutes	c__Bacilli	o__Lactobacillales	f__Lactobacillaceae	g__Lactobacillus	s__Lactobacillus_crispatus	0	0	0	0	0	0	0	0	0	0	0	0	3	1	0	0
OTU13800	d__Bacteria	p__Firmicutes	c__Bacilli	o__Lactobacillales	f__Lactobacillaceae	g__Lactobacillus	s__uncultured_Lactobacillus_sp.	0	0	0	0	0	0	0	0	0	0	0	0	2	2	3	1
OTU13801	d__Bacteria	p__Firmicutes	c__Bacilli	o__Lactobacillales	f__Lactobacillaceae	g__Lactobacillus	s__Lactobacillus_helveticus	0	0	0	0	0	0	0	0	0	0	0	0	5	0	0	1
OTU13817	d__Bacteria	p__Firmicutes	c__Negativicutes	o__Selenomonadales	f__Veillonellaceae	g__Veillonella	s__Veillonella_unclassified	0	0	0	0	0	1	0	0	0	1	0	2	0	0	0	0
OTU13818	d__Bacteria	p__Proteobacteria	c__Gammaproteobacteria	o__Enterobacteriales	f__Enterobacteriaceae	g__Escherichia	s__Escherichia_unclassified	0	0	0	0	0	1	1	3	0	0	0	0	0	0	0	0
OTU13837	d__Bacteria	p__Firmicutes	c__Bacilli	o__Lactobacillales	f__Lactobacillaceae	g__Lactobacillus	s__Lactobacillus_agilis	0	0	0	0	3	0	0	0	0	0	1	0	1	0	0	0
OTU13849	d__Bacteria	p__Firmicutes	c__Bacilli	o__Lactobacillales	f__Lactobacillaceae	g__Lactobacillus	s__uncultured_Lactobacillus_sp.	0	0	0	0	0	0	0	0	0	0	0	0	2	0	2	0
OTU13851	d__Bacteria	p__Firmicutes	c__Bacilli	o__Lactobacillales	f__Lactobacillaceae	g__Lactobacillus	s__Lactobacillus_vaginalis	0	0	0	0	0	0	0	0	1	0	0	0	0	0	0	0
OTU13884	d__Bacteria	p__Proteobacteria	c__Gammaproteobacteria	o__Enterobacteriales	f__Enterobacteriaceae	g__Escherichia	s__Escherichia_unclassified	0	0	0	0	2	3	3	0	0	0	0	0	0	0	0	0
OTU13938	d__Bacteria	p__Firmicutes	c__Bacilli	o__Lactobacillales	f__Enterococcaceae	g__Enterococcus	s__Enterococcus_columbae	0	0	0	0	2	0	1	1	0	0	0	0	0	0	0	0
OTU13962	d__Bacteria	p__Proteobacteria	c__Gammaproteobacteria	o__Pseudomonadales	f__Moraxellaceae	g__Acinetobacter	s__Acinetobacter_calcoaceticus	0	0	0	0	0	0	0	0	0	0	0	0	0	0	0	0
OTU13965	d__Bacteria	p__Proteobacteria	c__Gammaproteobacteria	o__Enterobacteriales	f__Enterobacteriaceae	g__Escherichia	s__Escherichia_unclassified	0	0	0	0	2	3	1	0	0	0	0	1	0	0	0	0
OTU14014	d__Bacteria	p__Firmicutes	c__Bacilli	o__Lactobacillales	f__Lactobacillaceae	g__Lactobacillus	s__Lactobacillus_crispatus	0	0	0	0	0	0	0	0	0	0	0	0	1	1	2	0
OTU14016	d__Bacteria	p__Proteobacteria	c__Gammaproteobacteria	o__Enterobacteriales	f__Enterobacteriaceae	g__Escherichia	s__Escherichia_unclassified	1	0	0	0	3	2	1	1	0	0	0	0	0	0	0	0
OTU14058	d__Bacteria	p__Proteobacteria	c__Gammaproteobacteria	o__Enterobacteriales	f__Enterobacteriaceae	g__Escherichia	s__Escherichia_unclassified	0	0	0	0	2	2	2	0	0	0	0	0	0	0	0	0
OTU14061	d__Bacteria	p__Firmicutes	c__Bacilli	o__Lactobacillales	f__Lactobacillaceae	g__Lactobacillus	s__Lactobacillus_agilis	0	0	0	0	0	0	0	0	0	0	5	0	0	0	0	0
OTU14083	d__Bacteria	p__Firmicutes	c__Bacilli	o__Lactobacillales	f__Lactobacillaceae	g__Lactobacillus	s__Lactobacillus_crispatus	0	0	0	0	0	0	0	0	0	0	0	0	4	2	0	2
OTU14114	d__Bacteria	p__Firmicutes	c__Bacilli	o__Lactobacillales	f__Lactobacillaceae	g__Lactobacillus	s__uncultured_Lactobacillus_sp.	0	0	0	0	0	0	0	0	1	0	0	0	2	1	1	1
OTU14142	d__Bacteria	p__Firmicutes	c__Bacilli	o__Lactobacillales	f__Enterococcaceae	g__Enterococcus	s__Enterococcus_columbae	0	0	0	0	0	0	0	0	0	0	0	0	0	0	0	0
OTU14171	d__Bacteria	p__Proteobacteria	c__Gammaproteobacteria	o__Pseudomonadales	f__Moraxellaceae	g__Acinetobacter	s__Acinetobacter_calcoaceticus	0	0	0	0	0	0	0	0	0	0	0	0	0	0	0	0
OTU14172	d__Bacteria	p__Firmicutes	c__Negativicutes	o__Selenomonadales	f__Veillonellaceae	g__Veillonellaceae_unclassified	s__Veillonellaceae_unclassified	0	0	0	0	0	3	4	0	0	2	6	8	0	0	0	0
OTU14176	d__Bacteria	p__Firmicutes	c__Negativicutes	o__Selenomonadales	f__Veillonellaceae	g__Veillonella	s__Veillonella_unclassified	0	0	0	0	0	2	0	0	1	3	1	2	0	0	0	0
OTU14178	d__Bacteria	p__Firmicutes	c__Bacilli	o__Lactobacillales	f__Lactobacillaceae	g__Lactobacillus	s__Lactobacillus_crispatus	0	0	0	0	0	0	0	0	0	0	0	0	0	0	0	0
OTU14184	d__Bacteria	p__Firmicutes	c__Negativicutes	o__Selenomonadales	f__Veillonellaceae	g__Veillonella	s__Veillonella_unclassified	0	0	0	0	1	0	0	0	8	0	2	3	0	0	0	0
OTU14191	d__Bacteria	p__Firmicutes	c__Bacilli	o__Lactobacillales	f__Lactobacillaceae	g__Lactobacillus	s__Lactobacillus_agilis	0	0	0	0	1	0	0	5	1	0	0	0	0	0	0	0
OTU14197	d__Bacteria	p__Firmicutes	c__Bacilli	o__Lactobacillales	f__Lactobacillaceae	g__Lactobacillus	s__Lactobacillus_agilis	0	0	0	0	1	0	0	1	0	1	1	1	0	0	0	0
OTU14213	d__Bacteria	p__Firmicutes	c__Bacilli	o__Lactobacillales	f__Lactobacillaceae	g__Lactobacillus	s__uncultured_Lactobacillus_sp.	0	0	0	0	0	0	0	0	0	0	0	0	3	0	0	0
OTU14218	d__Bacteria	p__Firmicutes	c__Negativicutes	o__Selenomonadales	f__Veillonellaceae	g__Veillonella	s__Veillonella_unclassified	0	0	0	0	0	0	2	0	1	2	2	1	0	0	0	0
OTU14224	d__Bacteria	p__Proteobacteria	c__Gammaproteobacteria	o__Enterobacteriales	f__Enterobacteriaceae	g__Escherichia	s__Escherichia_unclassified	0	0	0	0	1	7	1	0	0	0	0	0	0	0	0	0
OTU14234	d__Bacteria	p__Bacteroidetes	c__Flavobacteriia	o__Flavobacteriales	f__Flavobacteriaceae	g__Flavobacterium	s__Flavobacterium_sp._CKC04	468	0	141	39	0	0	0	0	0	0	0	0	0	0	0	0
OTU14237	d__Bacteria	p__Firmicutes	c__Negativicutes	o__Selenomonadales	f__Veillonellaceae	g__Veillonellaceae_unclassified	s__Veillonellaceae_unclassified	0	0	0	0	0	2	0	0	1	1	2	2	0	0	0	0
OTU14242	d__Bacteria	p__Firmicutes	c__Negativicutes	o__Selenomonadales	f__Veillonellaceae	g__Veillonellaceae_unclassified	s__Veillonellaceae_unclassified	0	0	0	0	1	0	0	0	0	1	0	0	0	0	0	0
OTU14265	d__Bacteria	p__Bacteria_unclassified	c__Bacteria_unclassified	o__Bacteria_unclassified	f__Bacteria_unclassified	g__Bacteria_unclassified	s__Bacteria_unclassified	0	0	0	0	0	0	0	0	0	0	1	0	0	0	0	0
OTU14269	d__Bacteria	p__Firmicutes	c__Negativicutes	o__Selenomonadales	f__Veillonellaceae	g__Veillonella	s__Veillonella_unclassified	0	0	0	0	0	0	1	0	1	1	5	0	0	0	0	0
OTU14287	d__Bacteria	p__Firmicutes	c__Negativicutes	o__Selenomonadales	f__Veillonellaceae	g__Veillonellaceae_unclassified	s__Veillonellaceae_unclassified	0	0	0	0	0	1	1	0	1	2	2	0	0	0	0	0
OTU14291	d__Bacteria	p__Proteobacteria	c__Gammaproteobacteria	o__Enterobacteriales	f__Enterobacteriaceae	g__Escherichia	s__Escherichia_unclassified	1	0	0	0	7	7	3	3	0	0	0	0	0	0	0	0
OTU14309	d__Bacteria	p__Firmicutes	c__Negativicutes	o__Selenomonadales	f__Veillonellaceae	g__Veillonella	s__Veillonella_unclassified	0	0	0	0	0	2	0	0	1	1	2	0	0	0	0	0
OTU14327	d__Bacteria	p__Proteobacteria	c__Gammaproteobacteria	o__Enterobacteriales	f__Enterobacteriaceae	g__Escherichia	s__Escherichia_unclassified	0	0	0	0	1	3	0	0	0	0	0	0	0	0	0	0
OTU14332	d__Bacteria	p__Firmicutes	c__Bacilli	o__Lactobacillales	f__Lactobacillaceae	g__Lactobacillus	s__uncultured_Lactobacillus_sp.	0	0	0	0	0	0	0	0	0	0	0	0	6	5	2	1
OTU14333	d__Bacteria	p__Firmicutes	c__Negativicutes	o__Selenomonadales	f__Veillonellaceae	g__Veillonella	s__Veillonella_unclassified	0	0	0	0	0	1	1	0	1	2	2	1	0	0	0	0
OTU14336	d__Bacteria	p__Actinobacteria	c__Actinobacteria	o__Actinomycetales	f__Actinomycetaceae	g__Actinomyces	s__Actinomyces_urogenitalis	0	0	0	0	0	1	5	0	0	39	46	15	0	0	0	0
OTU14339	d__Bacteria	p__Firmicutes	c__Negativicutes	o__Selenomonadales	f__Veillonellaceae	g__Veillonella	s__Veillonella_unclassified	0	0	0	0	0	0	0	0	1	1	3	0	0	0	0	0
OTU14375	d__Bacteria	p__Firmicutes	c__Negativicutes	o__Selenomonadales	f__Veillonellaceae	g__Veillonellaceae_unclassified	s__Veillonellaceae_unclassified	0	0	0	0	0	2	6	0	8	2	2	2	0	0	0	0
OTU14379	d__Bacteria	p__Bacteroidetes	c__Flavobacteriia	o__Flavobacteriales	f__Flavobacteriaceae	g__Chryseobacterium	s__Chryseobacterium_sp._125	672	0	0	0	0	0	0	0	0	0	0	0	0	0	0	0
OTU14384	d__Bacteria	p__Firmicutes	c__Bacilli	o__Lactobacillales	f__Lactobacillaceae	g__Lactobacillus	s__Lactobacillus_sp._RA2120	0	0	0	0	0	0	0	0	1	0	0	1	0	0	0	0
OTU14454	d__Bacteria	p__Proteobacteria	c__Gammaproteobacteria	o__Enterobacteriales	f__Enterobacteriaceae	g__Escherichia	s__Escherichia_unclassified	0	0	0	0	11	15	5	1	0	0	0	0	0	0	0	0
OTU14464	d__Bacteria	p__Proteobacteria	c__Gammaproteobacteria	o__Enterobacteriales	f__Enterobacteriaceae	g__Enterobacteriaceae_unclassified	s__Enterobacteriaceae_unclassified	0	0	0	0	2	6	1	0	0	0	0	0	0	0	0	0
OTU14465	d__Bacteria	p__Firmicutes	c__Bacilli	o__Lactobacillales	f__Lactobacillaceae	g__Lactobacillus	s__Lactobacillus_kitasatonis	0	0	0	0	0	0	0	0	0	0	0	0	3	1	6	5
OTU14468	d__Bacteria	p__Firmicutes	c__Negativicutes	o__Selenomonadales	f__Veillonellaceae	g__Veillonella	s__Veillonella_unclassified	0	0	0	0	0	2	2	1	0	0	2	2	0	0	0	0
OTU14494	d__Bacteria	p__Firmicutes	c__Negativicutes	o__Selenomonadales	f__Veillonellaceae	g__Veillonella	s__Veillonella_unclassified	0	0	0	0	0	1	1	0	0	0	1	1	0	0	0	0
OTU14512	d__Bacteria	p__Proteobacteria	c__Gammaproteobacteria	o__Enterobacteriales	f__Enterobacteriaceae	g__Escherichia	s__Escherichia_unclassified	0	0	0	0	1	3	2	1	0	0	0	0	0	0	0	0
OTU14513	d__Bacteria	p__Firmicutes	c__Negativicutes	o__Selenomonadales	f__Veillonellaceae	g__Veillonellaceae_unclassified	s__Veillonellaceae_unclassified	0	0	0	0	0	2	0	0	0	0	1	3	0	0	0	0
OTU14519	d__Bacteria	p__Proteobacteria	c__Gammaproteobacteria	o__Enterobacteriales	f__Enterobacteriaceae	g__Escherichia	s__Escherichia_unclassified	0	0	0	0	3	6	1	0	0	0	0	0	0	0	0	0
OTU14550	d__Bacteria	p__Firmicutes	c__Negativicutes	o__Selenomonadales	f__Veillonellaceae	g__Veillonella	s__Veillonella_unclassified	0	0	0	0	0	0	1	0	0	1	3	0	0	0	0	0
OTU14578	d__Bacteria	p__Firmicutes	c__Bacilli	o__Lactobacillales	f__Lactobacillaceae	g__Lactobacillus	s__Lactobacillus_agilis	0	0	0	0	2	3	0	0	0	0	1	0	0	0	0	0
OTU14582	d__Bacteria	p__Firmicutes	c__Bacilli	o__Lactobacillales	f__Lactobacillaceae	g__Lactobacillus	s__Lactobacillus_crispatus	0	0	0	0	0	0	0	0	0	0	0	0	1	0	0	0
OTU14583	d__Bacteria	p__Firmicutes	c__Bacilli	o__Lactobacillales	f__Lactobacillaceae	g__Lactobacillus	s__Lactobacillus_sp._RA2120	0	0	0	0	0	0	0	0	0	0	0	0	0	1	0	0
OTU14592	d__Bacteria	p__Firmicutes	c__Negativicutes	o__Selenomonadales	f__Veillonellaceae	g__Veillonella	s__Veillonella_unclassified	0	0	0	0	0	2	1	0	0	4	2	1	0	0	0	0
OTU14649	d__Bacteria	p__Firmicutes	c__Bacilli	o__Lactobacillales	f__Lactobacillaceae	g__Lactobacillus	s__Lactobacillus_sp._52A	0	0	0	0	0	1	0	0	0	0	3	0	0	0	0	0
OTU14668	d__Bacteria	p__Firmicutes	c__Negativicutes	o__Selenomonadales	f__Veillonellaceae	g__Veillonellaceae_unclassified	s__Veillonellaceae_unclassified	0	0	0	0	0	1	2	0	0	3	2	0	0	0	0	0
OTU14677	d__Bacteria	p__Firmicutes	c__Bacilli	o__Lactobacillales	f__Lactobacillaceae	g__Lactobacillus	s__Lactobacillus_crispatus	0	0	0	0	0	0	0	0	0	0	0	0	1	0	1	1
OTU14695	d__Bacteria	p__Firmicutes	c__Erysipelotrichia	o__Erysipelotrichales	f__Erysipelotrichaceae	g__Turicibacter	s__uncultured_Turicibacter_sp.	0	0	0	0	0	0	0	1	0	2	0	0	0	0	0	0
OTU14722	d__Bacteria	p__Proteobacteria	c__Gammaproteobacteria	o__Pseudomonadales	f__Moraxellaceae	g__Acinetobacter	s__uncultured_Acinetobacter_sp.	0	0	0	0	0	0	0	0	0	0	0	0	0	0	0	0
OTU14726	d__Bacteria	p__Proteobacteria	c__Gammaproteobacteria	o__Enterobacteriales	f__Enterobacteriaceae	g__Escherichia	s__Escherichia_unclassified	1	0	0	0	4	2	0	0	0	0	0	0	0	0	0	0
OTU14729	d__Bacteria	p__Firmicutes	c__Negativicutes	o__Selenomonadales	f__Veillonellaceae	g__Veillonellaceae_unclassified	s__Veillonellaceae_unclassified	0	0	0	0	0	0	1	0	1	1	1	2	0	0	0	0
OTU14754	d__Bacteria	p__Firmicutes	c__Negativicutes	o__Selenomonadales	f__Veillonellaceae	g__Veillonellaceae_unclassified	s__Veillonellaceae_unclassified	0	0	0	0	0	0	1	0	1	2	1	0	0	0	0	0
OTU14766	d__Bacteria	p__Firmicutes	c__Negativicutes	o__Selenomonadales	f__Veillonellaceae	g__Veillonella	s__Veillonella_unclassified	0	0	0	0	0	0	0	0	0	2	1	1	0	0	0	0
OTU14790	d__Bacteria	p__Proteobacteria	c__Gammaproteobacteria	o__Enterobacteriales	f__Enterobacteriaceae	g__Escherichia	s__Escherichia_unclassified	0	0	0	0	2	4	0	1	0	0	0	0	0	0	0	0
OTU14825	d__Bacteria	p__Firmicutes	c__Negativicutes	o__Selenomonadales	f__Veillonellaceae	g__Veillonella	s__Veillonella_unclassified	0	0	0	0	0	0	0	0	0	2	4	0	0	0	0	0
OTU14831	d__Bacteria	p__Firmicutes	c__Bacilli	o__Lactobacillales	f__Lactobacillaceae	g__Lactobacillus	s__Lactobacillus_sp._RA2062	0	0	0	0	0	0	0	1	0	0	0	0	0	3	0	3
OTU14867	d__Bacteria	p__Firmicutes	c__Negativicutes	o__Selenomonadales	f__Veillonellaceae	g__Veillonella	s__Veillonella_unclassified	0	0	0	0	0	0	0	0	0	0	1	4	0	0	0	0
OTU14870	d__Bacteria	p__Firmicutes	c__Negativicutes	o__Selenomonadales	f__Veillonellaceae	g__Veillonellaceae_unclassified	s__Veillonellaceae_unclassified	0	0	0	0	0	1	1	0	1	0	2	0	0	0	0	0
OTU14877	d__Bacteria	p__Firmicutes	c__Negativicutes	o__Selenomonadales	f__Veillonellaceae	g__Veillonellaceae_unclassified	s__Veillonellaceae_unclassified	0	0	0	0	0	3	2	0	1	1	3	2	0	0	0	0
OTU14884	d__Bacteria	p__Firmicutes	c__Bacilli	o__Lactobacillales	f__Lactobacillaceae	g__Lactobacillus	s__uncultured_Lactobacillus_sp.	0	0	0	0	0	0	0	0	0	0	0	0	2	2	0	1
OTU14885	d__Bacteria	p__Firmicutes	c__Bacilli	o__Lactobacillales	f__Lactobacillaceae	g__Lactobacillus	s__Lactobacillus_sp.	0	0	0	0	2	0	0	2	0	0	2	1	0	0	0	0
OTU14898	d__Bacteria	p__Firmicutes	c__Bacilli	o__Lactobacillales	f__Enterococcaceae	g__Enterococcus	s__Enterococcus_columbae	0	0	0	0	5	3	2	1	0	0	0	0	0	0	0	0
OTU14967	d__Bacteria	p__Proteobacteria	c__Gammaproteobacteria	o__Enterobacteriales	f__Enterobacteriaceae	g__Escherichia	s__Escherichia_unclassified	0	0	0	0	1	7	3	0	0	0	0	0	0	0	0	0
OTU14971	d__Bacteria	p__Proteobacteria	c__Gammaproteobacteria	o__Enterobacteriales	f__Enterobacteriaceae	g__Enterobacteriaceae_unclassified	s__Enterobacteriaceae_unclassified	1	0	0	0	0	4	0	3	0	0	0	0	0	0	0	0
OTU14977	d__Bacteria	p__Firmicutes	c__Negativicutes	o__Selenomonadales	f__Veillonellaceae	g__Veillonella	s__Veillonella_unclassified	0	0	0	0	0	0	2	0	0	1	1	2	0	0	0	0
OTU15005	d__Bacteria	p__Proteobacteria	c__Gammaproteobacteria	o__Enterobacteriales	f__Enterobacteriaceae	g__Escherichia	s__Escherichia_unclassified	0	0	0	0	2	3	1	0	0	0	0	0	0	0	0	0
OTU15012	d__Bacteria	p__Firmicutes	c__Bacilli	o__Lactobacillales	f__Lactobacillaceae	g__Lactobacillus	s__Lactobacillus_agilis	0	0	0	0	3	0	0	0	0	0	1	2	0	0	0	0
OTU15031	d__Bacteria	p__Firmicutes	c__Bacilli	o__Lactobacillales	f__Enterococcaceae	g__Enterococcus	s__Enterococcus_columbae	0	0	0	0	22	33	3	2	0	2	0	0	0	0	0	0
OTU15054	d__Bacteria	p__Bacteroidetes	c__Flavobacteriia	o__Flavobacteriales	f__Flavobacteriaceae	g__Flavobacterium	s__Flavobacterium_sp.	132	0	0	0	0	0	0	0	0	0	0	0	0	0	0	0
OTU15060	d__Bacteria	p__Bacteroidetes	c__Flavobacteriia	o__Flavobacteriales	f__Flavobacteriaceae	g__Epilithonimonas	s__Epilithonimonas_unclassified	32	0	0	0	0	0	0	0	0	0	0	0	0	0	0	0
OTU15069	d__Bacteria	p__Firmicutes	c__Negativicutes	o__Selenomonadales	f__Veillonellaceae	g__Veillonella	s__Veillonella_unclassified	0	0	0	0	0	1	0	0	0	3	2	1	0	0	0	0
OTU15070	d__Bacteria	p__Bacteroidetes	c__Sphingobacteriia	o__Sphingobacteriales	f__Sphingobacteriaceae	g__Sphingobacterium	s__Sphingobacterium_daejeonense	0	0	0	0	0	0	0	0	0	0	0	0	0	0	0	0
OTU15076	d__Bacteria	p__Proteobacteria	c__Gammaproteobacteria	o__Pseudomonadales	f__Moraxellaceae	g__Acinetobacter	s__Acinetobacter_calcoaceticus	0	0	0	0	0	0	0	0	0	0	0	0	0	0	0	0
OTU15105	d__Bacteria	p__Bacteria_unclassified	c__Bacteria_unclassified	o__Bacteria_unclassified	f__Bacteria_unclassified	g__Bacteria_unclassified	s__Bacteria_unclassified	0	0	7	0	0	0	0	0	0	0	0	0	0	0	0	0
OTU15106	d__Bacteria	p__Proteobacteria	c__Gammaproteobacteria	o__Enterobacteriales	f__Enterobacteriaceae	g__Escherichia	s__Escherichia_unclassified	0	0	0	0	1	4	1	0	0	0	0	0	0	0	0	0
OTU15117	d__Bacteria	p__Proteobacteria	c__Gammaproteobacteria	o__Enterobacteriales	f__Enterobacteriaceae	g__Escherichia	s__Escherichia_unclassified	0	0	0	0	1	4	0	0	0	0	0	0	0	0	0	0
OTU15127	d__Bacteria	p__Firmicutes	c__Bacilli	o__Lactobacillales	f__Lactobacillaceae	g__Lactobacillus	s__Lactobacillus_agilis	0	0	0	0	0	2	0	0	0	1	3	0	0	0	0	0
OTU15136	d__Bacteria	p__Firmicutes	c__Bacilli	o__Lactobacillales	f__Lactobacillaceae	g__Lactobacillus	s__Lactobacillus_crispatus	0	0	0	0	0	0	0	0	1	0	0	0	6	3	3	0
OTU15140	d__Bacteria	p__Proteobacteria	c__Gammaproteobacteria	o__Enterobacteriales	f__Enterobacteriaceae	g__Enterobacteriaceae_unclassified	s__Enterobacteriaceae_unclassified	0	0	0	0	0	4	0	0	0	0	0	0	0	0	0	0
OTU15143	d__Bacteria	p__Bacteroidetes	c__Flavobacteriia	o__Flavobacteriales	f__Flavobacteriaceae	g__Chryseobacterium	s__Chryseobacterium_sp._FM2	10	0	0	0	0	0	0	0	0	0	0	0	0	0	0	0
OTU15144	d__Bacteria	p__Firmicutes	c__Bacilli	o__Lactobacillales	f__Lactobacillaceae	g__Lactobacillus	s__Lactobacillus_agilis	0	0	0	0	5	0	2	0	0	0	5	2	0	0	0	0
OTU15145	d__Bacteria	p__Firmicutes	c__Erysipelotrichia	o__Erysipelotrichales	f__Erysipelotrichaceae	g__Bulleidia	s__uncultured_Bulleidia_sp.	0	0	0	0	1	4	4	0	0	2	2	1	0	1	0	0
OTU15148	d__Bacteria	p__Bacteroidetes	c__Sphingobacteriia	o__Sphingobacteriales	f__Chitinophagaceae	g__Parasegetibacter	s__Parasegetibacter_unclassified	0	0	0	0	0	0	0	0	1	0	0	0	0	0	0	1
OTU15149	d__Bacteria	p__Firmicutes	c__Bacilli	o__Lactobacillales	f__Lactobacillaceae	g__Lactobacillus	s__Lactobacillus_helveticus	0	0	0	0	0	0	0	0	0	0	0	0	0	1	0	2
OTU15163	d__Bacteria	p__Proteobacteria	c__Gammaproteobacteria	o__Enterobacteriales	f__Enterobacteriaceae	g__Escherichia	s__Escherichia_unclassified	0	0	0	0	1	7	1	0	0	0	0	0	0	0	0	0
OTU15183	d__Bacteria	p__Proteobacteria	c__Gammaproteobacteria	o__Enterobacteriales	f__Enterobacteriaceae	g__Escherichia	s__Escherichia_unclassified	0	0	0	0	1	3	0	1	0	0	0	0	0	0	0	0
OTU15189	d__Bacteria	p__Firmicutes	c__Negativicutes	o__Selenomonadales	f__Veillonellaceae	g__Veillonella	s__Veillonella_unclassified	0	0	0	0	0	0	0	0	0	0	1	1	0	0	0	0
OTU15208	d__Bacteria	p__Actinobacteria	c__Actinobacteria	o__Actinomycetales	f__Actinomycetaceae	g__Actinomyces	s__Actinomyces_cf._urogenitalis_M560/98/1	0	0	0	0	3	4	7	0	5	10	9	2	0	0	0	0
OTU15211	d__Bacteria	p__Firmicutes	c__Bacilli	o__Lactobacillales	f__Lactobacillaceae	g__Lactobacillus	s__uncultured_Lactobacillus_sp.	0	0	0	0	2	1	1	3	0	0	1	1	0	0	0	0
OTU15215	d__Bacteria	p__Proteobacteria	c__Gammaproteobacteria	o__Enterobacteriales	f__Enterobacteriaceae	g__Escherichia	s__Escherichia_unclassified	0	0	0	0	3	3	1	0	0	0	0	0	0	0	0	0
OTU15224	d__Bacteria	p__Bacteroidetes	c__Sphingobacteriia	o__Sphingobacteriales	f__Chitinophagaceae	g__Flavisolibacter	s__Flavisolibacter_unclassified	0	0	1	0	1	0	0	0	1	0	0	1	0	0	0	0
OTU15227	d__Bacteria	p__Firmicutes	c__Bacilli	o__Lactobacillales	f__Lactobacillaceae	g__Lactobacillus	s__uncultured_Lactobacillus_sp.	0	0	0	0	0	0	0	0	0	0	0	0	1	0	1	0
OTU15228	d__Bacteria	p__Actinobacteria	c__Actinobacteria	o__Actinomycetales	f__Actinomycetaceae	g__Actinomyces	s__Actinomyces_cf._urogenitalis_M560/98/1	0	0	0	0	4	8	1	0	0	0	0	0	0	0	0	0
OTU15232	d__Bacteria	p__Firmicutes	c__Erysipelotrichia	o__Erysipelotrichales	f__Erysipelotrichaceae	g__Erysipelotrichaceae_unclassified	s__Erysipelotrichaceae_unclassified	0	0	0	0	247	348	113	1	3	86	1918	81	0	0	0	0
OTU15248	d__Bacteria	p__Actinobacteria	c__Actinobacteria	o__Actinomycetales	f__Actinomycetaceae	g__Actinomyces	s__Actinomyces_urogenitalis	0	0	0	0	0	0	0	0	0	0	0	1	0	0	0	0
OTU15255	d__Bacteria	p__Firmicutes	c__Erysipelotrichia	o__Erysipelotrichales	f__Erysipelotrichaceae	g__Bulleidia	s__uncultured_Bulleidia_sp.	0	0	0	0	110	845	112	1	0	0	0	43	0	0	0	0
OTU15260	d__Bacteria	p__Bacteria_unclassified	c__Bacteria_unclassified	o__Bacteria_unclassified	f__Bacteria_unclassified	g__Bacteria_unclassified	s__Bacteria_unclassified	0	0	0	0	4	0	3	0	0	0	41	3	0	0	0	0
OTU15261	d__Bacteria	p__Bacteria_unclassified	c__Bacteria_unclassified	o__Bacteria_unclassified	f__Bacteria_unclassified	g__Bacteria_unclassified	s__Bacteria_unclassified	0	0	0	0	1	0	1	0	0	2	37	4	0	0	0	0
OTU15263	d__Bacteria	p__Bacteroidetes	c__Sphingobacteriia	o__Sphingobacteriales	f__Chitinophagaceae	g__Sediminibacterium	s__Sediminibacterium_unclassified	0	0	10	0	0	0	0	0	0	0	2	0	0	0	0	0
OTU15264	d__Bacteria	p__Firmicutes	c__Erysipelotrichia	o__Erysipelotrichales	f__Erysipelotrichaceae	g__Bulleidia	s__uncultured_Bulleidia_sp.	0	0	0	0	2	7	3	0	0	0	0	5	0	0	0	0
OTU15266	d__Bacteria	p__Bacteroidetes	c__Sphingobacteriia	o__Sphingobacteriales	f__Sphingobacteriaceae	g__Sphingobacterium	s__Sphingobacterium_multivorum	0	0	13	0	0	0	0	0	0	0	0	0	0	0	0	0
OTU15270	d__Bacteria	p__Firmicutes	c__Negativicutes	o__Veillonellales	f__Veillonellaceae	g__Veillonella	s__uncultured_Veillonella_sp.	0	0	0	0	0	3	0	0	1	1	132	2	0	0	0	0
OTU15271	d__Bacteria	p__Firmicutes	c__Erysipelotrichia	o__Erysipelotrichales	f__Erysipelotrichaceae	g__Bulleidia	s__uncultured_Bulleidia_sp.	0	0	0	0	0	5	2	0	0	0	0	0	0	0	0	0
OTU15274	d__Bacteria	p__Actinobacteria	c__Actinobacteria	o__Actinomycetales	f__Actinomycetaceae	g__Actinomyces	s__Actinomyces_naeslundii	0	0	7	0	0	0	0	0	0	0	0	0	0	0	0	0
OTU15276	d__Bacteria	p__Bacteroidetes	c__Flavobacteriia	o__Flavobacteriales	f__Flavobacteriaceae	g__Chryseobacterium	s__Chryseobacterium_aquaticum	0	0	15	0	0	0	0	0	0	0	0	0	0	0	0	0
OTU15281	d__Bacteria	p__Bacteroidetes	c__Bacteroidia	o__Bacteroidales	f__Bacteroidaceae	g__Bacteroides	s__Bacteroides_acidifaciens	0	0	9	0	0	0	0	0	0	0	0	0	0	0	0	0
OTU15295	d__Bacteria	p__Firmicutes	c__Firmicutes_unclassified	o__Firmicutes_unclassified	f__Firmicutes_unclassified	g__Firmicutes_unclassified	s__Firmicutes_unclassified	0	0	0	0	1	0	0	0	0	0	43	1	0	0	0	0
OTU15299	d__Bacteria	p__Actinobacteria	c__Actinobacteria	o__Actinomycetales	f__Actinomycetaceae	g__Actinomyces	s__Actinomyces_cardiffensis	0	0	0	0	2	9	2	0	0	0	0	0	0	0	0	0
OTU15302	d__Bacteria	p__Proteobacteria	c__Gammaproteobacteria	o__Enterobacteriales	f__Enterobacteriaceae	g__Escherichia	s__Escherichia_unclassified	0	0	0	0	3	3	1	1	0	0	0	0	0	0	0	0
OTU15303	d__Bacteria	p__Actinobacteria	c__Actinobacteria	o__Bifidobacteriales	f__Bifidobacteriaceae	g__Bifidobacterium	s__Bifidobacterium_pseudolongum	0	0	0	0	0	2	3	0	2	0	0	1	0	0	0	0
OTU15304	d__Bacteria	p__Firmicutes	c__Bacilli	o__Lactobacillales	f__Lactobacillaceae	g__Lactobacillus	s__Lactobacillus_agilis	0	0	0	0	4	0	0	0	0	0	38	0	0	0	0	0
OTU15305	d__Bacteria	p__Firmicutes	c__Erysipelotrichia	o__Erysipelotrichales	f__Erysipelotrichaceae	g__Erysipelotrichaceae_unclassified	s__Erysipelotrichaceae_unclassified	0	0	0	0	0	0	0	0	0	0	1	1	0	0	0	0
OTU15314	d__Bacteria	p__Firmicutes	c__Erysipelotrichia	o__Erysipelotrichales	f__Erysipelotrichaceae	g__Erysipelothrix	s__uncultured_Erysipelothrix_sp.	0	0	0	0	19	385	16	0	0	0	2	0	0	0	0	0
OTU15318	d__Bacteria	p__Firmicutes	c__Firmicutes_unclassified	o__Firmicutes_unclassified	f__Firmicutes_unclassified	g__Firmicutes_unclassified	s__Firmicutes_unclassified	0	0	0	0	0	0	0	0	0	0	4	0	0	0	0	0
OTU15319	d__Bacteria	p__Actinobacteria	c__Actinobacteria	o__Actinomycetales	f__Actinomycetaceae	g__Actinomyces	s__uncultured_Actinomyces_sp.	0	0	0	0	1	1	0	0	0	0	0	0	0	0	0	0
OTU15325	d__Bacteria	p__Firmicutes	c__Erysipelotrichia	o__Erysipelotrichales	f__Erysipelotrichaceae	g__Erysipelotrichaceae_unclassified	s__Erysipelotrichaceae_unclassified	0	0	0	0	0	2	0	0	0	0	0	2	0	0	0	0
OTU15328	d__Bacteria	p__Actinobacteria	c__Actinobacteria	o__Actinomycetales	f__Actinomycetaceae	g__Actinomyces	s__Actinomyces_cf._urogenitalis_M560/98/1	0	0	0	0	0	0	0	0	0	0	0	0	0	0	0	0
OTU15332	d__Bacteria	p__Firmicutes	c__Bacilli	o__Lactobacillales	f__Enterococcaceae	g__Enterococcus	s__Enterococcus_cecorum	0	0	0	0	2	3	4	0	0	2	0	0	0	0	0	0
OTU15339	d__Bacteria	p__Firmicutes	c__Erysipelotrichia	o__Erysipelotrichales	f__Erysipelotrichaceae	g__Erysipelotrichaceae_unclassified	s__Erysipelotrichaceae_unclassified	0	0	0	0	10	6	0	0	0	0	0	0	0	0	0	0
OTU15356	d__Bacteria	p__Actinobacteria	c__Actinobacteria	o__Actinomycetales	f__Actinomycetaceae	g__Actinomyces	s__Actinomyces_cf._urogenitalis_M560/98/1	0	0	0	0	2	2	0	0	0	0	0	0	0	0	0	0
OTU15360	d__Bacteria	p__Firmicutes	c__Erysipelotrichia	o__Erysipelotrichales	f__Erysipelotrichaceae	g__Bulleidia	s__uncultured_Bulleidia_sp.	0	0	0	0	1	0	1	0	0	0	0	0	0	0	0	0
OTU15367	d__Bacteria	p__Firmicutes	c__Firmicutes_unclassified	o__Firmicutes_unclassified	f__Firmicutes_unclassified	g__Firmicutes_unclassified	s__Firmicutes_unclassified	0	0	0	0	0	0	0	0	0	0	0	0	0	0	0	0
OTU15376	d__Bacteria	p__Firmicutes	c__Bacilli	o__Bacillales	f__Bacillaceae	g__Bacillus	s__Bacillus_sp._(in:_Bacteria)	0	0	0	0	1	10	4	0	0	0	0	0	0	0	0	0
OTU15388	d__Bacteria	p__Firmicutes	c__Erysipelotrichia	o__Erysipelotrichales	f__Erysipelotrichaceae	g__Bulleidia	s__Bulleidia_unclassified	0	0	0	0	0	0	0	0	0	0	0	0	0	0	0	0
OTU15389	d__Bacteria	p__Firmicutes	c__Erysipelotrichia	o__Erysipelotrichales	f__Erysipelotrichaceae	g__Erysipelotrichaceae_unclassified	s__Erysipelotrichaceae_unclassified	0	0	0	0	1	0	0	0	0	0	0	0	0	0	0	0
OTU15391	d__Bacteria	p__Firmicutes	c__Erysipelotrichia	o__Erysipelotrichales	f__Erysipelotrichaceae	g__Bulleidia	s__uncultured_Bulleidia_sp.	0	0	0	0	0	6	0	0	0	0	0	0	0	0	0	0
OTU15393	d__Bacteria	p__Actinobacteria	c__Actinobacteria	o__Actinomycetales	f__Actinomycetaceae	g__Actinomyces	s__uncultured_Actinomyces_sp.	0	0	0	0	1	2	3	0	0	0	2	0	0	0	0	0
OTU15397	d__Bacteria	p__Bacteria_unclassified	c__Bacteria_unclassified	o__Bacteria_unclassified	f__Bacteria_unclassified	g__Bacteria_unclassified	s__Bacteria_unclassified	0	0	0	0	0	1	0	0	0	0	7	0	0	0	0	0
OTU15398	d__Bacteria	p__Firmicutes	c__Firmicutes_unclassified	o__Firmicutes_unclassified	f__Firmicutes_unclassified	g__Firmicutes_unclassified	s__Firmicutes_unclassified	0	0	0	0	0	0	0	0	0	0	6	0	0	0	0	0
OTU15403	d__Bacteria	p__Firmicutes	c__Erysipelotrichia	o__Erysipelotrichales	f__Erysipelotrichaceae	g__Bulleidia	s__uncultured_Bulleidia_sp.	0	0	0	0	1	17	0	0	0	0	0	0	0	0	0	0
OTU15413	d__Bacteria	p__Firmicutes	c__Firmicutes_unclassified	o__Firmicutes_unclassified	f__Firmicutes_unclassified	g__Firmicutes_unclassified	s__Firmicutes_unclassified	0	0	0	0	0	2	0	0	0	0	12	0	0	0	0	0
OTU15416	d__Bacteria	p__Actinobacteria	c__Actinobacteria	o__Actinomycetales	f__Actinomycetaceae	g__Actinobaculum	s__uncultured_Actinobaculum_sp.	0	0	0	0	3	3	0	0	0	0	0	2	0	0	0	0
OTU15434	d__Bacteria	p__Firmicutes	c__Negativicutes	o__Selenomonadales	f__Veillonellaceae	g__Veillonellaceae_unclassified	s__Veillonellaceae_unclassified	0	0	0	0	0	0	2	0	0	2	0	0	0	0	0	0
OTU15435	d__Bacteria	p__Deinococcus-Thermus	c__Deinococci	o__Deinococcales	f__Deinococcaceae	g__Deinococcus	s__uncultured_Deinococcus_sp.	258	686	8	35	0	0	0	0	0	0	0	0	0	0	0	2
OTU15459	d__Bacteria	p__Firmicutes	c__Firmicutes_unclassified	o__Firmicutes_unclassified	f__Firmicutes_unclassified	g__Firmicutes_unclassified	s__Firmicutes_unclassified	0	0	0	0	0	1	0	0	0	0	4	0	0	0	0	0
OTU15483	d__Bacteria	p__Bacteria_unclassified	c__Bacteria_unclassified	o__Bacteria_unclassified	f__Bacteria_unclassified	g__Bacteria_unclassified	s__Bacteria_unclassified	0	0	0	0	5	4	0	0	0	0	4	0	0	0	0	0
OTU15498	d__Bacteria	p__Firmicutes	c__Erysipelotrichia	o__Erysipelotrichales	f__Erysipelotrichaceae	g__Erysipelotrichaceae_unclassified	s__Erysipelotrichaceae_unclassified	0	0	0	0	0	0	0	0	0	0	0	0	0	0	0	0
OTU15500	d__Bacteria	p__Bacteria_unclassified	c__Bacteria_unclassified	o__Bacteria_unclassified	f__Bacteria_unclassified	g__Bacteria_unclassified	s__Bacteria_unclassified	0	0	0	0	0	0	0	0	0	0	0	0	0	0	0	0
OTU15549	d__Bacteria	p__Firmicutes	c__Bacilli	o__Lactobacillales	f__Lactobacillaceae	g__Lactobacillus	s__Lactobacillus_agilis	0	0	0	0	1	1	0	0	0	0	1	2	0	0	0	0
OTU15578	d__Bacteria	p__Actinobacteria	c__Actinobacteria	o__Actinomycetales	f__Actinomycetaceae	g__Mobiluncus	s__Mobiluncus_mulieris	0	0	0	0	2	4	1	0	0	1	0	1	0	0	0	0
OTU15591	d__Bacteria	p__Firmicutes	c__Bacilli	o__Lactobacillales	f__Lactobacillaceae	g__Lactobacillus	s__Lactobacillus_agilis	0	0	0	0	0	0	0	0	0	0	5	1	0	0	0	0
OTU15629	d__Bacteria	p__Firmicutes	c__Erysipelotrichia	o__Erysipelotrichales	f__Erysipelotrichaceae	g__Bulleidia	s__Bulleidia_unclassified	0	0	0	0	0	0	0	1	0	0	1	0	0	0	0	0
OTU15654	d__Bacteria	p__Bacteria_unclassified	c__Bacteria_unclassified	o__Bacteria_unclassified	f__Bacteria_unclassified	g__Bacteria_unclassified	s__Bacteria_unclassified	0	0	0	0	0	1	0	0	0	0	0	0	0	0	0	0
OTU15681	d__Bacteria	p__Firmicutes	c__Erysipelotrichia	o__Erysipelotrichales	f__Erysipelotrichaceae	g__Erysipelothrix	s__uncultured_Erysipelothrix_sp.	0	0	0	0	0	4	0	0	0	0	0	0	0	0	0	0
OTU15684	d__Bacteria	p__Tenericutes	c__Mollicutes	o__Mycoplasmatales	f__Mycoplasmataceae	g__Mycoplasma	s__uncultured_Mycoplasma_sp.	0	0	0	0	1	2	0	0	0	0	0	0	0	0	0	0
OTU15693	d__Bacteria	p__Firmicutes	c__Bacilli	o__Lactobacillales	f__Lactobacillaceae	g__Lactobacillus	s__uncultured_Lactobacillus_sp.	0	0	0	0	4	0	3	0	0	0	6	1	0	0	0	0
OTU15710	d__Bacteria	p__Firmicutes	c__Erysipelotrichia	o__Erysipelotrichales	f__Erysipelotrichaceae	g__Lactomassilus	s__Lactomassilus_timonensis	0	0	0	0	1	21	0	0	0	0	0	0	0	0	0	0
OTU15720	d__Bacteria	p__Firmicutes	c__Erysipelotrichia	o__Erysipelotrichales	f__Erysipelotrichaceae	g__Erysipelotrichaceae_unclassified	s__Erysipelotrichaceae_unclassified	0	0	0	0	0	6	0	0	0	0	0	0	0	0	0	0
OTU15721	d__Bacteria	p__Firmicutes	c__Erysipelotrichia	o__Erysipelotrichales	f__Erysipelotrichaceae	g__Lactomassilus	s__Lactomassilus_timonensis	0	0	0	0	1	5	0	0	0	0	1	0	0	0	0	0
OTU15737	d__Bacteria	p__Firmicutes	c__Firmicutes_unclassified	o__Firmicutes_unclassified	f__Firmicutes_unclassified	g__Firmicutes_unclassified	s__Firmicutes_unclassified	0	0	0	0	0	0	0	0	0	0	1	0	0	0	0	0
OTU15749	d__Bacteria	p__Cyanobacteria	c__Cyanobacteria	o__Family_XIII	f__Family_XIII	g__GpXIII	s__GpXIII_unclassified	45	0	0	0	0	0	0	0	0	0	0	0	0	0	0	0
OTU15803	d__Bacteria	p__Bacteria_unclassified	c__Bacteria_unclassified	o__Bacteria_unclassified	f__Bacteria_unclassified	g__Bacteria_unclassified	s__Bacteria_unclassified	0	0	0	0	0	0	1	0	0	0	2	0	0	0	0	0
OTU15815	d__Bacteria	p__Actinobacteria	c__Actinobacteria	o__Actinomycetales	f__Actinomycetaceae	g__Actinomyces	s__uncultured_Actinomyces_sp.	0	0	0	0	0	0	0	0	0	0	0	0	0	0	0	0
OTU15818	d__Bacteria	p__Actinobacteria	c__Actinobacteria	o__Actinomycetales	f__Actinomycetaceae	g__Mobiluncus	s__Mobiluncus_mulieris	0	0	0	0	9	7	0	0	0	0	0	0	0	0	0	0
OTU15819	d__Bacteria	p__Bacteria_unclassified	c__Bacteria_unclassified	o__Bacteria_unclassified	f__Bacteria_unclassified	g__Bacteria_unclassified	s__Bacteria_unclassified	0	0	0	0	1	0	0	0	0	0	0	0	0	0	0	0
OTU15820	d__Bacteria	p__Actinobacteria	c__Actinobacteria	o__Actinomycetales	f__Actinomycetaceae	g__Actinomyces	s__uncultured_Actinomyces_sp.	0	0	0	0	1	1	0	0	0	0	1	0	0	0	0	0
OTU15826	d__Bacteria	p__Deinococcus-Thermus	c__Deinococci	o__Deinococcales	f__Deinococcaceae	g__Deinococcus	s__uncultured_Deinococcus_sp.	10	17	0	0	0	0	0	0	0	0	0	0	0	0	0	0
OTU15840	d__Bacteria	p__Actinobacteria	c__Actinobacteria	o__Actinomycetales	f__Actinomycetaceae	g__Actinomyces	s__Actinomyces_sp._oral_taxon_C55	0	0	0	0	3	7	0	0	0	0	0	0	0	0	0	0
OTU15866	d__Bacteria	p__Proteobacteria	c__Alphaproteobacteria	o__Sphingomonadales	f__Sphingomonadaceae	g__Sphingobium	s__Sphingobium_unclassified	0	130	71	51	0	0	2	0	2	1	1	2	0	0	0	5
OTU15873	d__Bacteria	p__Actinobacteria	c__Actinobacteria	o__Bifidobacteriales	f__Bifidobacteriaceae	g__Gardnerella	s__Gardnerella_vaginalis	0	0	0	0	2	3	2	3	7	23	1	14	0	0	0	0
OTU15874	d__Bacteria	p__Actinobacteria	c__Actinobacteria	o__Actinomycetales	f__Corynebacteriaceae	g__Corynebacterium	s__Corynebacterium_unclassified	28	0	0	0	0	0	0	0	0	0	0	0	0	0	0	0
OTU15878	d__Bacteria	p__Bacteria_unclassified	c__Bacteria_unclassified	o__Bacteria_unclassified	f__Bacteria_unclassified	g__Bacteria_unclassified	s__Bacteria_unclassified	0	0	104	0	0	0	0	0	0	0	0	0	0	1	0	0
OTU15880	d__Bacteria	p__Actinobacteria	c__Actinobacteria	o__Bifidobacteriales	f__Bifidobacteriaceae	g__Bifidobacterium	s__Bifidobacterium_boum	0	0	0	0	85	167	942	324	3121	1898	82	3080	0	2	0	45
OTU15886	d__Bacteria	p__Actinobacteria	c__Actinobacteria	o__Bifidobacteriales	f__Bifidobacteriaceae	g__Bifidobacterium	s__Bifidobacterium_sp._PFGE_14	0	0	0	0	0	0	9	0	0	0	0	1	0	0	0	0
OTU15920	d__Bacteria	p__Actinobacteria	c__Actinobacteria	o__Bifidobacteriales	f__Bifidobacteriaceae	g__Bifidobacterium	s__Bifidobacterium_sp.	0	0	0	0	1	0	0	1	0	6	0	2	0	0	0	0
OTU15939	d__Bacteria	p__Actinobacteria	c__Actinobacteria	o__Bifidobacteriales	f__Bifidobacteriaceae	g__Bifidobacterium	s__Bifidobacterium_thermacidophilum	0	0	0	0	4	5	13	0	0	8	0	1	0	0	0	0
OTU15946	d__Bacteria	p__Actinobacteria	c__Actinobacteria	o__Bifidobacteriales	f__Bifidobacteriaceae	g__Bifidobacterium	s__Bifidobacterium_boum	0	0	0	0	0	0	0	0	5	1	0	3	0	0	0	0
OTU15961	d__Bacteria	p__Actinobacteria	c__Actinobacteria	o__Bifidobacteriales	f__Bifidobacteriaceae	g__Bifidobacterium	s__Bifidobacterium_thermophilum	0	0	0	0	0	0	0	0	1	1	0	5	0	0	0	0
OTU15986	d__Bacteria	p__Actinobacteria	c__Actinobacteria	o__Bifidobacteriales	f__Bifidobacteriaceae	g__Bifidobacterium	s__Bifidobacterium_thermacidophilum	0	0	0	0	27	28	23	1	0	0	0	3	0	0	0	0
OTU15999	d__Bacteria	p__Actinobacteria	c__Actinobacteria	o__Actinomycetales	f__Corynebacteriaceae	g__Corynebacterium	s__Corynebacterium_unclassified	0	0	0	0	0	0	0	0	0	0	0	0	0	0	0	0
OTU16000	d__Bacteria	p__Actinobacteria	c__Actinobacteria	o__Actinomycetales	f__Corynebacteriaceae	g__Corynebacterium	s__Corynebacterium_unclassified	0	0	0	0	0	0	0	0	2	0	1	1	0	0	0	5
OTU16021	d__Bacteria	p__Actinobacteria	c__Actinobacteria	o__Actinomycetales	f__Propionibacteriaceae	g__Propionibacterium	s__Propionibacterium_unclassified	74	320	0	0	0	0	0	0	1	0	0	0	0	0	0	0
OTU16022	d__Bacteria	p__Actinobacteria	c__Actinobacteria	o__Bifidobacteriales	f__Bifidobacteriaceae	g__Aeriscardovia	s__Aeriscardovia_aeriphila	0	0	0	0	0	0	140	35	1921	415	33	206	0	16	4	888
OTU16023	d__Bacteria	p__Actinobacteria	c__Actinobacteria	o__Actinomycetales	f__Propionibacteriaceae	g__Propionibacterium	s__Propionibacterium_unclassified	0	0	0	0	0	0	0	0	0	0	0	0	0	0	0	0
OTU16024	d__Bacteria	p__Actinobacteria	c__Actinobacteria	o__Actinomycetales	f__Nocardioidaceae	g__Aeromicrobium	s__Aeromicrobium_unclassified	0	0	72	46	0	0	2	1	6	1	1	3	1	0	0	6
OTU16025	d__Bacteria	p__Actinobacteria	c__Actinobacteria	o__Actinomycetales	f__Actinomycetales_unclassified	g__Actinomycetales_unclassified	s__Actinomycetales_unclassified	0	0	0	108	0	0	0	0	0	0	0	0	0	0	0	0
OTU16026	d__Bacteria	p__Actinobacteria	c__Actinobacteria	o__Actinomycetales	f__Mycobacteriaceae	g__Mycobacterium	s__Mycobacterium_unclassified	0	3	42	4	0	0	0	0	0	0	0	1	0	0	0	0
OTU16031	d__Bacteria	p__Actinobacteria	c__Actinobacteria	o__Actinomycetales	f__Micrococcaceae	g__Arthrobacter	s__Arthrobacter_unclassified	483	0	0	34	0	0	0	0	0	0	0	0	0	0	0	0
OTU16034	d__Bacteria	p__Actinobacteria	c__Actinobacteria	o__Bifidobacteriales	f__Bifidobacteriaceae	g__Bifidobacterium	s__Bifidobacterium_thermophilum	0	0	0	0	0	0	0	6	1	0	0	2	0	0	0	0
OTU16038	d__Bacteria	p__Actinobacteria	c__Actinobacteria	o__Bifidobacteriales	f__Bifidobacteriaceae	g__Bifidobacterium	s__Bifidobacterium_boum	0	0	0	0	0	0	0	6	5	2	0	5	0	0	0	1
OTU16054	d__Bacteria	p__Actinobacteria	c__Actinobacteria	o__Actinomycetales	f__Microbacteriaceae	g__Microbacterium	s__Microbacterium_unclassified	87	0	109	0	0	0	0	0	0	0	0	0	0	0	0	0
OTU16069	d__Bacteria	p__Actinobacteria	c__Actinobacteria	o__Coriobacteriales	f__Coriobacteriaceae	g__Coriobacteriaceae_unclassified	s__Coriobacteriaceae_unclassified	0	0	0	0	50	18	6	1	5	4	4	15	0	0	0	0
OTU16070	d__Bacteria	p__Actinobacteria	c__Actinobacteria	o__Actinomycetales	f__Corynebacteriaceae	g__Corynebacterium	s__Corynebacterium_unclassified	0	0	0	0	11	47	27	1	10	2	16	7	5	4	0	0
OTU16074	d__Bacteria	p__Actinobacteria	c__Actinobacteria	o__Bifidobacteriales	f__Bifidobacteriaceae	g__Galliscardovia	s__Galliscardovia_ingluviei	0	0	0	0	60	32	70	7	28	1151	135	28	0	1	0	0
OTU16077	d__Bacteria	p__Actinobacteria	c__Actinobacteria	o__Actinomycetales	f__Corynebacteriaceae	g__Corynebacterium	s__Corynebacterium_unclassified	0	0	0	0	0	0	2	0	190	5	13	0	0	0	0	0
OTU16078	d__Bacteria	p__Actinobacteria	c__Actinobacteria	o__Coriobacteriales	f__Coriobacteriaceae	g__Atopobium	s__Atopobium_unclassified	0	0	0	0	7	11	4	0	1	3	8	2	0	1	0	0
OTU16081	d__Bacteria	p__Actinobacteria	c__Actinobacteria	o__Actinomycetales	f__Nocardiaceae	g__Rhodococcus	s__Rhodococcus_unclassified	33	0	0	0	0	0	0	0	0	0	0	0	0	0	0	1
OTU16085	d__Bacteria	p__Actinobacteria	c__Actinobacteria	o__Actinomycetales	f__Actinomycetales_unclassified	g__Actinomycetales_unclassified	s__Actinomycetales_unclassified	0	0	0	0	1	8	18	0	0	6	2	0	0	0	0	0
OTU16109	d__Bacteria	p__Actinobacteria	c__Actinobacteria	o__Actinomycetales	f__Propionibacteriaceae	g__Propionibacterium	s__Propionibacterium_unclassified	4	8	0	0	0	0	0	0	0	0	0	0	0	0	0	0
OTU16113	d__Bacteria	p__Actinobacteria	c__Actinobacteria	o__Coriobacteriales	f__Coriobacteriaceae	g__Atopobium	s__Atopobium_unclassified	0	0	0	0	2	1	0	0	0	1	0	0	0	0	0	0
OTU16122	d__Bacteria	p__Actinobacteria	c__Actinobacteria	o__Bifidobacteriales	f__Bifidobacteriaceae	g__Aeriscardovia	s__Aeriscardovia_aeriphila	0	0	0	0	0	0	0	0	0	0	0	0	0	0	0	7
OTU16124	d__Bacteria	p__Actinobacteria	c__Actinobacteria	o__Actinomycetales	f__Micrococcaceae	g__Rothia	s__Rothia_unclassified	0	0	0	0	0	2	1	0	0	0	0	0	0	1	0	1
OTU16128	d__Bacteria	p__Actinobacteria	c__Actinobacteria	o__Bifidobacteriales	f__Bifidobacteriaceae	g__Aeriscardovia	s__Aeriscardovia_aeriphila	0	0	0	0	0	0	0	0	1	0	0	0	0	0	0	6
OTU16134	d__Bacteria	p__Actinobacteria	c__Actinobacteria	o__Actinomycetales	f__Micrococcaceae	g__Micrococcaceae_unclassified	s__Micrococcaceae_unclassified	50	0	0	0	0	0	0	0	0	0	0	0	0	0	0	0
OTU16155	d__Bacteria	p__Actinobacteria	c__Actinobacteria	o__Bifidobacteriales	f__Bifidobacteriaceae	g__Bifidobacterium	s__Bifidobacterium_thermophilum	0	0	0	0	0	0	2	0	5	4	1	35	0	0	0	0
OTU16165	d__Bacteria	p__Actinobacteria	c__Actinobacteria	o__Bifidobacteriales	f__Bifidobacteriaceae	g__Galliscardovia	s__Galliscardovia_ingluviei	0	0	0	0	0	0	1	0	0	3	1	0	0	0	0	0
OTU16166	d__Bacteria	p__Actinobacteria	c__Actinobacteria	o__Coriobacteriales	f__Coriobacteriaceae	g__Atopobium	s__Atopobium_unclassified	0	0	0	0	8	60	27	3	9	119	133	41	0	0	0	0
OTU16168	d__Bacteria	p__Actinobacteria	c__Actinobacteria	o__Actinomycetales	f__Propionibacteriaceae	g__Propionibacteriaceae_unclassified	s__Propionibacteriaceae_unclassified	0	0	11	0	0	0	0	0	0	0	0	0	0	0	0	0
OTU16170	d__unclassified	p__unclassified	c__unclassified	o__unclassified	f__unclassified	g__unclassified	s__unclassified	0	0	29	0	0	0	0	0	0	0	0	1	0	0	0	0
OTU16171	d__Bacteria	p__Actinobacteria	c__Actinobacteria	o__Actinomycetales	f__Microbacteriaceae	g__Microbacteriaceae_unclassified	s__Microbacteriaceae_unclassified	0	0	0	0	4	30	9	0	0	0	1	0	0	0	0	0
OTU16172	d__Bacteria	p__Actinobacteria	c__Actinobacteria	o__Bifidobacteriales	f__Bifidobacteriaceae	g__Galliscardovia	s__Galliscardovia_ingluviei	0	0	0	0	22	2	1	0	2	94	127	9	0	1	0	0
OTU16175	d__Bacteria	p__Actinobacteria	c__Actinobacteria	o__Bifidobacteriales	f__Bifidobacteriaceae	g__Bifidobacterium	s__Bifidobacterium_thermophilum	0	0	0	0	1	5	5	0	5	2	0	10	0	0	0	0
OTU16180	d__Bacteria	p__Actinobacteria	c__Actinobacteria	o__Bifidobacteriales	f__Bifidobacteriaceae	g__Galliscardovia	s__Galliscardovia_ingluviei	0	0	0	0	0	1	1	0	0	6	6	1	0	0	0	0
OTU16181	d__Bacteria	p__Actinobacteria	c__Actinobacteria	o__Bifidobacteriales	f__Bifidobacteriaceae	g__Aeriscardovia	s__Aeriscardovia_unclassified	0	0	0	0	0	0	1	0	3	1	0	1	0	0	0	0
OTU16183	d__Bacteria	p__Actinobacteria	c__Actinobacteria	o__Coriobacteriales	f__Coriobacteriaceae	g__Atopobium	s__Atopobium_unclassified	0	0	0	0	21	8	20	0	0	4	1	27	0	0	0	0
OTU16200	d__Bacteria	p__Actinobacteria	c__Actinobacteria	o__Actinomycetales	f__Micrococcaceae	g__Micrococcaceae_unclassified	s__Micrococcaceae_unclassified	9	0	0	0	0	0	0	0	0	0	0	0	0	0	0	0
OTU16207	d__Bacteria	p__Actinobacteria	c__Actinobacteria	o__Actinomycetales	f__Micrococcaceae	g__Micrococcaceae_unclassified	s__Micrococcaceae_unclassified	6	0	0	0	0	0	0	0	0	0	0	0	0	0	0	0
OTU16209	d__Bacteria	p__Actinobacteria	c__Actinobacteria	o__Bifidobacteriales	f__Bifidobacteriaceae	g__Aeriscardovia	s__Aeriscardovia_aeriphila	0	0	0	0	0	0	3	1	7	1	0	5	0	0	0	5
OTU16215	d__Bacteria	p__Actinobacteria	c__Actinobacteria	o__Bifidobacteriales	f__Bifidobacteriaceae	g__Aeriscardovia	s__Aeriscardovia_aeriphila	0	0	0	0	0	0	1	2	11	1	0	1	0	0	0	9
OTU16226	d__Bacteria	p__Actinobacteria	c__Actinobacteria	o__Bifidobacteriales	f__Bifidobacteriaceae	g__Aeriscardovia	s__Aeriscardovia_aeriphila	0	0	0	0	0	0	0	0	2	0	0	1	0	0	0	2
OTU16243	d__Bacteria	p__Actinobacteria	c__Actinobacteria	o__Bifidobacteriales	f__Bifidobacteriaceae	g__Bifidobacterium	s__Bifidobacterium_sp.	0	0	0	0	1	4	10	0	1	1	0	2	0	0	0	0
OTU16256	d__Bacteria	p__Actinobacteria	c__Actinobacteria	o__Actinomycetales	f__Actinomycetales_unclassified	g__Actinomycetales_unclassified	s__Actinomycetales_unclassified	0	0	0	0	0	0	0	0	0	0	0	0	0	0	0	0
OTU16265	d__Bacteria	p__Actinobacteria	c__Actinobacteria	o__Coriobacteriales	f__Coriobacteriaceae	g__Atopobium	s__Atopobium_unclassified	0	0	0	0	192	107	18	2	0	3	2	23	0	0	0	0
OTU16267	d__Bacteria	p__Firmicutes	c__Clostridia	o__Clostridiales	f__Lachnospiraceae	g__Clostridium_XlVb	s__Clostridium_XlVb_unclassified	0	0	0	0	115	2	565	27	0	0	0	178	0	50	0	2
OTU16272	d__Bacteria	p__Actinobacteria	c__Actinobacteria	o__Actinomycetales	f__Actinomycetales_unclassified	g__Actinomycetales_unclassified	s__Actinomycetales_unclassified	0	0	0	0	0	0	0	0	0	0	0	0	0	0	0	0
OTU16273	d__Bacteria	p__Actinobacteria	c__Actinobacteria	o__Coriobacteriales	f__Coriobacteriaceae	g__Coriobacteriaceae_unclassified	s__Coriobacteriaceae_unclassified	0	0	0	0	5	3	0	0	0	0	1	0	0	0	0	0
OTU16279	d__Bacteria	p__Cyanobacteria	c__Chloroplast	o__Chloroplast	f__Chloroplast	g__Streptophyta	s__Streptophyta_unclassified	1236	0	0	0	0	0	0	0	14	0	0	1	0	2	0	6
OTU16281	d__Bacteria	p__Firmicutes	c__Clostridia	o__Clostridiales	f__Clostridiaceae	g__Lutispora	s__Lutispora_thermophila	0	0	18	0	0	0	0	0	1	0	3	1	0	0	0	2
OTU16284	d__Bacteria	p__Actinobacteria	c__Actinobacteria	o__Actinomycetales	f__Actinomycetales_unclassified	g__Actinomycetales_unclassified	s__Actinomycetales_unclassified	0	0	0	0	0	0	0	0	0	0	0	0	0	0	0	0
OTU16300	d__Bacteria	p__Actinobacteria	c__Actinobacteria	o__Coriobacteriales	f__Coriobacteriaceae	g__Coriobacteriaceae_unclassified	s__Coriobacteriaceae_unclassified	0	0	0	0	3	3	0	0	1	0	0	0	0	0	0	0
OTU16303	d__Bacteria	p__Actinobacteria	c__Actinobacteria	o__Actinobacteria_unclassified	f__Actinobacteria_unclassified	g__Actinobacteria_unclassified	s__Actinobacteria_unclassified	1	80	0	41	0	0	0	0	0	0	0	0	0	0	0	1
OTU16318	d__Bacteria	p__Proteobacteria	c__Epsilonproteobacteria	o__Campylobacterales	f__Helicobacteraceae	g__Helicobacter	s__Helicobacter_pylori	0	16	0	1	0	0	0	0	0	0	0	0	0	0	2	0
OTU16319	d__Bacteria	p__Cyanobacteria	c__Chloroplast	o__Chloroplast	f__Chloroplast	g__Streptophyta	s__Streptophyta_unclassified	0	0	0	0	9	0	2	0	21	0	3	21	2	0	0	112
OTU16323	d__Bacteria	p__Cyanobacteria	c__Chloroplast	o__Chloroplast	f__Chloroplast	g__Streptophyta	s__Streptophyta_unclassified	87	0	0	0	0	0	0	0	0	0	0	0	0	0	0	0
OTU16324	d__Bacteria	p__Proteobacteria	c__Alphaproteobacteria	o__Caulobacterales	f__Caulobacteraceae	g__Brevundimonas	s__Brevundimonas_sp._NA61	0	254	0	0	0	0	0	0	0	0	0	0	0	0	0	0
OTU16325	d__Bacteria	p__Proteobacteria	c__Alphaproteobacteria	o__Caulobacterales	f__Caulobacteraceae	g__Brevundimonas	s__Brevundimonas_mediterranea	4508	5978	311	7421	1	0	6	4	7	3	5	7	4	3	2	23
OTU16328	d__Bacteria	p__Proteobacteria	c__Alphaproteobacteria	o__Sphingomonadales	f__Sphingomonadaceae	g__Sphingomonas	s__uncultured_Sphingomonas_sp.	0	7	226	46	0	0	1	0	2	2	1	2	0	0	0	11
OTU16340	d__Bacteria	p__Proteobacteria	c__Alphaproteobacteria	o__Sphingomonadales	f__Sphingomonadaceae	g__Sphingomonas	s__Sphingomonas_sp._NR13	0	0	0	43	0	0	0	0	0	0	0	0	0	0	0	0
OTU16344	d__Bacteria	p__Actinobacteria	c__Actinobacteria	o__Actinomycetales	f__Actinomycetales_unclassified	g__Actinomycetales_unclassified	s__Actinomycetales_unclassified	0	0	0	0	0	1	2	0	0	0	1	0	0	0	0	0
OTU16347	d__Bacteria	p__Proteobacteria	c__Alphaproteobacteria	o__Sphingomonadales	f__Sphingomonadaceae	g__Sphingomonas	s__Sphingomonas_unclassified	339	158	35	11	0	0	3	0	1	0	0	0	0	0	0	4
OTU16354	d__Bacteria	p__Firmicutes	c__Clostridia	o__Clostridiales	f__Lachnospiraceae	g__Clostridium_XlVb	s__Clostridium_XlVb_unclassified	0	0	0	0	2	0	5	1	0	0	0	0	0	0	0	0
OTU16360	d__Bacteria	p__Proteobacteria	c__Alphaproteobacteria	o__Rhizobiales	f__Methylobacteriaceae	g__Methylobacterium	s__Methylobacterium_sp._MG-2011-68-DT	28	4	29	471	0	0	0	0	0	0	0	0	0	0	0	0
OTU16374	d__Bacteria	p__Actinobacteria	c__Actinobacteria	o__Coriobacteriales	f__Coriobacteriaceae	g__Atopobium	s__Atopobium_unclassified	0	0	0	0	0	1	0	0	0	0	0	0	0	0	0	0
OTU16392	d__Bacteria	p__Proteobacteria	c__Alphaproteobacteria	o__Rhizobiales	f__Phyllobacteriaceae	g__Mesorhizobium	s__uncultured_Mesorhizobium_sp.	0	0	0	42	0	0	1	0	0	0	0	0	0	0	0	0
OTU16410	d__Bacteria	p__Cyanobacteria	c__Chloroplast	o__Chloroplast	f__Chloroplast	g__Streptophyta	s__Streptophyta_unclassified	8	0	0	0	0	0	0	0	0	0	0	0	0	0	0	0
OTU16413	d__Bacteria	p__Cyanobacteria	c__Chloroplast	o__Chloroplast	f__Chloroplast	g__Streptophyta	s__Streptophyta_unclassified	6	0	0	0	0	0	0	0	0	0	0	0	0	0	0	0
OTU16418	d__Bacteria	p__Firmicutes	c__Clostridia	o__Clostridiales	f__Clostridiaceae_1	g__Clostridium_sensu_stricto	s__Clostridium_sensu_stricto_unclassified	12	50	20	2	1	0	1	0	0	0	4	2	0	1	0	4
OTU16423	d__Bacteria	p__Proteobacteria	c__Alphaproteobacteria	o__Caulobacterales	f__Caulobacteraceae	g__Brevundimonas	s__Brevundimonas_sp._3X/A02/233	4	77	7	21	0	0	1	0	2	0	1	2	0	1	0	1
OTU16429	d__Bacteria	p__Proteobacteria	c__Alphaproteobacteria	o__Sphingomonadales	f__Sphingomonadaceae	g__Sphingopyxis	s__Sphingopyxis_sp._Sph33	357	62	0	0	0	0	0	0	0	0	0	0	0	0	0	0
OTU16430	d__Bacteria	p__Cyanobacteria	c__Chloroplast	o__Chloroplast	f__Chloroplast	g__Streptophyta	s__Streptophyta_unclassified	0	0	0	0	0	0	0	0	0	13	0	0	1	0	0	25
OTU16432	d__Bacteria	p__Proteobacteria	c__Alphaproteobacteria	o__Rhizobiales	f__Bradyrhizobiaceae	g__Rhodopseudomonas	s__Rhodopseudomonas_sp._Rits	0	96	11	225	1	0	0	0	2	1	2	6	0	1	0	7
OTU16433	d__Bacteria	p__Proteobacteria	c__Alphaproteobacteria	o__Sphingomonadales	f__Sphingomonadaceae	g__Sphingomonas	s__Sphingomonas_melonis	0	71	0	0	0	0	0	0	0	0	0	0	0	0	0	0
OTU16442	d__Bacteria	p__Actinobacteria	c__Actinobacteria	o__Acidimicrobiales	f__Acidimicrobiales_unclassified	g__Acidimicrobiales_unclassified	s__Acidimicrobiales_unclassified	0	0	326	0	0	0	2	1	3	1	0	1	0	0	0	0
OTU16443	d__Bacteria	p__Firmicutes	c__Clostridia	o__Clostridiales	f__Clostridiaceae	g__Candidatus_Arthromitus	s__Candidatus_Arthromitus_sp._SFB-mouse	0	0	0	0	0	0	0	5	0	2	0	9	0	4	3	363
OTU16444	d__Bacteria	p__Bacteria_unclassified	c__Bacteria_unclassified	o__Bacteria_unclassified	f__Bacteria_unclassified	g__Bacteria_unclassified	s__Bacteria_unclassified	0	0	0	0	33	79	25	0	0	0	0	0	0	0	0	0
OTU16445	d__Bacteria	p__Proteobacteria	c__Alphaproteobacteria	o__Rhizobiales	f__Hyphomicrobiaceae	g__Devosia	s__Devosia_subaequoris	0	61	33	0	3	0	0	3	2	0	2	0	0	0	0	1
OTU16447	d__Bacteria	p__Proteobacteria	c__Alphaproteobacteria	o__Sphingomonadales	f__Sphingomonadaceae	g__Sphingopyxis	s__Sphingopyxis_sp.	0	0	0	45	0	0	0	0	0	0	0	0	0	0	0	1
OTU16450	d__Bacteria	p__Proteobacteria	c__Alphaproteobacteria	o__Caulobacterales	f__Caulobacteraceae	g__Brevundimonas	s__Brevundimonas_sp._SG22	163	229	0	6	0	0	0	0	1	0	0	0	0	0	0	0
OTU16451	d__Bacteria	p__Proteobacteria	c__Alphaproteobacteria	o__Sphingomonadales	f__Sphingomonadaceae	g__Sphingomonas	s__Sphingomonas_melonis	0	50	7	2	1	1	0	0	3	1	0	3	1	0	0	0
OTU16461	d__Bacteria	p__Proteobacteria	c__Alphaproteobacteria	o__Sphingomonadales	f__Sphingomonadaceae	g__Novosphingobium	s__Novosphingobium_sp._CB_286423	0	0	3	37	2	0	3	0	2	2	0	1	0	0	0	2
OTU16467	d__Bacteria	p__Proteobacteria	c__Alphaproteobacteria	o__Rhizobiales	f__Methylobacteriaceae	g__Methylobacterium	s__Methylobacterium_sp._AKB-2008-TA5	0	0	33	2	0	0	0	0	0	0	0	0	0	0	0	0
OTU16468	d__Bacteria	p__Actinobacteria	c__Actinobacteria	o__Coriobacteriales	f__Coriobacteriaceae	g__Atopobium	s__Atopobium_unclassified	0	0	0	0	0	0	0	0	0	0	0	0	0	0	0	0
OTU16470	d__Bacteria	p__Proteobacteria	c__Alphaproteobacteria	o__Sphingomonadales	f__Erythrobacteraceae	g__Altererythrobacter	s__Altererythrobacter_troitsensis	0	0	4	97	0	0	1	0	2	0	0	2	0	0	0	2
OTU16476	d__Bacteria	p__Proteobacteria	c__Alphaproteobacteria	o__Rhodobacterales	f__Rhodobacteraceae	g__Paracoccus	s__uncultured_Paracoccus_sp.	0	0	14	30	0	0	0	0	0	0	0	0	0	0	0	0
OTU16479	d__Bacteria	p__Actinobacteria	c__Actinobacteria	o__Coriobacteriales	f__Coriobacteriaceae	g__Atopobium	s__Atopobium_unclassified	0	0	0	0	8	11	1	0	0	0	0	0	0	0	0	0
OTU16485	d__Bacteria	p__Actinobacteria	c__Actinobacteria	o__Coriobacteriales	f__Coriobacteriaceae	g__Atopobium	s__Atopobium_unclassified	0	0	0	0	0	2	0	0	0	0	0	1	0	0	0	0
OTU16494	d__Bacteria	p__Actinobacteria	c__Actinobacteria	o__Coriobacteriales	f__Coriobacteriaceae	g__Atopobium	s__Atopobium_unclassified	0	0	0	0	0	2	0	0	0	0	0	0	0	0	0	0
OTU16499	d__Bacteria	p__Proteobacteria	c__Alphaproteobacteria	o__Sphingomonadales	f__Sphingomonadaceae	g__Sphingomonas	s__uncultured_Sphingomonas_sp.	0	0	0	38	0	0	0	0	0	0	0	0	0	0	0	0
OTU16504	d__Bacteria	p__Actinobacteria	c__Actinobacteria	o__Coriobacteriales	f__Coriobacteriaceae	g__Atopobium	s__Atopobium_unclassified	0	0	0	0	0	1	0	0	0	0	0	0	0	0	0	0
OTU16519	d__Bacteria	p__Proteobacteria	c__Alphaproteobacteria	o__Rhizobiales	f__Hyphomicrobiaceae	g__Devosia	s__uncultured_Devosia_sp.	12	0	8	8	1	0	0	0	1	2	2	3	0	0	0	3
OTU16527	d__Bacteria	p__Actinobacteria	c__Actinobacteria	o__Coriobacteriales	f__Coriobacteriaceae	g__Atopobium	s__Atopobium_unclassified	0	0	0	0	2	4	0	0	0	0	0	0	0	0	0	0
OTU16542	d__Bacteria	p__Firmicutes	c__Clostridia	o__Clostridiales	f__Clostridiaceae	g__Candidatus_Arthromitus	s__Candidatus_Arthromitus_sp._SFB-mouse	0	0	0	0	0	0	0	3	0	1	3	5	0	33	0	17
OTU16546	d__Bacteria	p__Actinobacteria	c__Actinobacteria	o__Coriobacteriales	f__Coriobacteriaceae	g__Atopobium	s__Atopobium_unclassified	0	0	0	0	0	5	0	0	0	0	0	0	0	0	0	0
OTU16554	d__Bacteria	p__Actinobacteria	c__Actinobacteria	o__Coriobacteriales	f__Coriobacteriaceae	g__Atopobium	s__Atopobium_unclassified	0	0	0	0	5	2	0	0	0	0	0	0	0	0	0	0
OTU16559	d__Bacteria	p__Actinobacteria	c__Actinobacteria	o__Coriobacteriales	f__Coriobacteriaceae	g__Atopobium	s__Atopobium_unclassified	0	0	0	0	5	0	0	0	0	0	0	0	0	0	0	0
OTU16575	d__Bacteria	p__Bacteria_unclassified	c__Bacteria_unclassified	o__Bacteria_unclassified	f__Bacteria_unclassified	g__Bacteria_unclassified	s__Bacteria_unclassified	0	0	0	0	1	0	0	0	1	0	0	0	1	0	0	0
OTU16577	d__Bacteria	p__Firmicutes	c__Clostridia	o__Clostridiales	f__Clostridiaceae_1	g__Clostridium_sensu_stricto	s__Clostridium_sensu_stricto_unclassified	0	0	0	0	0	0	0	5	0	0	0	0	0	6	0	1
OTU16580	d__Bacteria	p__Firmicutes	c__Clostridia	o__Clostridiales	f__Clostridiaceae	g__Candidatus_Arthromitus	s__Candidatus_Arthromitus_sp._SFB-mouse	0	0	0	0	0	0	0	0	0	0	0	0	0	0	0	4
OTU16587	d__Bacteria	p__Actinobacteria	c__Actinobacteria	o__Coriobacteriales	f__Coriobacteriaceae	g__Atopobium	s__Atopobium_unclassified	0	0	0	0	7	2	0	0	0	0	0	0	0	0	0	0
OTU16601	d__Bacteria	p__Actinobacteria	c__Actinobacteria	o__Coriobacteriales	f__Coriobacteriaceae	g__Atopobium	s__Atopobium_unclassified	0	0	0	0	1	2	0	0	0	0	0	0	0	0	0	0
OTU16631	d__Bacteria	p__Firmicutes	c__Clostridia	o__Clostridiales	f__Peptococcaceae	g__Thermincola	s__uncultured_Thermincola_sp.	0	0	7	0	0	0	0	0	0	0	0	0	0	0	0	0
OTU16635	d__Bacteria	p__Actinobacteria	c__Actinobacteria	o__Coriobacteriales	f__Coriobacteriaceae	g__Atopobium	s__Atopobium_unclassified	0	0	0	0	18	12	0	0	0	0	0	0	0	0	0	0
OTU16666	d__Bacteria	p__Proteobacteria	c__Alphaproteobacteria	o__Sphingomonadales	f__Sphingomonadaceae	g__Sphingomonas	s__Sphingomonas_sp._UAC-74	0	11	0	0	0	0	0	0	0	0	0	0	0	0	0	0
OTU16709	d__Bacteria	p__Actinobacteria	c__Actinobacteria	o__Coriobacteriales	f__Coriobacteriaceae	g__Atopobium	s__Atopobium_unclassified	0	0	0	0	1	0	0	0	0	0	0	0	0	0	0	0
OTU16715	d__Bacteria	p__Proteobacteria	c__Alphaproteobacteria	o__Sphingomonadales	f__Sphingomonadaceae	g__Sphingomonas	s__Sphingomonas_melonis	0	9	0	29	0	0	0	0	2	0	0	0	0	0	0	0
OTU16722	d__Bacteria	p__Actinobacteria	c__Actinobacteria	o__Coriobacteriales	f__Coriobacteriaceae	g__Atopobium	s__Atopobium_unclassified	0	0	0	0	2	0	0	0	0	0	0	0	0	0	0	0
OTU16725	d__Bacteria	p__Actinobacteria	c__Actinobacteria	o__Coriobacteriales	f__Coriobacteriaceae	g__Atopobium	s__Atopobium_unclassified	0	0	0	0	2	3	0	0	0	0	0	0	0	0	0	0
OTU16775	d__Bacteria	p__Firmicutes	c__Clostridia	o__Clostridiales	f__Clostridiaceae	g__Candidatus_Arthromitus	s__Candidatus_Arthromitus_sp._SFB-mouse	0	0	0	0	0	0	0	1	0	0	0	0	0	1	0	7
OTU16781	d__Bacteria	p__Bacteria_unclassified	c__Bacteria_unclassified	o__Bacteria_unclassified	f__Bacteria_unclassified	g__Bacteria_unclassified	s__Bacteria_unclassified	0	0	0	0	0	0	0	0	0	0	0	0	0	0	0	0
OTU16791	d__Bacteria	p__Proteobacteria	c__Alphaproteobacteria	o__Rhizobiales	f__Bradyrhizobiaceae	g__Bradyrhizobium	s__Bradyrhizobium_elkanii	148	0	0	0	0	0	0	0	0	0	0	0	0	0	0	1
OTU16800	d__Bacteria	p__Proteobacteria	c__Alphaproteobacteria	o__Sphingomonadales	f__Sphingomonadaceae	g__Sphingomonas	s__Sphingomonas_sp._UAC-74	0	12	0	0	0	0	0	0	0	2	0	0	0	0	0	0
OTU16825	d__Bacteria	p__Acidobacteria	c__Acidobacteria_Gp4	o__Aridibacter	f__Aridibacter	g__Aridibacter	s__Aridibacter_unclassified	0	0	0	0	0	0	0	0	0	0	0	0	0	0	0	0
OTU16844	d__Bacteria	p__Proteobacteria	c__Alphaproteobacteria	o__Sphingomonadales	f__Sphingomonadaceae	g__Sphingopyxis	s__Sphingopyxis_sp.	5	1	0	0	0	0	0	0	0	0	0	0	0	0	0	0
OTU16861	d__Bacteria	p__Firmicutes	c__Clostridia	o__Clostridiales	f__Clostridiales_Family_XIII._Incertae_Sedis	g__Ihubacter	s__Ihubacter_massiliensis	0	0	0	0	4	12	1	0	0	0	0	0	0	0	0	0
OTU16869	d__Bacteria	p__Cyanobacteria	c__Chloroplast	o__Chloroplast	f__Chloroplast	g__Chlorophyta	s__Chlorophyta_unclassified	0	0	0	0	1	2	0	0	0	0	0	0	0	0	0	0
OTU16920	d__Bacteria	p__Proteobacteria	c__Alphaproteobacteria	o__Caulobacterales	f__Caulobacteraceae	g__Brevundimonas	s__Brevundimonas_sp._SG22	6	3	0	0	0	0	0	0	0	0	0	0	0	0	0	0
OTU16944	d__Bacteria	p__Firmicutes	c__Clostridia	o__Clostridiales	f__Clostridiaceae	g__Candidatus_Arthromitus	s__Candidatus_Arthromitus_sp._SFB-mouse	0	0	0	0	0	0	0	26	0	4	29	11	0	10	0	1
OTU16957	d__Bacteria	p__Proteobacteria	c__Alphaproteobacteria	o__Sphingomonadales	f__Sphingomonadaceae	g__Sphingomonas	s__Sphingomonas_melonis	0	4	0	0	0	0	0	0	0	1	0	1	0	0	0	0
OTU16962	d__Bacteria	p__Firmicutes	c__Clostridia	o__Clostridiales	f__Clostridiaceae	g__Candidatus_Arthromitus	s__Candidatus_Arthromitus_sp._SFB-mouse	0	0	0	0	0	0	0	0	0	0	0	1	0	1	0	0
OTU16963	d__Bacteria	p__Proteobacteria	c__Alphaproteobacteria	o__Sphingomonadales	f__Sphingomonadaceae	g__Sphingomonas	s__Sphingomonas_sp._7-26	184	0	4	0	0	0	0	0	0	0	0	1	0	0	0	0
OTU16964	d__Bacteria	p__Proteobacteria	c__Alphaproteobacteria	o__Caulobacterales	f__Caulobacteraceae	g__Phenylobacterium	s__uncultured_Phenylobacterium_sp.	0	0	0	0	0	0	0	0	0	0	0	0	0	0	0	0
OTU16971	d__Bacteria	p__Proteobacteria	c__Alphaproteobacteria	o__Rhodospirillales	f__Reyranella	g__Reyranella	s__Reyranella_unclassified	0	0	89	0	0	0	2	0	1	1	1	1	0	1	1	3
OTU16973	d__Bacteria	p__Firmicutes	c__Clostridia	o__Clostridiales	f__Clostridiaceae	g__Candidatus_Arthromitus	s__Candidatus_Arthromitus_sp._SFB-mouse	0	0	0	0	0	0	0	18	1	4	2	22	0	37	0	2
OTU16980	d__Bacteria	p__Firmicutes	c__Clostridia	o__Clostridiales	f__Clostridiaceae	g__Candidatus_Arthromitus	s__Candidatus_Arthromitus_sp._SFB-mouse	0	0	0	0	0	0	0	0	0	0	0	0	0	1	0	0
OTU16981	d__Bacteria	p__Firmicutes	c__Bacilli	o__Lactobacillales	f__Lactobacillaceae	g__Lactobacillus	s__uncultured_Lactobacillus_sp.	0	0	0	0	0	0	0	1	0	0	0	0	25	17	15	13
OTU16983	d__Bacteria	p__Proteobacteria	c__Alphaproteobacteria	o__Rhizobiales	f__Bradyrhizobiaceae	g__Bradyrhizobium	s__uncultured_Bradyrhizobium_sp.	12	0	0	0	0	0	0	0	0	0	1	0	0	0	0	0
OTU16984	d__Bacteria	p__Firmicutes	c__Bacilli	o__Lactobacillales	f__Lactobacillaceae	g__Lactobacillus	s__Lactobacillus_unclassified	0	0	0	0	0	0	0	0	0	0	0	0	86	76	47	31
OTU16990	d__Bacteria	p__Firmicutes	c__Bacilli	o__Lactobacillales	f__Lactobacillaceae	g__Lactobacillus	s__Lactobacillus_agilis	0	0	0	0	6	4	3	2	0	1	8	6	0	0	0	0
OTU16992	d__Bacteria	p__Firmicutes	c__Clostridia	o__Clostridiales	f__Clostridiaceae	g__Candidatus_Arthromitus	s__Candidatus_Arthromitus_sp._SFB-mouse	0	0	0	0	0	0	0	2	0	1	1	2	0	6	0	0
OTU16999	d__Bacteria	p__Firmicutes	c__Clostridia	o__Clostridiales	f__Clostridiaceae_1	g__Clostridium_sensu_stricto	s__Clostridium_sensu_stricto_unclassified	0	0	0	0	0	0	0	0	0	0	0	0	0	25	0	53
OTU17006	d__Bacteria	p__Firmicutes	c__Clostridia	o__Clostridiales	f__Clostridiaceae	g__Candidatus_Arthromitus	s__Candidatus_Arthromitus_sp._SFB-mouse	0	0	0	0	0	0	0	1	0	0	0	1	0	1	0	0
OTU17008	d__Bacteria	p__Proteobacteria	c__Alphaproteobacteria	o__Sphingomonadales	f__Sphingomonadaceae	g__Sphingopyxis	s__uncultured_Sphingopyxis_sp.	0	0	0	0	0	0	0	0	1	0	0	0	0	0	0	0
OTU17009	d__Bacteria	p__Firmicutes	c__Clostridia	o__Clostridiales	f__Clostridiaceae	g__Candidatus_Arthromitus	s__Candidatus_Arthromitus_sp._SFB-mouse	0	0	0	0	0	0	0	0	0	0	0	0	0	3	0	0
OTU17012	d__Bacteria	p__Proteobacteria	c__Alphaproteobacteria	o__Caulobacterales	f__Caulobacteraceae	g__Caulobacter	s__Caulobacter_vibrioides	0	0	0	0	0	0	0	0	0	0	0	0	0	0	0	0
OTU17013	d__Bacteria	p__Proteobacteria	c__Alphaproteobacteria	o__Caulobacterales	f__Caulobacteraceae	g__Brevundimonas	s__uncultured_Brevundimonas_sp.	276	0	0	0	0	0	0	0	0	0	0	0	0	0	0	0
OTU17014	d__Bacteria	p__Firmicutes	c__Clostridia	o__Clostridiales	f__Clostridiaceae	g__Candidatus_Arthromitus	s__Candidatus_Arthromitus_sp._SFB-mouse	0	0	0	0	0	0	0	10	0	2	0	3	0	8	0	1
OTU17015	d__Bacteria	p__Firmicutes	c__Clostridia	o__Clostridiales	f__Clostridiaceae	g__Candidatus_Arthromitus	s__Candidatus_Arthromitus_sp._SFB-mouse	0	0	0	0	0	0	0	1	0	0	0	1	0	1	0	0
OTU17023	d__Bacteria	p__Proteobacteria	c__Alphaproteobacteria	o__Caulobacterales	f__Caulobacteraceae	g__Brevundimonas	s__Brevundimonas_sp._FWC14	5	0	0	0	0	0	0	0	0	0	0	0	0	0	0	0
OTU17025	d__Bacteria	p__Proteobacteria	c__Alphaproteobacteria	o__Caulobacterales	f__Caulobacteraceae	g__Brevundimonas	s__uncultured_Brevundimonas_sp.	30	0	0	0	0	0	0	0	0	0	0	0	0	0	0	0
OTU17030	d__Bacteria	p__Proteobacteria	c__Alphaproteobacteria	o__Caulobacterales	f__Caulobacteraceae	g__Brevundimonas	s__Brevundimonas_sp._FWC14	21	1	0	0	0	0	0	0	0	0	0	0	0	0	0	0
OTU17038	d__Bacteria	p__Proteobacteria	c__Alphaproteobacteria	o__Rhizobiales	f__Hyphomicrobiaceae	g__Devosia	s__Devosia_confluentis	0	0	0	0	1	0	0	0	2	1	1	0	0	2	0	5
OTU17040	d__Bacteria	p__Firmicutes	c__Clostridia	o__Clostridiales	f__Clostridiaceae	g__Candidatus_Arthromitus	s__Candidatus_Arthromitus_sp._SFB-mouse	0	0	0	0	0	1	0	1	0	0	13	9	0	0	0	0
OTU17043	d__Bacteria	p__Firmicutes	c__Clostridia	o__Clostridiales	f__Clostridiaceae	g__Candidatus_Arthromitus	s__Candidatus_Arthromitus_sp._SFB-mouse	0	0	0	0	0	0	0	1	0	0	0	1	0	0	0	0
OTU17053	d__Bacteria	p__Firmicutes	c__Clostridia	o__Clostridiales	f__Clostridiaceae	g__Candidatus_Arthromitus	s__Candidatus_Arthromitus_sp._SFB-mouse	0	0	0	0	0	0	0	22	0	1	3	11	0	8	0	0
OTU17055	d__Bacteria	p__Firmicutes	c__Clostridia	o__Clostridiales	f__Clostridiaceae	g__Candidatus_Arthromitus	s__Candidatus_Arthromitus_sp._SFB-mouse	0	0	0	0	1	1	0	580	1	207	478	356	0	391	0	34
OTU17059	d__Bacteria	p__Firmicutes	c__Clostridia	o__Clostridiales	f__Clostridiaceae	g__Candidatus_Arthromitus	s__Candidatus_Arthromitus_sp._SFB-mouse	0	0	0	0	0	0	0	0	0	0	2	0	0	0	0	0
OTU17062	d__Bacteria	p__Proteobacteria	c__Alphaproteobacteria	o__Rhizobiales	f__Methylocystaceae	g__Methylocystis	s__uncultured_Methylocystis_sp.	0	0	74	0	0	0	0	0	0	0	0	0	0	0	0	1
OTU17069	d__Bacteria	p__Firmicutes	c__Clostridia	o__Clostridiales	f__Clostridiaceae	g__Candidatus_Arthromitus	s__Candidatus_Arthromitus_sp._SFB-mouse	0	0	0	0	0	0	0	1	0	0	0	0	0	1	0	0
OTU17070	d__Bacteria	p__Proteobacteria	c__Alphaproteobacteria	o__Caulobacterales	f__Caulobacteraceae	g__Brevundimonas	s__Brevundimonas_sp._4S_B2_5CS2014	1	1	0	0	0	0	0	0	0	0	0	0	0	0	0	0
OTU17075	d__Bacteria	p__Firmicutes	c__Clostridia	o__Clostridiales	f__Clostridiaceae	g__Candidatus_Arthromitus	s__Candidatus_Arthromitus_sp._SFB-mouse	0	0	0	0	0	0	0	1	0	0	1	0	0	2	0	1
OTU17084	d__Bacteria	p__Proteobacteria	c__Alphaproteobacteria	o__Rhizobiales	f__Bradyrhizobiaceae	g__Bradyrhizobium	s__uncultured_Bradyrhizobium_sp.	8	0	0	0	0	0	0	0	0	0	0	0	0	0	0	0
OTU17099	d__Bacteria	p__Firmicutes	c__Clostridia	o__Clostridiales	f__Clostridiaceae	g__Candidatus_Arthromitus	s__Candidatus_Arthromitus_sp._SFB-mouse	0	0	0	0	0	0	0	0	0	0	0	0	0	0	0	0
OTU17107	d__Bacteria	p__Proteobacteria	c__Alphaproteobacteria	o__Caulobacterales	f__Caulobacteraceae	g__Brevundimonas	s__Brevundimonas_sp._SP1	3	1	0	1	0	0	0	0	0	0	0	0	0	0	0	0
OTU17123	d__Bacteria	p__Proteobacteria	c__Alphaproteobacteria	o__Sphingomonadales	f__Sphingomonadaceae	g__Sphingopyxis	s__Sphingopyxis_taejonensis	118	2	7	0	0	0	0	0	0	0	0	1	0	0	0	1
OTU17124	d__Bacteria	p__Proteobacteria	c__Alphaproteobacteria	o__Sphingomonadales	f__Sphingomonadaceae	g__Sphingopyxis	s__Sphingopyxis_sp.	41	1	0	0	0	0	0	0	0	0	0	0	0	0	0	0
OTU17137	d__Bacteria	p__Firmicutes	c__Clostridia	o__Clostridiales	f__Clostridiaceae	g__Candidatus_Arthromitus	s__Candidatus_Arthromitus_sp._SFB-mouse	0	0	0	0	0	0	0	0	0	0	21	6	0	0	0	0
OTU17142	d__Bacteria	p__Firmicutes	c__Bacilli	o__Lactobacillales	f__Lactobacillaceae	g__Lactobacillus	s__uncultured_Lactobacillus_sp.	0	0	0	0	0	0	0	0	0	0	0	0	2	6	1	4
OTU17143	d__Bacteria	p__Firmicutes	c__Clostridia	o__Clostridiales	f__Clostridiaceae	g__Candidatus_Arthromitus	s__Candidatus_Arthromitus_sp._SFB-mouse	0	0	0	0	0	0	0	1	0	0	0	0	0	3	0	1
OTU17150	d__Bacteria	p__Firmicutes	c__Bacilli	o__Bacilli_unclassified	f__Bacilli_unclassified	g__Bacilli_unclassified	s__Bacilli_unclassified	0	0	1	0	0	0	0	0	0	0	0	0	0	0	0	2
OTU17152	d__Bacteria	p__Firmicutes	c__Clostridia	o__Clostridiales	f__Clostridiaceae	g__Candidatus_Arthromitus	s__Candidatus_Arthromitus_sp._SFB-mouse	0	0	0	0	0	0	0	1	0	0	1	0	0	2	0	0
OTU17153	d__Bacteria	p__Firmicutes	c__Clostridia	o__Clostridiales	f__Clostridiaceae	g__Candidatus_Arthromitus	s__Candidatus_Arthromitus_sp._SFB-mouse	0	0	0	0	0	0	0	4	0	1	2	0	0	0	0	1
OTU17164	d__Bacteria	p__Bacteria_unclassified	c__Bacteria_unclassified	o__Bacteria_unclassified	f__Bacteria_unclassified	g__Bacteria_unclassified	s__Bacteria_unclassified	0	0	0	0	0	0	0	0	0	0	0	0	0	0	0	0
OTU17166	d__Bacteria	p__Firmicutes	c__Clostridia	o__Clostridiales	f__Clostridiaceae	g__Candidatus_Arthromitus	s__Candidatus_Arthromitus_sp._SFB-mouse	0	0	0	0	0	0	0	12	0	0	3	2	0	4	0	0
OTU17167	d__Bacteria	p__Proteobacteria	c__Alphaproteobacteria	o__Rhizobiales	f__Rhizobiaceae	g__Rhizobium	s__Rhizobium_sp._CHNTR26	0	0	4	0	0	0	0	0	1	0	0	0	0	0	0	1
OTU17175	d__Bacteria	p__Proteobacteria	c__Alphaproteobacteria	o__Sphingomonadales	f__Sphingomonadaceae	g__Sphingopyxis	s__Sphingopyxis_sp._MAR2010_131	0	0	4	0	0	0	0	0	0	0	0	0	0	0	0	0
OTU17179	d__Bacteria	p__Firmicutes	c__Clostridia	o__Clostridiales	f__Clostridiaceae	g__Candidatus_Arthromitus	s__Candidatus_Arthromitus_sp._SFB-mouse	0	0	0	0	0	0	0	1	0	0	0	0	0	0	0	0
OTU17181	d__Bacteria	p__Firmicutes	c__Clostridia	o__Clostridiales	f__Clostridiaceae	g__Candidatus_Arthromitus	s__Candidatus_Arthromitus_sp._SFB-mouse	0	0	0	0	0	0	0	3	0	0	0	0	0	1	0	1
OTU17189	d__Bacteria	p__Proteobacteria	c__Alphaproteobacteria	o__Rhizobiales	f__Rhizobiales_incertae_sedis	g__Phreatobacter	s__Phreatobacter_unclassified	0	0	0	0	0	0	0	0	1	0	0	1	0	0	0	1
OTU17198	d__Bacteria	p__Proteobacteria	c__Alphaproteobacteria	o__Caulobacterales	f__Caulobacteraceae	g__Brevundimonas	s__uncultured_Brevundimonas_sp.	8	0	0	0	0	0	0	0	0	0	0	0	0	0	0	0
OTU17200	d__Bacteria	p__Proteobacteria	c__Alphaproteobacteria	o__Sphingomonadales	f__Sphingomonadaceae	g__Sphingomonas	s__uncultured_Sphingomonas_sp.	0	0	1	0	0	0	0	0	0	0	0	1	0	0	0	0
OTU17204	d__Bacteria	p__Proteobacteria	c__Alphaproteobacteria	o__Caulobacterales	f__Caulobacteraceae	g__Caulobacter	s__Caulobacter_sp.	0	0	0	0	0	0	0	0	1	0	1	0	0	0	0	1
OTU17209	d__Bacteria	p__Proteobacteria	c__Alphaproteobacteria	o__Sphingomonadales	f__Sphingomonadaceae	g__Sphingopyxis	s__Sphingopyxis_sp.	24	0	0	0	0	0	0	0	0	0	0	0	0	0	0	0
OTU17243	d__Bacteria	p__Proteobacteria	c__Alphaproteobacteria	o__Caulobacterales	f__Caulobacteraceae	g__Brevundimonas	s__Brevundimonas_sp._SG22	12	0	0	0	0	0	0	0	0	0	0	0	0	0	0	0
OTU17245	d__Bacteria	p__Proteobacteria	c__Alphaproteobacteria	o__Rhodobacterales	f__Rhodobacteraceae	g__Paracoccus	s__Paracoccus_sp._G200V	0	0	0	0	0	0	0	0	0	0	0	0	0	0	0	0
OTU17247	d__Bacteria	p__Firmicutes	c__Clostridia	o__Clostridiales	f__Clostridiaceae	g__Candidatus_Arthromitus	s__Candidatus_Arthromitus_sp._SFB-mouse	0	0	0	0	0	0	0	0	0	0	0	0	0	0	0	0
OTU17271	d__Bacteria	p__Firmicutes	c__Clostridia	o__Clostridiales	f__Clostridiaceae	g__Candidatus_Arthromitus	s__Candidatus_Arthromitus_sp._SFB-mouse	0	0	0	0	0	0	0	4	0	2	2	2	0	3	0	0
OTU17279	d__Bacteria	p__Actinobacteria	c__Actinobacteria	o__Bifidobacteriales	f__Bifidobacteriaceae	g__Galliscardovia	s__Galliscardovia_ingluviei	0	0	0	0	0	0	0	0	0	6	2	0	0	0	0	0
OTU17312	d__Bacteria	p__Firmicutes	c__Clostridia	o__Clostridiales	f__Peptostreptococcaceae	g__Romboutsia	s__Romboutsia_unclassified	0	0	0	1	0	1	3	0	0	11	0	0	0	5	0	0
OTU17313	d__Bacteria	p__Firmicutes	c__Clostridia	o__Clostridiales	f__Clostridiaceae	g__Candidatus_Arthromitus	s__Candidatus_Arthromitus_sp._SFB-mouse	0	0	0	0	0	0	0	5	0	1	2	5	0	1	0	0
OTU17318	d__Bacteria	p__Firmicutes	c__Clostridia	o__Clostridiales	f__Clostridiaceae	g__Candidatus_Arthromitus	s__Candidatus_Arthromitus_sp._SFB-mouse	0	0	0	0	0	0	0	1	0	0	0	0	0	0	0	0
OTU17341	d__Bacteria	p__Firmicutes	c__Clostridia	o__Clostridiales	f__Clostridiaceae	g__Candidatus_Arthromitus	s__Candidatus_Arthromitus_sp._SFB-mouse	0	0	0	0	0	1	0	91	0	5	22	32	0	26	0	3
OTU17348	d__Bacteria	p__Firmicutes	c__Clostridia	o__Clostridiales	f__Clostridiaceae	g__Candidatus_Arthromitus	s__Candidatus_Arthromitus_sp._SFB-mouse	0	0	0	0	0	0	0	1	0	0	0	1	0	0	0	0
OTU17375	d__Bacteria	p__Proteobacteria	c__Alphaproteobacteria	o__Rhizobiales	f__Bradyrhizobiaceae	g__Bradyrhizobium	s__uncultured_Bradyrhizobium_sp.	52	0	0	0	0	0	0	0	1	0	0	0	0	0	0	1
OTU17378	d__Bacteria	p__Firmicutes	c__Clostridia	o__Clostridiales	f__Clostridiaceae	g__Candidatus_Arthromitus	s__Candidatus_Arthromitus_sp._SFB-mouse	0	0	0	0	0	0	0	2	0	0	0	1	0	0	0	0
OTU17395	d__Bacteria	p__Firmicutes	c__Clostridia	o__Clostridiales	f__Clostridiaceae	g__Candidatus_Arthromitus	s__Candidatus_Arthromitus_sp._SFB-mouse	0	0	0	0	0	0	0	4	0	0	1	4	0	0	0	0
OTU17409	d__Bacteria	p__Proteobacteria	c__Alphaproteobacteria	o__Caulobacterales	f__Caulobacteraceae	g__Brevundimonas	s__uncultured_Brevundimonas_sp.	10	0	0	0	0	0	0	0	0	0	0	0	0	0	0	0
OTU17421	d__Bacteria	p__Proteobacteria	c__Alphaproteobacteria	o__Caulobacterales	f__Caulobacteraceae	g__Brevundimonas	s__uncultured_Brevundimonas_sp.	7	0	0	0	0	0	0	0	0	0	0	0	0	0	0	0
OTU17428	d__Bacteria	p__Firmicutes	c__Clostridia	o__Clostridiales	f__Clostridiaceae	g__Candidatus_Arthromitus	s__Candidatus_Arthromitus_sp._SFB-mouse	0	0	0	0	0	0	0	2	0	0	3	4	0	0	0	0
OTU17456	d__Bacteria	p__Firmicutes	c__Clostridia	o__Clostridiales	f__Clostridiaceae	g__Candidatus_Arthromitus	s__Candidatus_Arthromitus_sp._SFB-mouse	0	0	0	0	0	0	0	3	0	0	0	0	0	1	0	0
OTU17460	d__Bacteria	p__Firmicutes	c__Clostridia	o__Clostridiales	f__Clostridiaceae	g__Candidatus_Arthromitus	s__Candidatus_Arthromitus_sp._SFB-mouse	0	0	0	0	0	0	0	3	0	0	0	0	0	0	0	0
OTU17490	d__Bacteria	p__Firmicutes	c__Clostridia	o__Clostridiales	f__Clostridiaceae	g__Candidatus_Arthromitus	s__Candidatus_Arthromitus_sp._SFB-mouse	0	0	0	0	0	0	0	1	0	0	1	0	0	2	0	0
OTU17491	d__Bacteria	p__Firmicutes	c__Clostridia	o__Clostridiales	f__Clostridiaceae	g__Candidatus_Arthromitus	s__Candidatus_Arthromitus_sp._SFB-mouse	0	0	0	0	0	0	0	5	0	0	2	0	0	1	0	0
OTU17501	d__Bacteria	p__Proteobacteria	c__Alphaproteobacteria	o__Caulobacterales	f__Caulobacteraceae	g__Brevundimonas	s__Brevundimonas_sp._SP1	4	0	0	1	0	0	0	0	0	0	0	0	0	0	0	0
OTU17505	d__Bacteria	p__Firmicutes	c__Bacilli	o__Bacilli_unclassified	f__Bacilli_unclassified	g__Bacilli_unclassified	s__Bacilli_unclassified	0	0	0	0	0	0	0	0	0	0	0	0	0	2	0	0
OTU17513	d__Bacteria	p__Firmicutes	c__Clostridia	o__Clostridiales	f__Clostridiaceae	g__Candidatus_Arthromitus	s__Candidatus_Arthromitus_sp._SFB-mouse	0	0	0	0	0	0	0	1	0	0	1	0	0	0	0	0
OTU17523	d__Bacteria	p__Firmicutes	c__Clostridia	o__Clostridiales	f__Clostridiaceae	g__Candidatus_Arthromitus	s__Candidatus_Arthromitus_sp._SFB-mouse	0	0	0	0	0	0	0	7	0	0	0	1	0	0	0	0
OTU17555	d__Bacteria	p__Proteobacteria	c__Alphaproteobacteria	o__Sphingomonadales	f__Sphingomonadaceae	g__Sphingomonas	s__Sphingomonas_panni	7	0	0	0	0	0	0	0	0	0	0	0	0	0	0	0
OTU17558	d__Bacteria	p__Firmicutes	c__Clostridia	o__Clostridiales	f__Clostridiaceae	g__Candidatus_Arthromitus	s__Candidatus_Arthromitus_sp._SFB-mouse	0	0	0	0	0	1	0	10	0	0	0	1	0	0	0	0
OTU17606	d__Bacteria	p__Firmicutes	c__Bacilli	o__Lactobacillales	f__Lactobacillaceae	g__Lactobacillus	s__uncultured_Lactobacillus_sp.	0	0	0	0	0	0	0	0	3	0	0	1	0	30	2	10
OTU17669	d__Bacteria	p__Firmicutes	c__Clostridia	o__Clostridiales	f__Clostridiaceae	g__Candidatus_Arthromitus	s__Candidatus_Arthromitus_sp._SFB-mouse	0	0	0	0	0	0	0	4	0	0	0	0	0	2	0	0
OTU17670	d__Bacteria	p__Firmicutes	c__Clostridia	o__Clostridiales	f__Clostridiaceae	g__Candidatus_Arthromitus	s__Candidatus_Arthromitus_sp._SFB-mouse	0	0	0	0	0	0	0	0	0	0	0	0	0	0	0	0
OTU17674	d__Bacteria	p__Firmicutes	c__Clostridia	o__Clostridiales	f__Clostridiaceae_1	g__Clostridium_sensu_stricto	s__Clostridium_sensu_stricto_unclassified	0	0	0	0	0	0	0	2	0	0	0	0	0	93	0	1
OTU17675	d__Bacteria	p__Firmicutes	c__Clostridia	o__Clostridiales	f__Clostridiaceae_1	g__Clostridiaceae_1_unclassified	s__Clostridiaceae_1_unclassified	0	0	0	0	0	0	0	17	0	0	0	0	0	7	0	0
OTU17679	d__Bacteria	p__Firmicutes	c__Clostridia	o__Clostridiales	f__Clostridiaceae_1	g__Clostridium_sensu_stricto	s__Clostridium_sensu_stricto_unclassified	0	0	4	0	0	1	2	1884	0	2	0	3	0	7	0	0
OTU17684	d__Bacteria	p__Proteobacteria	c__Alphaproteobacteria	o__Caulobacterales	f__Caulobacteraceae	g__Brevundimonas	s__Brevundimonas_sp._4S_B4_1CS2014	5	1	0	1	0	0	0	0	0	0	0	0	0	0	0	0
OTU17686	d__Bacteria	p__Firmicutes	c__Clostridia	o__Clostridiales	f__Clostridiaceae	g__Candidatus_Arthromitus	s__Candidatus_Arthromitus_sp._SFB-mouse	0	0	0	0	0	0	0	0	0	0	1	0	0	0	0	0
OTU17687	d__Bacteria	p__Firmicutes	c__Clostridia	o__Clostridiales	f__Clostridiaceae	g__Candidatus_Arthromitus	s__Candidatus_Arthromitus_sp._SFB-mouse	0	0	0	0	0	0	0	1	0	0	0	0	0	0	0	0
OTU17689	d__Bacteria	p__Actinobacteria	c__Actinobacteria	o__Actinobacteria_unclassified	f__Actinobacteria_unclassified	g__Actinobacteria_unclassified	s__Actinobacteria_unclassified	0	1	65	0	1	0	0	0	0	0	1	0	0	0	0	0
OTU17691	d__Bacteria	p__Actinobacteria	c__Actinobacteria	o__Coriobacteriales	f__Coriobacteriaceae	g__Coriobacteriaceae_unclassified	s__Coriobacteriaceae_unclassified	0	0	0	0	2	6	0	0	0	4	0	6	0	0	0	0
OTU17695	d__Bacteria	p__Firmicutes	c__Clostridia	o__Clostridiales	f__Clostridiaceae_1	g__Clostridiaceae_1_unclassified	s__Clostridiaceae_1_unclassified	0	0	0	0	0	0	0	2	0	0	0	0	0	52	0	0
OTU17702	d__Bacteria	p__Actinobacteria	c__Actinobacteria	o__Coriobacteriales	f__Coriobacteriaceae	g__Coriobacteriaceae_unclassified	s__Coriobacteriaceae_unclassified	0	0	0	0	11	18	8	0	1	12	0	15	1	0	0	0
OTU17707	d__Bacteria	p__Firmicutes	c__Clostridia	o__Clostridiales	f__Clostridiales_Incertae_Sedis_XI	g__Anaerococcus	s__Anaerococcus_unclassified	0	68	0	0	0	0	0	0	0	0	0	0	0	0	0	0
OTU17712	d__Bacteria	p__Firmicutes	c__Clostridia	o__Clostridiales	f__Clostridiaceae_1	g__Clostridium_sensu_stricto	s__Clostridium_sensu_stricto_unclassified	0	0	0	0	0	0	0	0	0	0	0	0	0	268	0	2
OTU17715	d__Bacteria	p__Firmicutes	c__Clostridia	o__Clostridiales	f__Clostridiaceae	g__Candidatus_Arthromitus	s__Candidatus_Arthromitus_sp._SFB-mouse	0	0	0	0	0	1	0	2	0	0	1	0	0	0	0	0
OTU17716	d__Bacteria	p__Firmicutes	c__Clostridia	o__Clostridiales	f__Clostridiaceae_1	g__Clostridiaceae_1_unclassified	s__Clostridiaceae_1_unclassified	0	0	0	0	0	0	0	1	0	0	0	0	0	5	0	0
OTU17722	d__Bacteria	p__Firmicutes	c__Clostridia	o__Clostridiales	f__Clostridiaceae	g__Candidatus_Arthromitus	s__Candidatus_Arthromitus_sp._SFB-mouse	0	0	0	0	0	0	0	6	0	0	1	0	0	0	0	1
OTU17729	d__Bacteria	p__Firmicutes	c__Clostridia	o__Clostridiales	f__Clostridiaceae	g__Candidatus_Arthromitus	s__Candidatus_Arthromitus_sp._SFB-mouse	0	0	0	0	0	0	0	0	0	0	0	0	0	0	0	0
OTU17737	d__Bacteria	p__Proteobacteria	c__Alphaproteobacteria	o__Caulobacterales	f__Caulobacteraceae	g__Brevundimonas	s__Brevundimonas_sp._BAL321	7	8	0	3	0	0	0	0	0	0	0	0	0	0	0	0
OTU17739	d__Bacteria	p__Proteobacteria	c__Alphaproteobacteria	o__Sphingomonadales	f__Sphingomonadaceae	g__Sphingorhabdus	s__Sphingorhabdus_unclassified	0	0	13	0	0	0	0	0	0	1	0	0	0	0	0	0
OTU17741	d__Bacteria	p__Firmicutes	c__Bacilli	o__Lactobacillales	f__Lactobacillales_unclassified	g__Lactobacillales_unclassified	s__Lactobacillales_unclassified	0	0	0	0	0	0	0	0	0	0	0	0	0	1	0	0
OTU17744	d__Bacteria	p__Firmicutes	c__Clostridia	o__Clostridiales	f__Clostridiaceae	g__Candidatus_Arthromitus	s__Candidatus_Arthromitus_sp._SFB-mouse	0	0	0	0	0	0	0	6	0	0	4	2	0	1	0	1
OTU17753	d__Bacteria	p__Firmicutes	c__Clostridia	o__Clostridiales	f__Clostridiaceae_1	g__Clostridium_sensu_stricto	s__Clostridium_sensu_stricto_unclassified	0	0	0	0	0	0	0	3	0	0	0	0	0	66	0	1
OTU17755	d__Bacteria	p__Firmicutes	c__Clostridia	o__Clostridiales	f__Lachnospiraceae	g__Lachnospiraceae_unclassified	s__Lachnospiraceae_unclassified	0	0	0	0	6	11	2	0	0	0	1	2	0	0	0	0
OTU17757	d__Bacteria	p__Firmicutes	c__Clostridia	o__Clostridiales	f__Clostridiaceae_4	g__Anaerosolibacter	s__Anaerosolibacter_unclassified	0	0	16	0	0	0	0	0	0	0	0	0	0	0	0	0
OTU17762	d__Bacteria	p__Firmicutes	c__Clostridia	o__Clostridiales	f__Clostridiaceae	g__Candidatus_Arthromitus	s__Candidatus_Arthromitus_sp._SFB-mouse	0	0	0	0	0	0	0	0	0	1	2	0	0	1	0	0
OTU17766	d__Bacteria	p__Firmicutes	c__Clostridia	o__Clostridiales	f__Clostridiaceae_1	g__Clostridium_sensu_stricto	s__Clostridium_sensu_stricto_unclassified	0	0	0	0	0	0	1	0	0	0	0	0	0	7	0	0
OTU17780	d__Bacteria	p__Firmicutes	c__Clostridia	o__Clostridiales	f__Clostridiaceae_1	g__Clostridium_sensu_stricto	s__Clostridium_sensu_stricto_unclassified	0	0	0	0	0	0	0	0	0	0	0	0	0	10	0	0
OTU17794	d__Bacteria	p__Firmicutes	c__Clostridia	o__Clostridiales	f__Clostridiaceae_1	g__Clostridiaceae_1_unclassified	s__Clostridiaceae_1_unclassified	0	0	0	0	0	0	0	0	0	0	0	0	0	8	0	0
OTU17805	d__Bacteria	p__Firmicutes	c__Clostridia	o__Clostridiales	f__Clostridiaceae	g__Candidatus_Arthromitus	s__Candidatus_Arthromitus_sp._SFB-mouse	0	0	0	0	0	0	0	11	0	0	11	0	0	2	0	0
OTU17806	d__Bacteria	p__Firmicutes	c__Clostridia	o__Clostridiales	f__Lachnospiraceae	g__Oribacterium	s__uncultured_Oribacterium_sp.	0	0	0	0	0	0	0	0	0	0	0	8	0	0	0	0
OTU17822	d__Bacteria	p__Actinobacteria	c__Actinobacteria	o__Coriobacteriales	f__Coriobacteriaceae	g__Atopobium	s__Atopobium_unclassified	0	0	0	0	4	2	0	0	0	0	0	1	0	0	0	0
OTU17826	d__Bacteria	p__Firmicutes	c__Clostridia	o__Clostridiales	f__Clostridiaceae	g__Candidatus_Arthromitus	s__Candidatus_Arthromitus_sp._SFB-mouse	0	0	0	0	0	0	0	0	0	0	0	0	0	0	0	0
OTU17842	d__Bacteria	p__Firmicutes	c__Clostridia	o__Clostridiales	f__Clostridiaceae	g__Candidatus_Arthromitus	s__Candidatus_Arthromitus_sp._SFB-mouse	0	0	0	0	0	0	0	5	0	0	9	0	0	0	0	0
OTU17852	d__Bacteria	p__Firmicutes	c__Firmicutes_unclassified	o__Firmicutes_unclassified	f__Firmicutes_unclassified	g__Firmicutes_unclassified	s__Firmicutes_unclassified	0	0	0	0	0	1	0	0	0	0	0	0	0	0	0	0
OTU17874	d__Bacteria	p__Firmicutes	c__Bacilli	o__Lactobacillales	f__Lactobacillaceae	g__Lactobacillus	s__Lactobacillus_crispatus	0	0	0	0	0	0	2	1	1	0	0	1	2	1	0	1
OTU17926	d__Bacteria	p__Firmicutes	c__Clostridia	o__Clostridiales	f__Clostridiaceae	g__Candidatus_Arthromitus	s__Candidatus_Arthromitus_sp._SFB-mouse	0	0	0	0	0	0	0	0	0	0	0	0	0	1	0	0
OTU17952	d__Bacteria	p__Firmicutes	c__Clostridia	o__Clostridiales	f__Clostridiaceae_1	g__Clostridium_sensu_stricto	s__Clostridium_sensu_stricto_unclassified	0	0	0	0	0	0	1	0	0	0	0	0	0	13	0	0
OTU17955	d__Bacteria	p__Firmicutes	c__Clostridia	o__Clostridiales	f__Clostridiaceae	g__Candidatus_Arthromitus	s__Candidatus_Arthromitus_sp._SFB-mouse	0	0	0	0	0	0	0	1	0	0	0	0	0	0	0	0
OTU17959	d__Bacteria	p__Proteobacteria	c__Alphaproteobacteria	o__Sphingomonadales	f__Sphingomonadaceae	g__Sphingobium	s__uncultured_Sphingobium_sp.	0	0	27	0	0	0	0	0	0	0	0	0	0	1	0	0
OTU17961	d__Bacteria	p__Firmicutes	c__Clostridia	o__Clostridiales	f__Clostridiaceae	g__Candidatus_Arthromitus	s__Candidatus_Arthromitus_sp._SFB-mouse	0	0	0	0	0	0	0	5	0	0	0	0	0	0	0	0
OTU17973	d__Bacteria	p__Firmicutes	c__Clostridia	o__Clostridiales	f__Clostridiaceae_1	g__Clostridium_sensu_stricto	s__Clostridium_sensu_stricto_unclassified	0	0	0	0	0	0	0	0	0	0	0	0	0	19	0	0
OTU17979	d__Bacteria	p__Firmicutes	c__Clostridia	o__Clostridiales	f__Clostridiaceae_1	g__Clostridium_sensu_stricto	s__Clostridium_sensu_stricto_unclassified	0	0	0	0	0	0	0	0	0	0	0	0	0	4	0	0
OTU17987	d__Bacteria	p__Proteobacteria	c__Alphaproteobacteria	o__Rhizobiales	f__Bradyrhizobiaceae	g__Bradyrhizobium	s__Bradyrhizobium_elkanii	8	0	0	0	0	0	0	0	0	0	0	0	0	0	0	0
OTU17990	d__Bacteria	p__Firmicutes	c__Clostridia	o__Clostridiales	f__Clostridiaceae_1	g__Clostridium_sensu_stricto	s__Clostridium_sensu_stricto_unclassified	0	0	0	0	0	0	0	0	0	0	0	0	0	3	0	0
OTU18011	d__Bacteria	p__Firmicutes	c__Clostridia	o__Clostridiales	f__Clostridiaceae	g__Candidatus_Arthromitus	s__Candidatus_Arthromitus_sp._SFB-mouse	0	0	0	0	0	0	0	1	0	0	0	0	0	0	0	0
OTU18070	d__Bacteria	p__Firmicutes	c__Clostridia	o__Clostridiales	f__Lachnospiraceae	g__Blautia	s__uncultured_Blautia_sp.	0	0	0	0	24	12	1	0	1	0	3	0	0	0	0	0
OTU18074	d__Bacteria	p__Proteobacteria	c__Alphaproteobacteria	o__Sphingomonadales	f__Sphingomonadaceae	g__Sphingomonas	s__Sphingomonas_sp._RP10	0	0	12	0	0	0	0	0	0	0	0	0	1	0	0	0
OTU18158	d__Bacteria	p__Firmicutes	c__Clostridia	o__Clostridiales	f__Clostridiaceae_1	g__Clostridium_sensu_stricto	s__Clostridium_sensu_stricto_unclassified	0	0	0	0	0	0	0	0	0	0	0	1	0	1	0	0
OTU18173	d__Bacteria	p__Firmicutes	c__Clostridia	o__Clostridiales	f__Peptostreptococcaceae	g__Peptostreptococcus	s__Peptostreptococcus_sp._C27	0	0	0	0	5	6	9	0	0	1	5	11	0	0	0	0
OTU18174	d__Bacteria	p__Firmicutes	c__Clostridia	o__Clostridiales	f__Clostridiaceae_1	g__Clostridium_sensu_stricto	s__Clostridium_sensu_stricto_unclassified	0	0	0	0	0	0	0	203	0	0	0	0	0	0	0	0
OTU18176	d__Bacteria	p__Proteobacteria	c__Alphaproteobacteria	o__Sphingomonadales	f__Erythrobacteraceae	g__Altererythrobacter	s__Altererythrobacter_sp._POES8	0	0	108	0	0	0	0	0	0	0	0	0	0	0	0	0
OTU18195	d__Bacteria	p__Firmicutes	c__Clostridia	o__Clostridiales	f__Clostridiaceae_1	g__Clostridiaceae_1_unclassified	s__Clostridiaceae_1_unclassified	0	0	0	0	0	0	0	6	0	0	0	0	0	0	0	0
OTU18220	d__Bacteria	p__Firmicutes	c__Clostridia	o__Clostridiales	f__Peptostreptococcaceae	g__Terrisporobacter	s__Terrisporobacter_unclassified	0	0	0	0	0	0	0	0	0	0	0	0	0	0	0	0
OTU18223	d__Bacteria	p__Actinobacteria	c__Actinobacteria	o__Coriobacteriales	f__Coriobacteriaceae	g__Coriobacteriaceae_unclassified	s__Coriobacteriaceae_unclassified	0	0	0	0	0	0	1	0	0	0	3	2	0	1	0	0
OTU18240	d__Bacteria	p__Firmicutes	c__Clostridia	o__Clostridiales	f__Clostridiales_Incertae_Sedis_XI	g__Anaerococcus	s__Anaerococcus_unclassified	0	0	0	0	0	0	0	0	0	0	0	0	0	0	0	0
OTU18241	d__Bacteria	p__Firmicutes	c__Clostridia	o__Clostridiales	f__Clostridiaceae	g__Candidatus_Arthromitus	s__Candidatus_Arthromitus_sp._SFB-mouse	0	0	0	0	0	0	0	1	0	0	0	0	0	1	0	0
OTU18269	d__Bacteria	p__Proteobacteria	c__Alphaproteobacteria	o__Sphingomonadales	f__Sphingomonadaceae	g__Sphingobium	s__Sphingobium_sp.	0	0	11	0	0	0	0	0	0	0	0	0	0	0	0	0
OTU18276	d__Bacteria	p__Proteobacteria	c__Gammaproteobacteria	o__Enterobacteriales	f__Enterobacteriaceae	g__Enterobacteriaceae_unclassified	s__Enterobacteriaceae_unclassified	0	0	1	0	167	262	88	78	0	0	0	0	0	0	0	0
OTU18278	d__Bacteria	p__Proteobacteria	c__Alphaproteobacteria	o__Sphingomonadales	f__Sphingomonadaceae	g__Sphingopyxis	s__Sphingopyxis_baekryungensis	0	0	23	0	1	0	0	1	0	0	1	0	0	0	0	0
OTU18283	d__Bacteria	p__Firmicutes	c__Clostridia	o__Clostridiales	f__Clostridiaceae_1	g__Clostridium_sensu_stricto	s__Clostridium_sensu_stricto_unclassified	0	0	0	0	1	0	0	6	0	0	0	0	0	26	0	0
OTU18301	d__Bacteria	p__Actinobacteria	c__Actinobacteria	o__Coriobacteriales	f__Coriobacteriaceae	g__Coriobacteriaceae_unclassified	s__Coriobacteriaceae_unclassified	0	0	0	0	1	5	0	0	0	1	0	0	0	0	0	0
OTU18339	d__Bacteria	p__Firmicutes	c__Bacilli	o__Lactobacillales	f__Lactobacillaceae	g__Lactobacillus	s__Lactobacillus_agilis	0	0	0	0	0	0	0	23	0	0	0	0	1	1	0	0
OTU18343	d__Bacteria	p__Firmicutes	c__Clostridia	o__Clostridiales	f__Clostridiaceae	g__Candidatus_Arthromitus	s__Candidatus_Arthromitus_sp._SFB-mouse	0	0	0	0	0	0	0	0	0	0	1	3	0	0	0	0
OTU18345	d__Bacteria	p__Firmicutes	c__Clostridia	o__Clostridiales	f__Clostridiaceae_1	g__Clostridium_sensu_stricto	s__Clostridium_sensu_stricto_unclassified	0	0	0	0	0	0	0	14	0	0	0	0	0	0	0	0
OTU18358	d__Bacteria	p__Firmicutes	c__Bacilli	o__Bacilli_unclassified	f__Bacilli_unclassified	g__Bacilli_unclassified	s__Bacilli_unclassified	0	0	0	0	1	2	4	0	0	2	4	9	0	0	0	0
OTU18371	d__Bacteria	p__Firmicutes	c__Clostridia	o__Clostridiales	f__Lachnospiraceae	g__Lachnospiraceae_unclassified	s__Lachnospiraceae_unclassified	0	0	0	0	2	3	0	0	0	0	0	0	0	0	0	0
OTU18378	d__Bacteria	p__Actinobacteria	c__Actinobacteria	o__Coriobacteriales	f__Coriobacteriaceae	g__Coriobacteriaceae_unclassified	s__Coriobacteriaceae_unclassified	0	0	0	0	0	1	0	0	0	0	0	0	0	0	0	0
OTU18384	d__Bacteria	p__Firmicutes	c__Negativicutes	o__Veillonellales	f__Veillonellaceae	g__Dialister	s__uncultured_Dialister_sp.	0	0	0	0	1	21	11	0	22	33	20	23	0	0	0	0
OTU18405	d__Bacteria	p__Firmicutes	c__Clostridia	o__Clostridiales	f__Lachnospiraceae	g__Oribacterium	s__uncultured_Oribacterium_sp.	0	0	0	0	0	3	0	0	0	0	0	0	0	0	0	0
OTU18413	d__Bacteria	p__Firmicutes	c__Bacilli	o__Bacilli_unclassified	f__Bacilli_unclassified	g__Bacilli_unclassified	s__Bacilli_unclassified	0	0	0	0	15	8	3	0	0	4	11	14	0	0	0	0
OTU18426	d__Bacteria	p__Actinobacteria	c__Actinobacteria	o__Coriobacteriales	f__Coriobacteriaceae	g__Coriobacteriaceae_unclassified	s__Coriobacteriaceae_unclassified	0	0	0	0	2	8	0	0	0	0	13	0	0	0	0	0
OTU18430	d__Bacteria	p__Firmicutes	c__Firmicutes_unclassified	o__Firmicutes_unclassified	f__Firmicutes_unclassified	g__Firmicutes_unclassified	s__Firmicutes_unclassified	0	0	0	0	4	9	1	0	0	2	22	1	0	0	0	0
OTU18433	d__Bacteria	p__Firmicutes	c__Clostridia	o__Clostridiales	f__Peptostreptococcaceae	g__Clostridium_XI	s__Clostridium_XI_unclassified	0	0	0	0	0	51	0	0	0	0	0	0	0	0	0	0
OTU18434	d__Bacteria	p__Firmicutes	c__Clostridia	o__Clostridiales	f__Peptostreptococcaceae	g__Peptostreptococcus	s__Peptostreptococcus_sp._C27	0	0	0	0	0	0	0	0	0	0	0	0	0	0	0	0
OTU18436	d__Bacteria	p__Firmicutes	c__Negativicutes	o__Selenomonadales	f__Veillonellaceae	g__Veillonellaceae_unclassified	s__Veillonellaceae_unclassified	0	0	0	0	0	1	0	0	0	1	1	4	0	0	0	0
OTU18439	d__Bacteria	p__Firmicutes	c__Clostridia	o__Clostridiales	f__Peptostreptococcaceae	g__Peptostreptococcus	s__Peptostreptococcus_sp._C27	0	0	0	0	0	0	0	0	0	0	0	0	0	0	0	0
OTU18500	d__Bacteria	p__Firmicutes	c__Clostridia	o__Clostridiales	f__Peptostreptococcaceae	g__Peptostreptococcus	s__Peptostreptococcus_sp._C27	0	0	0	0	0	0	0	0	0	0	0	1	0	0	0	0
OTU18501	d__unclassified	p__unclassified	c__unclassified	o__unclassified	f__unclassified	g__unclassified	s__unclassified	0	0	7	0	0	0	0	0	0	0	0	0	0	0	0	0
OTU18506	d__Bacteria	p__Bacteria_unclassified	c__Bacteria_unclassified	o__Bacteria_unclassified	f__Bacteria_unclassified	g__Bacteria_unclassified	s__Bacteria_unclassified	0	0	14	0	0	0	0	0	0	0	0	0	0	0	0	0
OTU18508	d__Bacteria	p__Bacteria_unclassified	c__Bacteria_unclassified	o__Bacteria_unclassified	f__Bacteria_unclassified	g__Bacteria_unclassified	s__Bacteria_unclassified	0	0	33	0	0	0	0	0	0	0	0	0	0	0	0	0
OTU18509	d__Bacteria	p__Bacteria_unclassified	c__Bacteria_unclassified	o__Bacteria_unclassified	f__Bacteria_unclassified	g__Bacteria_unclassified	s__Bacteria_unclassified	0	0	27	0	0	0	0	0	0	0	0	0	0	0	0	0
OTU18510	d__Bacteria	p__Bacteria_unclassified	c__Bacteria_unclassified	o__Bacteria_unclassified	f__Bacteria_unclassified	g__Bacteria_unclassified	s__Bacteria_unclassified	0	0	19	0	0	0	0	0	0	0	0	0	0	0	0	0
OTU18511	d__Bacteria	p__Bacteria_unclassified	c__Bacteria_unclassified	o__Bacteria_unclassified	f__Bacteria_unclassified	g__Bacteria_unclassified	s__Bacteria_unclassified	0	0	6	0	0	0	0	0	0	0	0	0	0	0	0	0
OTU18516	d__unclassified	p__unclassified	c__unclassified	o__unclassified	f__unclassified	g__unclassified	s__unclassified	0	0	127	1	0	0	0	0	0	0	0	0	0	0	0	0
OTU18517	d__Bacteria	p__Bacteria_unclassified	c__Bacteria_unclassified	o__Bacteria_unclassified	f__Bacteria_unclassified	g__Bacteria_unclassified	s__Bacteria_unclassified	0	0	10	0	0	0	0	0	0	0	0	0	0	0	0	0
OTU18519	d__unclassified	p__unclassified	c__unclassified	o__unclassified	f__unclassified	g__unclassified	s__unclassified	0	0	15	0	0	0	0	0	0	0	0	0	0	0	0	0
OTU18523	d__Bacteria	p__Bacteria_unclassified	c__Bacteria_unclassified	o__Bacteria_unclassified	f__Bacteria_unclassified	g__Bacteria_unclassified	s__Bacteria_unclassified	0	0	33	0	0	0	0	0	0	0	0	0	0	0	0	0
OTU18525	d__Bacteria	p__Bacteria_unclassified	c__Bacteria_unclassified	o__Bacteria_unclassified	f__Bacteria_unclassified	g__Bacteria_unclassified	s__Bacteria_unclassified	0	0	55	0	0	0	0	0	0	0	0	0	0	0	0	0
OTU18529	d__Bacteria	p__Bacteria_unclassified	c__Bacteria_unclassified	o__Bacteria_unclassified	f__Bacteria_unclassified	g__Bacteria_unclassified	s__Bacteria_unclassified	0	0	52	0	0	0	0	0	0	0	0	0	0	0	0	0
OTU18530	d__Bacteria	p__Bacteria_unclassified	c__Bacteria_unclassified	o__Bacteria_unclassified	f__Bacteria_unclassified	g__Bacteria_unclassified	s__Bacteria_unclassified	0	0	20	0	0	0	0	0	0	0	0	0	0	0	0	0
OTU18531	d__Bacteria	p__Bacteria_unclassified	c__Bacteria_unclassified	o__Bacteria_unclassified	f__Bacteria_unclassified	g__Bacteria_unclassified	s__Bacteria_unclassified	0	0	0	0	0	0	0	14	0	0	0	0	0	0	0	0
OTU18534	d__unclassified	p__unclassified	c__unclassified	o__unclassified	f__unclassified	g__unclassified	s__unclassified	0	0	27	0	0	0	0	0	0	0	0	0	0	0	0	0
OTU18537	d__Bacteria	p__Bacteria_unclassified	c__Bacteria_unclassified	o__Bacteria_unclassified	f__Bacteria_unclassified	g__Bacteria_unclassified	s__Bacteria_unclassified	0	0	7	0	0	0	0	0	0	0	0	0	0	0	0	0
OTU18542	d__Bacteria	p__Firmicutes	c__Negativicutes	o__Selenomonadales	f__Veillonellaceae	g__Veillonella	s__Veillonella_unclassified	0	0	0	0	3	34	28	0	18	38	37	38	0	0	0	0
OTU18544	d__unclassified	p__unclassified	c__unclassified	o__unclassified	f__unclassified	g__unclassified	s__unclassified	0	0	0	0	0	0	0	0	0	0	0	0	0	0	0	0
OTU18545	d__Bacteria	p__Firmicutes	c__Bacilli	o__Lactobacillales	f__Lactobacillaceae	g__Lactobacillus	s__Lactobacillus_ingluviei	0	0	0	0	0	0	0	1	1	0	0	0	0	0	2	0
OTU18546	d__unclassified	p__unclassified	c__unclassified	o__unclassified	f__unclassified	g__unclassified	s__unclassified	0	0	7	0	0	0	0	0	0	0	0	0	0	0	0	0
OTU18552	d__Bacteria	p__Bacteria_unclassified	c__Bacteria_unclassified	o__Bacteria_unclassified	f__Bacteria_unclassified	g__Bacteria_unclassified	s__Bacteria_unclassified	0	0	11	0	0	0	0	0	0	0	0	0	0	0	0	0
OTU18555	d__Bacteria	p__Bacteria_unclassified	c__Bacteria_unclassified	o__Bacteria_unclassified	f__Bacteria_unclassified	g__Bacteria_unclassified	s__Bacteria_unclassified	0	0	61	0	0	0	0	0	0	0	0	0	0	1	0	0
OTU18556	d__unclassified	p__unclassified	c__unclassified	o__unclassified	f__unclassified	g__unclassified	s__unclassified	0	0	19	0	0	0	0	0	0	0	0	0	0	0	0	0
OTU18562	d__unclassified	p__unclassified	c__unclassified	o__unclassified	f__unclassified	g__unclassified	s__unclassified	0	0	1448	5	0	0	3	0	1	0	0	4	0	0	0	1
OTU18563	d__unclassified	p__unclassified	c__unclassified	o__unclassified	f__unclassified	g__unclassified	s__unclassified	11	0	0	0	0	0	0	0	0	0	0	0	0	0	0	0
OTU18573	d__Bacteria	p__Bacteria_unclassified	c__Bacteria_unclassified	o__Bacteria_unclassified	f__Bacteria_unclassified	g__Bacteria_unclassified	s__Bacteria_unclassified	0	0	10	0	0	0	0	0	0	0	0	0	0	0	0	0
OTU18579	d__Bacteria	p__Bacteria_unclassified	c__Bacteria_unclassified	o__Bacteria_unclassified	f__Bacteria_unclassified	g__Bacteria_unclassified	s__Bacteria_unclassified	0	0	70	0	0	0	0	0	0	0	0	0	0	0	0	0
OTU18580	d__Bacteria	p__Bacteria_unclassified	c__Bacteria_unclassified	o__Bacteria_unclassified	f__Bacteria_unclassified	g__Bacteria_unclassified	s__Bacteria_unclassified	0	0	736	0	0	0	0	1	0	0	0	0	0	0	0	0
OTU18581	d__unclassified	p__unclassified	c__unclassified	o__unclassified	f__unclassified	g__unclassified	s__unclassified	0	0	24	0	0	0	0	0	0	0	0	0	0	0	0	0
OTU18583	d__unclassified	p__unclassified	c__unclassified	o__unclassified	f__unclassified	g__unclassified	s__unclassified	0	0	33	0	0	0	0	0	0	0	0	0	0	0	0	0
OTU18586	d__Bacteria	p__Bacteria_unclassified	c__Bacteria_unclassified	o__Bacteria_unclassified	f__Bacteria_unclassified	g__Bacteria_unclassified	s__Bacteria_unclassified	0	0	135	0	0	0	0	0	0	0	0	1	0	0	0	0
OTU18587	d__Bacteria	p__Bacteria_unclassified	c__Bacteria_unclassified	o__Bacteria_unclassified	f__Bacteria_unclassified	g__Bacteria_unclassified	s__Bacteria_unclassified	0	0	29	0	0	0	0	0	0	0	0	0	0	0	0	0
OTU18594	d__unclassified	p__unclassified	c__unclassified	o__unclassified	f__unclassified	g__unclassified	s__unclassified	0	0	9	0	0	0	0	0	0	0	0	0	0	0	0	0
OTU18595	d__unclassified	p__unclassified	c__unclassified	o__unclassified	f__unclassified	g__unclassified	s__unclassified	0	0	13	0	0	0	0	0	0	0	0	0	0	0	0	1
OTU18597	d__unclassified	p__unclassified	c__unclassified	o__unclassified	f__unclassified	g__unclassified	s__unclassified	0	0	9	0	0	0	0	0	0	0	0	0	0	0	0	0
OTU18600	d__Bacteria	p__Bacteria_unclassified	c__Bacteria_unclassified	o__Bacteria_unclassified	f__Bacteria_unclassified	g__Bacteria_unclassified	s__Bacteria_unclassified	0	0	72	0	0	0	0	0	0	0	0	0	0	0	0	0
OTU18603	d__unclassified	p__unclassified	c__unclassified	o__unclassified	f__unclassified	g__unclassified	s__unclassified	0	0	7	0	0	0	0	0	0	0	0	0	0	0	0	0
OTU18605	d__Bacteria	p__Bacteria_unclassified	c__Bacteria_unclassified	o__Bacteria_unclassified	f__Bacteria_unclassified	g__Bacteria_unclassified	s__Bacteria_unclassified	0	0	189	0	0	0	0	0	0	0	0	0	0	0	0	0
OTU18616	d__Bacteria	p__Firmicutes	c__Bacilli	o__Lactobacillales	f__Lactobacillaceae	g__Lactobacillus	s__Lactobacillus_agilis	0	0	0	0	0	1	0	1	0	1	1	1	0	0	0	0
OTU18713	d__Bacteria	p__Firmicutes	c__Bacilli	o__Bacillales	f__Paenibacillaceae	g__Cohnella	s__Cohnella_sp._CMC-NA68	0	0	0	0	0	0	0	0	0	1	0	1	0	0	0	0
