# Supplementary material for: Intestinal Immune Development Is Accompanied by Temporal Deviation in Microbiota Composition of Newly Hatched Pigeon Squabs
Source: Microbiol Spectr. 2022 May 17;10(3):e01892-21. doi: 10.1128/spectrum.01892-21 (PMC9241753; doi:10.1128/spectrum.01892-21)
Supplement: SUPPLEMENTAL FILE 3 — Supplemental material. Download spectrum.01892-21-s003.xlsx, XLSX file, 0.01 MB [file spectrum.01892-21-s003.xlsx]

## Sheet: Sheet1
Additional File 3 Relative abundances of microbiota compositions at phylum and genus levels
At phylum level
	D0_1	D0_2	D0_3	D0_4	D07_1	D07_2	D07_3	D07_4	D14_1	D14_2	D14_3	D14_4	D21_1	D21_2	D21_3	D21_4
Acidobacteria	0.00202284	0	0.0155411	0	0.000198586	0	4.68955e-05	4.82276e-05	0.000143301	0.000105348	3.21678e-05	0.000258344	0	0	0	0.000550661
Actinobacteria	0.0445024	0.0286151	0.0686494	0.00918983	0.0239098	0.0298613	0.0653724	0.0190499	0.256126	0.134846	0.0208126	0.185078	0.000306587	0.00129069	0.000253759	0.059349
Bacteria_unclassified	0	0	0.115832	0	0.00174756	0.00372159	0.00140687	4.82276e-05	4.77669e-05	7.02321e-05	0.00292727	0.000413351	4.37982e-05	9.56069e-05	0	0
Bacteroidetes	0.0305383	0	0.0169946	0.00286723	3.97172e-05	0	0	0	9.55338e-05	0	6.43356e-05	5.16689e-05	0	0	0	6.11845e-05
Cyanobacteria	0.0806525	0	0	0	0.000397172	8.86093e-05	9.3791e-05	0	0.00167184	0.000456509	9.65034e-05	0.00113672	0.000131394	9.56069e-05	0	0.00874939
Deinococcus_Thermus	0.0174878	0.0488262	0.000894454	0.00257315	0	0	0	0	0	0	0	0	0	0	0	0.000122369
Firmicutes	0.034323	0.0125712	0.0218023	0.00492575	0.389388	0.392628	0.476787	0.645479	0.73155	0.860063	0.973719	0.771882	0.998817	0.994503	0.999175	0.917279
Proteobacteria	0.790473	0.909918	0.578824	0.980003	0.58428	0.573612	0.456153	0.335375	0.0103176	0.00445974	0.00234825	0.0409218	0.000700771	0.00401549	0.000570957	0.0137665
Tenericutes	0	6.94541e-05	0.000670841	0	3.97172e-05	8.86093e-05	0	0	0	0	0	0	0	0	0	0
unclassified	0	0	0.180792	0.000441112	0	0	0.000140687	0	4.77669e-05	0	0	0.000258344	0	0	0	0.000122369
At genus level
	D0_1	D0_2	D0_3	D0_4	D7_1	D7_2	D7_3	D7_4	D14_1	D14_2	D14_3	D14_4	D21_1	D21_2	D21_3	D21_4
Lactobacillus	0	0	0.0163238	0	0.240686	0.0897169	0.143829	0.395901	0.320182	0.167258	0.546209	0.428904	0.99873	0.933314	0.998985	0.881853
Escherichia	0.0672104	0	0.00536673	0.00249963	0.575423	0.56072	0.447758	0.329781	0.00138524	0.00270394	6.43356e-05	0.030898	0.000175193	0.00205555	0	0.000305923
Veillonella	0	0	0	0	0.00996902	0.0795268	0.185472	0.00376175	0.40769	0.529761	0.32512	0.278495	0	0.00181653	0	0
Brevundimonas	0.308124	0.437491	0.0355546	0.548008	3.97172e-05	0	0.000328269	0.000192911	0.000477669	0.000105348	0.000193007	0.00046502	0.000175193	0.000191214	0.000126879	0.00146843
Others	0.135987	0.105223	0.533542	0.152551	0.0305425	0.0808117	0.0276215	0.005932	0.0167184	0.0110967	0.0784251	0.0221143	0.000394184	0.00449352	0.000380638	0.00648556
Enterococcus	0.0334747	0.00909849	0	0	0.113194	0.128572	0.098762	0.032409	0.00119417	0.141237	0.0109049	0.0103854	0	0.000908265	0	6.11845e-05
Bifidobacterium	0	0	0	0	0.00472635	0.00934828	0.0472238	0.0163009	0.150275	0.0675282	0.00266993	0.162757	0	9.56069e-05	0	0.00281449
Burkholderia	0.086199	0.111196	0.113037	0.128437	0.000476607	4.43046e-05	0.00121928	0.000578732	0.00219728	0.000386277	0.000418181	0.00217009	0.000131394	0.000478034	0	0.00250857
Ralstonia	0.0878303	0.123559	0.0131932	0.13079	0.000119152	0	0	0	0.000191068	3.51161e-05	6.43356e-05	0.000103338	0	0	0	0.000611845
Aeriscardovia	0	0	0	0	0	0	0.00679985	0.00183265	0.0929066	0.0146785	0.00106154	0.0110571	0	0.000764855	0.000253759	0.0556779
Pseudomonas	0.044894	0.0465342	0.0687612	0.0119835	0.000317738	0	0.000375164	0.000144683	0.000907571	3.51161e-05	0.000418181	0.00175674	4.37982e-05	0.000286821	6.34397e-05	0.00165198
Acinetobacter	0.0249918	0.0505626	0.0754696	0.00110278	3.97172e-05	8.86093e-05	0.000234478	4.82276e-05	0.000955338	0.00017558	0.000128671	0.00103338	4.37982e-05	9.56069e-05	0	0.000734214
Herbaspirillum	0.0137031	0.0427837	0.0841905	0.00926334	0.000198586	0	0.00042206	9.64553e-05	0.000812037	0.000210696	3.21678e-05	0.00134339	0	0.00014341	0	0.00116251
Candidatus_Arthromitus	0	0	0	0	3.97172e-05	0.000221523	0	0.0417169	9.55338e-05	0.00814693	0.019944	0.0256278	0	0.0265309	0.000190319	0.0265541
Clostridium_sensu_stricto	0.000783034	0.0034727	0.00268336	0.000147037	7.94344e-05	4.43046e-05	0.000234478	0.0916325	0	7.02321e-05	0.000128671	0.000310013	0	0.0245232	0	0.00379344
Turicibacter	0	0	0	0	0	4.43046e-05	0.000187582	0.0775983	4.77669e-05	0.00702321	0.000611188	0.00227343	8.75964e-05	0.00162532	0	0.00428292
Streptophyta	0.0806525	0	0	0	0.000357455	0	9.3791e-05	0	0.00167184	0.000456509	9.65034e-05	0.00113672	0.000131394	9.56069e-05	0	0.00874939
Sphingomonas	0.0341272	0.016669	0.0318649	0.00646964	3.97172e-05	4.43046e-05	0.000187582	0	0.000382135	0.000210696	3.21678e-05	0.000413351	8.75964e-05	0	0	0.000917768
Deinococcus	0.0174878	0.0488262	0.000894454	0.00257315	0	0	0	0	0	0	0	0	0	0	0	0.000122369
Galliscardovia	0	0	0	0	0.00325681	0.00155066	0.00342337	0.000337593	0.00143301	0.0442462	0.00871747	0.00196342	0	9.56069e-05	0	0
Bulleidia	0	0	0	0	0.00480578	0.039121	0.00581504	9.64553e-05	0	7.02321e-05	9.65034e-05	0.00263511	0	4.78034e-05	0	0
Flavobacterium	0.0305383	0	0.0157648	0.00286723	0	0	0	0	0	0	0	0	0	0	0	0
Sphingopyxis	0.0339967	0.00458397	0.0033542	0.00330834	3.97172e-05	0	0	4.82276e-05	0	0	3.21678e-05	5.16689e-05	0	0	0	0.000122369
Clostridium_XlVb	0	0	0	0	0.00464691	8.86093e-05	0.0267304	0.00135037	0	0	0	0.00919707	0	0.00239017	0	0.000122369
Atopobium	0	0	0	0	0.0110017	0.0100572	0.00328269	0.000241138	0.000477669	0.00456509	0.00463216	0.00490855	0	4.78034e-05	0	0
