# Supplementary material for: Intestinal Immune Development Is Accompanied by Temporal Deviation in Microbiota Composition of Newly Hatched Pigeon Squabs
Source: Microbiol Spectr. 2022 May 17;10(3):e01892-21. doi: 10.1128/spectrum.01892-21 (PMC9241753; doi:10.1128/spectrum.01892-21)
Supplement: SUPPLEMENTAL FILE 4 — Supplemental material. Download spectrum.01892-21-s004.xlsx, XLSX file, 4.9 MB [file spectrum.01892-21-s004.xlsx]

## Sheet: Sheet1
Additional File 4 Normalized RNA-Seq FPKM values for all the protein coding genes
	gene_name	gene_chr	gene_start	gene_end	gene_strand	gene_length	gene_biotype	gene_description	IL0_1	IL0_2	IL0_3	IL0_4	IL7_1	IL7_2	IL7_3	IL7_4	IL14_1	IL14_2	IL14_3	IL14_4	IL21_1	IL21_2	IL21_3	IL21_4	JE0_1	JE0_2	JE0_3	JE0_4	JE7_1	JE7_2	JE7_3	JE7_4	JE14_1	JE14_2	JE14_3	JE14_4	JE21_1	JE21_2	JE21_3	JE21_4
102090496	FABP2	NW_004973640.1	901443	904460	-	819	protein_coding	fatty acid binding protein 2	10225	20368.1	19942.4	18026.3	32913.5	48717.7	53011.1	52442.5	16036.4	19496.8	19321.7	20276.1	17491	21076.6	22724.9	22926.1	2711.79	5661.51	6254.5	6712.28	5988.35	11448.6	10751.4	10201.9	586.081	1272.59	1248.46	1209.8	2657.84	2808.28	3457.55	3218.64
102086798	FABP1	NW_004973582.1	2129710	2133768	-	594	protein_coding	fatty acid binding protein 1	4503.78	10344.6	10432	9324.74	20462.8	29143.2	32051.5	29475	12873.4	16823.7	17328.8	18549.4	10647.5	14892.7	15762.5	15679.6	1340.82	2620.14	2894.48	3513.78	2213.85	4967.41	4681.7	4387.39	313.794	387.353	357.027	398.467	710.279	867.911	987.977	882.385
8889996	ND2	NC_013978.1	3984	5023	+	1040	protein_coding	-	14158.1	10964	11051.7	11000	14978.5	11671.4	11213	11084.3	9706.67	8027.11	7114.79	7491.05	10298.2	7592.05	7828.43	8321.84	12356.2	9833.47	9776.05	9006.28	10515.2	8690.34	8999.42	8472.26	8135.16	6444.02	6282.33	6178.71	8469.04	6888.12	7290.21	8773.37
102087273	LYZ	NW_004973350.1	1679782	1681414	-	658	protein_coding	lysozyme	289.299	723.614	757.948	694.708	3939.39	5783.85	6518.46	6262.48	5840.98	10282.3	10782.6	11391.3	5017.14	8433.5	9036.7	8963.94	645.76	578.082	646.857	684.286	7071.63	10437.7	9703.93	8540.63	12230.5	14596.5	13900.7	12980.9	12256.8	11982.7	14846.6	13124.6
102092918	LOC102092918	NW_004973577.1	256265	260459	-	593	protein_coding	interferon alpha-inducible protein 6	168.011	128.296	117.38	117.214	1360.05	1627.19	1731.19	1751.42	13603.7	10166.8	12122.9	12135.1	8547.84	11808.5	9925.93	10382.6	234.2	212.907	231.305	243.724	4390.46	6633.19	6182.29	5788.71	14219.1	10511	10578.9	12155.8	7386.4	8596.33	8249.73	8323.9
102091349	RPS17	NW_004974692.1	68163	71605	-	443	protein_coding	ribosomal protein S17	8490.59	7599.85	7381.31	6859.07	6083.18	4897.5	5149.98	4616.13	5890.68	5402.59	5702.87	6169.71	5869.94	5594.44	5889.57	5337.83	7651.26	6273.08	6782.62	8327.1	6468.25	6450.32	6046.93	5686.29	5834.67	5056.07	4941.06	4910.49	7033.62	5490.28	5724.86	5446.43
102093708	RPS23	NW_004973980.1	1009594	1013455	-	565	protein_coding	ribosomal protein S23	7378	9175.01	8452.48	8540.7	4821.53	5290.3	5259.67	4377.58	4048.27	5260.74	5446.5	6242.48	4039.03	4990.2	5785.2	5314.78	6679.01	6852.05	7788.9	10263	4887.92	6958.17	6554.27	5528.52	4325.65	5667.97	5417.29	5168.57	5161.32	5558.17	6107.62	4980.57
102096139	RPS7	NW_004973413.1	17313633	17320005	+	710	protein_coding	ribosomal protein S7	6027.82	10429.5	9330.48	8825.86	3385.02	5001.03	5346.61	5223.96	3279.69	4650.61	4846.88	5113.95	3134.22	4482.13	4936.92	4291.8	5317.37	7302.11	7843.8	9757.12	3793.88	6509.56	5937.72	5519.6	3577.68	4769.37	4719.49	4400.66	4054.18	4538.11	4860.29	4157.02
102095567	CD74	NW_004973290.1	4137984	4142593	+	1618	protein_coding	CD74 molecule%2C transcript variant X1	149.96	59.9646	60.1627	66.2078	3117.92	1798.44	1827.39	1688.54	12196.4	6668.34	6662.32	7072.62	19634.7	12894.5	13223.3	10483.9	188.859	80.0281	76.4711	107.975	3714.49	2678.86	2590.1	2508.13	8914.04	5377.93	5471.38	5278.22	12596.3	8018.71	6596.02	8593.88
102084497	RPL36	NW_004973996.1	24953	26962	-	405	protein_coding	ribosomal protein L36	9724.52	5920.99	5699.57	5572.36	6626.21	3885.11	4145.68	3476.94	5792.23	4246.2	4771.17	5246.13	5755.89	4450.55	4467.57	3782.17	7093.55	5467.11	5935.56	7850.25	5999.62	5210.3	4990.52	4524.32	5198.95	3863.11	3958.47	4209.29	6177.48	4486.01	3775.71	3745.53
102096348	RPL6	NW_004973182.1	2537849	2540997	+	910	protein_coding	ribosomal protein L6	7285.89	7676.06	7287.4	7197.39	4751.38	4627.78	4693.98	4161.6	4291.13	4410.98	4739.09	4934.3	4257.05	4575.87	4614.27	4404.02	6203.76	5864.9	6294.31	7631.89	5068.57	5562.49	5066.75	4631.96	4505.1	4145.51	3991.61	4053.37	5442.88	4453.59	4523.44	4202.68
102084771	TPT1	NW_004973257.1	13358740	13362019	-	666	protein_coding	tumor protein%2C translationally-controlled 1	4956.84	6029.99	5849.36	5835.19	3952.95	4714.23	5072.45	4957.7	3855.06	4627.91	4789.83	5195.97	3751.32	4816.23	5274.75	5354.29	4703.33	4955.18	5364.83	5880.71	3850.94	5000.58	4898.35	4714.62	3620.81	4540.05	4360.14	4301.14	4217.36	4753.37	5431.46	5116.21
102095749	RPL9	NW_004973253.1	7697354	7702268	+	762	protein_coding	ribosomal protein L9	4869.02	8056.06	7617.3	7353.67	3049.4	4275.87	4651.84	4437.01	3117.64	4314.6	4643.44	4789.79	2975.73	4328.17	4185.47	4195.73	3969.72	5747.88	6277.21	6461.26	3254.84	5332.22	4886.09	4745.93	3219.42	4334.3	4053.32	4060.86	3593.92	3981.97	4233.55	3807.98
8890002	ND4L	NC_013978.1	9944	10240	+	297	protein_coding	-	4114.12	5074.99	4984.14	4925.73	5068.54	5939.68	5815.23	5537.22	3843.94	4808.49	4354.28	4326.2	4336.27	4301.77	4307.96	4511.38	4715.34	5069.31	4843.27	4956.28	3750.35	3708.4	4169.49	3999.5	3458.28	3472.95	3618.41	3974.53	3483.81	3752.4	3798.43	4565.63
102083453	GATM	NW_004973867.1	275645	289518	+	2407	protein_coding	glycine amidinotransferase%2C transcript variant X1	3346.92	4063.8	3694.07	3475.15	12149.2	11182.6	11525	11612.2	5965.8	5325.33	5145.76	5259.12	7553.5	6793.02	6967.29	6519.73	1869.31	2109.53	2044.79	2692.67	1991.12	1895.52	1915.56	1962.03	1016.22	873.303	971.956	935.108	1903.35	1343.74	1399.42	1560.87
102095215	RPL23	NW_004973484.1	2229010	2231331	-	541	protein_coding	ribosomal protein L23	5204.79	5534.25	5177.87	5259.25	3692.51	3484.84	3497.71	2838.09	3232.38	3842.04	3918.54	4609.47	3253.08	3858.86	4101.2	3817.25	4760.44	4457.95	4608.76	6692.45	3654.63	4672.87	4397.13	3882.44	3139.78	3746.97	3686.27	3796.46	3748.17	4086.06	4166.5	3846.13
102093089	RPLP2	NW_004973526.1	1194103	1198949	+	555	protein_coding	ribosomal protein lateral stalk subunit P2	4903.88	7197.48	7260.52	6568.17	2686.69	3739	4284.59	3797.69	2622	3655.69	3891.85	3907.52	2266.26	3504.61	3592.16	3531.71	3513.79	5185.57	5578.85	6117.75	2844.41	4522.1	3915.83	3646.8	2671.64	3600.1	3510.31	3109.22	3112.65	3264.43	3905.44	3228.95
102088523	RPL7	NW_004973606.1	977063	984499	-	878	protein_coding	ribosomal protein L7	4466.05	6939.62	7085.78	6491.83	2658.38	3425.04	3825.2	3810.22	2560.08	3451.66	3661.8	3588.6	2326.07	3239.47	3213.83	3164.02	4021.88	5524.76	6059.68	6462.32	3003.17	4437.85	3916.35	3814.38	2952.3	3285.83	3294.45	3183.76	3155.29	3194.08	3444.1	2886.38
102090228	LOC102090228	NW_004973510.1	1050310	1052722	-	759	protein_coding	cystatin	3902.77	3913.45	3490.04	3523.73	7047.99	5610.43	5869.66	5390.39	3548.06	3184.67	3343.32	3612.05	4501.47	4119.04	4333.91	3802.94	2979.4	2817.18	2956.2	3992.87	3688.19	3886.14	3767.56	3543.26	2771.72	2778.4	2823.48	2745.98	3740.52	2916.92	2764.52	2850.8
102092711	RPL21	NW_004973254.1	2905468	2909403	-	509	protein_coding	ribosomal protein L21	4858.46	5011.82	5192.4	5063.58	3259.42	3343.33	3408.15	3284.84	3274.85	3176.9	3148.61	3308.02	2952.03	2840.9	3202.25	3164.74	4083.88	3918.36	4329	4714.74	3511.05	3596.18	3415.43	3065.71	3223.01	3037.17	2773.88	2627.44	3625.25	2809.66	3458.03	3183.87
106145932	RPL38	NW_004973732.1	108847	111242	-	407	protein_coding	ribosomal protein L38	3634.65	6330.86	4540.81	5365.35	3122.49	3525.45	3445.62	2408.01	2325.41	3415.97	2984.17	3860.73	2209.45	2547.09	4060.19	3359.8	3672.26	2790.16	3351.44	6837.41	3082.79	4139.82	3991.33	2993.22	2689	3662.72	3185.71	2967.42	3113.5	2789.31	3610.16	3221.75
102090614	RPL35	NW_004973855.1	886805	888288	+	409	protein_coding	ribosomal protein L35	4770.95	5514.57	4993.31	5227.95	3215.06	3219.33	3307.26	2784.08	3104.97	3025.92	3000.47	3429.63	2802.14	2850.14	3122.1	3155.4	4117	3611.73	4087.89	4893.45	3378.25	3845.89	3692.59	3165.99	3228.64	3033.1	2719.72	2668.02	3840.18	2674.62	2919.01	2846.64
102094723	DBI	NW_004973341.1	1349958	1353595	-	627	protein_coding	diazepam binding inhibitor%2C acyl-CoA binding protein	3616.64	4758.8	4545.43	4309.91	4724.44	4880	5028.54	4468.75	3538.06	3532.11	3421.37	3880.72	3691.83	3638.48	4215.78	3603.23	2345.38	2559.91	2823.61	4201.48	3013.92	3655.04	3559.64	3242.5	2411.84	2448.09	2299.53	2189.54	3003.87	2439.32	2685.26	2780.67
102089990	LOC102089990	NW_004973285.1	2145867	2148078	+	594	protein_coding	nucleoside diphosphate kinase-like	5386.11	5337.27	5394.58	5264.11	3773.04	2944.73	2893.45	2555.82	3255.55	2911.98	2944.06	3225.38	3007.71	2769.05	3053.6	2784.48	5016.85	3833.26	4010.37	4786.05	3642.96	3307.89	3186.43	2813.7	3090.41	2745.62	2621.43	2607.95	3521.95	2665.58	2604.6	2438.23
102095065	RPL15	NW_004973196.1	371183	375043	+	710	protein_coding	ribosomal protein L15	5713.02	4391.22	4076.52	4129.48	3399.3	2736.94	2812.56	2513.41	3142.92	2914.84	3132.21	3452.01	3175.47	3018.44	3093.51	3001.45	4881.42	3946.56	4128.91	4448.88	3453.44	3336.96	3258.84	3010.37	3056.09	2887.26	2933.07	2942.45	3514.41	3272.1	3212.72	3089.75
102088488	RPS3	NW_004973235.1	4420856	4427707	-	910	protein_coding	ribosomal protein S3	5082.47	4441.34	4406.96	4499.92	3357.55	2795.54	2663.7	2462.84	2941.86	2755.19	2761.3	3003.5	3088.19	2720.08	3005.33	2924.6	4628.25	3613.6	3876.82	4260.85	3236.24	3244.79	3057.15	2757.94	3105.48	2832.49	2673.52	2626.73	3659.53	2981.9	3107.94	2979.76
102084058	RPL11	NW_004973837.1	14417	15938	-	608	protein_coding	ribosomal protein L11	3524.36	5508.22	5714.64	4962.14	2146.54	3001.45	3381.72	3080.63	2163.18	3020.37	3385.97	3420.55	2028.51	3075.13	2984.24	2895.42	2739.52	4178.53	4557.32	5416.84	2118.32	3661.75	3321.09	3166.66	2154.73	2880.18	2957.21	2813.43	2239.35	2800.98	3021.83	2401.4
102090673	RPL17	NW_004973534.1	369420	372817	-	743	protein_coding	ribosomal protein L17	4987.92	4287.94	4268.77	4272.07	3044.42	2676.11	2696.14	2450.49	2911.38	2871.84	3223.13	3300.83	2894.97	3310.48	2732.43	3008.43	4091.97	3883.42	3923.87	3610.73	2989.47	3439.85	3211.25	2940.46	2655.99	2557.82	2595.11	2808.29	3363.62	3230.54	2806.94	2865.87
102093701	TMSB4X	NW_004973824.1	355017	357316	-	618	protein_coding	thymosin beta 4%2C X-linked	1816.88	1660.89	1870.15	1694.76	3175.7	3150.88	3437.21	3554.22	3813.23	3316.38	3260.2	3228.96	3777.95	3750.18	4335.05	3805.31	1830.04	1867.41	2047.58	2194.73	3226.02	3668.44	3278.85	3261.1	4113.26	3637.94	3818.05	3497.02	4383.12	4041.18	4170.76	3755.43
102087510	RPL8	NW_004973256.1	2800491	2806252	+	1121	protein_coding	ribosomal protein L8	4757.93	4479.64	4015.26	3962.8	3357.05	2736.65	2873.33	2546.64	2995.21	2690.59	2815.5	3030.35	3087.65	2854.09	2915.13	2823.54	3914.85	3194.3	3478.54	3894.28	3207.47	3075.01	2908.82	2663.25	2908.8	2484.55	2492.67	2389.67	3581.29	2718.82	2492.84	2335.46
102095049	TM4SF4	NW_004973635.1	180844	185776	+	1053	protein_coding	transmembrane 4 L six family member 4	2319.35	2076.99	2199.02	2089.79	5618.19	4534.75	4174.9	4127.33	6577.92	4780.11	4939.92	5187.83	6275.42	4930.45	4861.55	5016	726.735	896.944	840.647	841.621	3030.13	3464.33	3631.37	3307.53	977.939	1124.99	1137.5	1250.87	1530.41	1466.02	1348.14	1492.5
102094832	RPSA	NW_004973214.1	570314	574512	-	1080	protein_coding	ribosomal protein SA	5279.84	4157.98	4120.09	4038.89	2828.79	2145.19	2264.14	2102.92	2789.71	2443.06	2648.91	2802.58	2891.22	2579.38	2414.74	2267.34	4389.91	3410.03	3607.82	3835.5	3342.58	2918.3	2657.73	2546.61	3050.11	2509.49	2530.04	2417.29	3522.95	2765.19	2647.95	2584.39
102097301	FTH1	NW_004973678.1	322724	327259	+	933	protein_coding	ferritin heavy chain 1	4708.29	4084.47	4255.53	3848.38	8022.07	5255.7	5402.66	5664.67	3356.96	2234.88	2470.95	2431.08	3150.18	2517.18	1911.38	2133.17	2847.35	3000.55	3003.93	2319.63	2823.04	2564.34	2344.13	2329.98	2016.87	1366.84	1455.97	1457.37	2225.11	1657.68	1461.41	1527.58
102088232	LOC102088232	NW_004988092.1	1380282	1382625	+	411	protein_coding	cytochrome c oxidase subunit 7C%2C mitochondrial	3746.75	4212.25	3836.37	3741.32	3534.69	3351.13	3442.16	2804.24	2570.46	2756.04	2882.04	3128.65	2452.35	2900.93	3334.4	2862.14	2601.3	2612.5	2840.16	4534.74	2632.04	3401.58	3290.33	2903.95	2009.2	2180.6	2086.12	2124.14	2427.61	2344.05	2508.65	2428.88
102095478	RPL27	NW_004973939.1	798934	800622	-	427	protein_coding	ribosomal protein L27	3867.63	4526.88	3825.02	3904.86	2523.94	2396.33	2542.77	2071.39	2261.61	2445.14	2565.26	2891.15	2009.94	2089.08	2463.31	2534.63	2970.79	3020.55	3247.04	3744.28	2681.01	3271.02	2971.24	2595.97	2416.43	2710.93	2437.64	2288.22	3134.94	2416.97	2660.48	2008.35
102086620	LOC102086620	NW_004973729.1	440297	442620	+	424	protein_coding	cytochrome c oxidase subunit 7B%2C mitochondrial	3026.12	2956.61	3242.92	2888.33	3201.47	3191.11	3700.67	3313.8	2743.15	2667.29	2926.93	3044.93	2548.18	2860.19	2665.5	2694.79	2119.53	2577.04	2813.53	2924.22	2675.05	3089.45	3065.44	3026.18	2194.66	2028.4	2160.56	2315.05	2449.6	2269.33	2532.52	2178.7
102087805	RPL5	NW_004973192.1	1920042	1927299	+	1168	protein_coding	ribosomal protein L5	3603.85	4657.08	4455.84	4485.68	1972.77	2343.03	2430.58	2300.6	1961	2264.31	2337.49	2504.17	1865.44	2129.08	2253.61	2263.2	3252.58	3425.22	3691.02	4096.78	2112.1	2772.51	2493.83	2305.81	2078.44	2293.97	2179.95	2082.4	2340.66	2291.77	2529.12	2310.47
102086039	ATP5I	NW_004973325.1	8133	11144	-	383	protein_coding	ATP synthase%2C H+ transporting%2C mitochondrial Fo complex subunit E	3037.51	4194.34	3740.9	3539.14	2684.43	3134.87	3395.14	2878.58	2108.71	2683.72	2521.37	2901.59	1905.43	2539.24	2892.99	2759.6	1899.91	2357.53	2710.44	3896.6	2240.5	3261.95	3173.06	2636.05	1569.52	2043.22	2012.2	1896.06	1843.04	2032.65	2389.37	2168.78
106145978	ATP5E	NW_004973200.1	4777480	4778933	+	350	protein_coding	ATP synthase%2C H+ transporting%2C mitochondrial F1 complex%2C epsilon subunit	2990.54	3852.82	2827.17	3240.13	4070.12	3401.49	3487.6	2316.24	2659.87	2512.48	2249.65	2886.25	2115.1	1969	2816.41	2484.64	2885.53	1773.29	2103.92	3808.7	3071.55	3375.18	3129.32	2497.13	2172.89	2010.3	1863.41	1841.43	2589.63	1724.33	2225.84	1814.51
102084057	RPS16	NW_004973829.1	109281	111919	-	490	protein_coding	ribosomal protein S16	4034.85	3889.9	3993.03	3730.24	2328.02	2253.28	2533.54	2251.14	2306.39	2241.86	2159.55	2248.88	2058.62	1932.6	2281.88	2189.19	3316.39	2900.22	3179.83	3827.39	2492.77	2565.84	2372.87	2266.37	2391.77	2381.77	2223.52	2003.23	2553.94	2142.71	2610.01	2068.27
8890008	ND1	NC_013978.1	2786	3751	+	966	protein_coding	-	3055.49	3485.89	3813.51	3509.18	2918.45	3169.43	3192.27	3452	2162	2224.83	2295.97	2343.5	2220.4	2560.28	2389.61	2639.92	2375.78	2916.69	2901.86	2697.18	2073.99	2624.95	2827.06	2577.17	1592.99	1715.92	1700.75	1909.2	1698.32	2021.14	2249.25	2494.34
102087762	EIF4A2	NW_004973404.1	2886686	2892716	-	1974	protein_coding	eukaryotic translation initiation factor 4A2	2537.86	3370.37	3342.88	3250.75	2332.32	2663.06	2809.97	2745.84	2234	2320.85	2258.71	2285.06	2048.83	2010.67	2167.22	2196.93	2630.64	2637.26	2801.44	2830.34	2412.11	2619.64	2401.78	2308.31	2462.4	2355.16	2239.17	2049.68	2194.21	1866.48	2200.84	2092.78
102086437	RPS27A	NW_004973884.1	362242	363891	-	565	protein_coding	ribosomal protein S27a	2772.78	3369.75	3171.56	3103.08	1759.1	2103.74	2139.52	2027.39	1759.48	2253.14	2444.58	2528.84	1691.69	2197.52	2327.16	2314.22	2518.26	2732.98	3042.42	2947.34	1895.93	2607.44	2597.53	2380.14	1754.88	2185.94	2202.15	2188.58	1881.01	2334.4	2663.04	2445.14
102093923	OAZ1	NW_004973300.1	1062739	1066671	+	1111	protein_coding	ornithine decarboxylase antizyme 1	2152.74	2354.62	2387.62	2200.62	2491.44	2340.54	2439.07	2376.89	2363.15	2118.2	2156.81	2199.96	2204.41	2355.39	2278.42	2213.06	2203.57	2173.29	2338.58	2499.79	2729.27	2927.86	2643.11	2622.93	2603.68	2207.53	2160.75	2108.74	2709.04	2183.32	2323.16	2364.5
102089692	USMG5	NW_004973489.1	596894	598519	-	373	protein_coding	up-regulated during skeletal muscle growth 5 homolog (mouse)	2250.59	2877.3	2627.26	2603.18	2433.24	2670.47	2828.41	2350.8	2307.39	2790.54	2524.42	2934.02	1894.24	2255.2	2987.74	2511.31	1744.78	1577.94	1791.27	2808.84	1843.13	2358.98	2406.62	2082.93	1715.82	1945.62	1982.5	1753.24	1823.78	1651.7	2009.28	1906.15
102084130	ATP5G3	NW_004974093.1	1025565	1028858	+	580	protein_coding	ATP synthase%2C H+ transporting%2C mitochondrial Fo complex subunit C3 (subunit 9)	3269.63	3378.41	3334.73	3251.51	2766.43	2550.7	2790.1	2647.25	2288.49	2204.87	2179.96	2364.26	2031.37	1998.38	1962.65	2143.85	2234.43	2186.35	2221.05	2168.74	2132.79	2233.4	2172.96	1963.18	1653.41	1608.87	1555.11	1611.95	1701.57	1621.03	1803.75	1730.58
102083913	LOC102083913	NW_004973297.1	7195855	7209724	+	1786	protein_coding	calmodulin	1657.3	2535.4	2385.39	2237.3	2489.33	3114.13	3290.68	3190.99	2276.03	2374.77	2413.98	2541.76	2011.5	2396.87	2486.12	2403.37	1543.85	1801.13	2009.75	2370.18	1964.47	2501.85	2415.47	2255.32	1891.84	1959.24	1892.39	1819.48	1860.05	1753.59	1943.8	1922.46
102092317	LCNL1	NW_004973952.1	130229	134172	-	737	protein_coding	lipocalin like 1	710.357	460.759	443.464	473.558	1398.74	1182.14	1182.07	1038.59	2074.2	1818.81	1934.55	2052.91	2145.94	1700.96	1716.53	1675.23	1040.63	603.806	615.653	728.383	3686.44	2896.58	2792.41	2543.15	4745.03	3264.04	3203.83	3283.57	6439.46	4260.35	4274.87	4491.2
102095375	BPI	NW_004973200.1	610536	618510	+	1588	protein_coding	bactericidal/permeability-increasing protein%2C transcript variant X1	182.851	81.0147	74.4269	85.4819	3029.15	1528.66	1473.11	1384.44	2087.74	1861.28	1898.35	2016.47	2031.7	1217.28	1217.99	1063.81	176.569	71.2203	74.1313	68.3428	6709.77	3024.26	3078.12	3102.75	4525.5	3002.56	3049.61	2746.77	5757.56	2795.19	2357.69	3046.15
8890006	CYTB	NC_013978.1	13644	14786	+	1143	protein_coding	-	2479.58	1899.43	2278.43	2016.1	3159.66	2500.99	2518.02	2817.25	2224.37	1841.78	1772.12	1693.6	2517.68	2111.94	1779.43	1950.2	2052.76	2289.34	2159.91	1718.6	2210.24	1817.46	1867.45	2042.57	1754.26	1282.96	1463.21	1565.77	1873.4	1688.7	1474.55	1822.56
102091224	LOC102091224	NW_004973762.1	260009	264432	-	1112	protein_coding	40S ribosomal protein S4	3323.9	2604.26	2534.34	2541.91	2065.96	1681.14	1691.27	1519.85	1840.64	1632.17	1669.75	1805.07	1891.81	1645.75	1639.19	1668.05	2760.82	2126.5	2240.46	2105.25	2122.91	1885.97	1813.91	1574.58	1862.78	1557.03	1555.94	1481.83	2336.71	1750.34	1792.93	1722.62
102089312	RPS20	NW_004973399.1	4447048	4450015	+	471	protein_coding	ribosomal protein S20	2256.85	2659.76	2413.32	2448.02	1544.24	1748.69	1822.86	1551.9	1530.05	1865.75	1847.33	2165.48	1518.98	1749.07	1938.11	1920.95	2303.04	1954.79	2085.06	2485.74	1726.43	1901.3	1878.43	1673.62	1623.36	1846.17	1690.65	1663.22	1993.9	1922.28	2333.31	2334.38
102088766	RPL7A	NW_004973847.1	931317	935106	+	856	protein_coding	ribosomal protein L7a	1983.29	3349.9	3445.82	3255.11	1186.05	1947.38	1975.27	1799.98	1194.51	1889.77	2095.87	1965.41	1087.81	1786.89	1521.5	1781.29	1658.66	2780.53	2945.41	2467.68	1259.03	2127.25	1999.44	1854.21	1226.67	1601.66	1640.75	1728.35	1357.22	1812.16	1807.4	1654.35
102085814	LOC102085814	NW_004973452.1	430968	434859	+	1493	protein_coding	fibrinogen-like protein 1-like protein	1195.46	643.982	645.135	678.622	1762.42	1409.13	1472.61	1334.46	1381.17	1471.95	1668.04	1808.67	1146.85	1035.96	997.721	949.068	1811.83	1037.8	1059.24	1138.95	3706.83	2681.59	2685.58	2586.43	3535.41	2834.22	2843.64	2900.82	3228.08	2397.05	2328.35	2718.87
102089526	LOC102089526	NW_004973957.1	51562	57685	+	1039	protein_coding	lymphocyte antigen 6E	186.312	164.959	147.931	145.919	595.624	593.435	577.298	570.154	3734.27	2933.56	2978.05	3055.13	2928.91	3210.91	3203.39	2878.22	302.425	253.027	253.313	278.97	1594.66	1414.08	1420.6	1366.99	4638.14	3061.27	3068.49	3069.26	2793.65	2543.75	2273.87	2725.34
102098453	LOC102098453	NW_004973188.1	744	4683	+	644	protein_coding	placenta-specific gene 8 protein%2C transcript variant X2	568.529	499.091	457.303	481.249	787.394	815.811	834.613	791.65	3361.41	2990.75	3302.92	3499.17	2027.71	2360.43	2298.85	2381.33	503.968	411.806	432.836	445.146	1319.64	1561.08	1487.25	1374.74	3261.27	2967.77	3014.52	3091.12	2417.83	2549.82	2486.09	2361.47
102084785	EEF1A1	NW_004973413.1	4213823	4217581	+	1754	protein_coding	eukaryotic translation elongation factor 1 alpha 1	2546.26	2240.02	2106.8	2210.61	1657.45	1541.71	1443.28	1309.51	1724.18	1599.89	1475.82	1565.52	1774.93	1352.8	1599.66	1542.26	2618.92	2001.51	2086.12	2233.08	1940.17	1553.39	1500.96	1381.6	1900.69	1602.49	1543.86	1418.92	2033.7	1420.14	1524.86	1678.44
8890005	ND5	NC_013978.1	11818	13632	+	1815	protein_coding	-	1977.29	1649.48	1769.29	1750.64	2773.31	2270.02	2210.46	2320.84	1923.35	1766.1	1675.64	1601.41	2183.24	1713.92	1556.39	1721.9	1965.35	1835.81	1702.42	1467.75	1857.07	1433.53	1536.94	1610.67	1626.46	1235.88	1271.07	1337.59	1601.94	1348.17	1292.87	1589.69
102090410	DSTN	NW_004973510.1	1092230	1104155	+	1732	protein_coding	destrin%2C actin depolymerizing factor	1429.66	1591.32	1534	1475.24	1692.58	1984.28	2061.63	2082.69	1731.52	1741.19	1781.67	1865.83	1511.99	1901.24	1833	1921.9	1364.23	1438.31	1506.32	1410.63	1760.91	2071.83	2004.84	1934.14	1674.87	1638.77	1672.62	1626.35	1606.76	1668.85	1906.72	1974.33
102090210	LOC102090210	NW_004973299.1	1465889	1466791	-	408	protein_coding	cytochrome c oxidase subunit 6A1%2C mitochondrial	1586.79	2232.92	1877.95	1995.45	1680.63	1835.49	2038.59	1688.26	1377.91	1784.49	1731.78	2157.86	1310.94	1735.44	1963.42	1895.04	1397.04	1454.45	1560.06	2060.53	1346.89	1956.85	1913.93	1689.7	1108.77	1571.78	1456.05	1406.83	1301.51	1478.02	1668.26	1553.09
102097501	RPS13	NW_004973198.1	3506482	3513716	+	687	protein_coding	ribosomal protein S13	1923.62	2653.13	2746.69	2819.37	1184.33	1718.74	1830.39	1636.9	1181.38	1456.55	1497.96	1504.05	973.479	1423.06	1297.62	1546.9	1640.22	2081	2248.45	2144.21	1346.96	1947.56	1823.23	1564.99	1218.69	1460.97	1378.05	1281.72	1315.37	1408.31	1696.03	1245.63
102087847	ATP5O	NW_004973689.1	4540594	4545807	+	827	protein_coding	ATP synthase%2C H+ transporting%2C mitochondrial F1 complex%2C O subunit	2975.84	2602.98	2387.88	2350.39	2124.69	1498.06	1591.43	1429.89	1702.24	1309.43	1332.86	1444.87	1523.33	1299.56	1403.26	1251.95	2329.24	1855.98	1971.26	2607.66	1956.52	1680.27	1635.48	1462.39	1501.99	1068.68	1055.62	994.299	1770.24	1022.02	979.64	1039.17
102090860	ATP5F1	NW_004973619.1	2844047	2847642	+	963	protein_coding	ATP synthase%2C H+ transporting%2C mitochondrial Fo complex subunit B1	2035.73	2488.8	2334.27	2334.34	1826.34	1899.76	1946.12	1740.33	1563.3	1692.06	1682.78	1825.16	1461.94	1646.19	1708.72	1690.78	1491.73	1516.46	1572.28	1837.26	1433.59	1690.56	1561.58	1467.57	1194.48	1262.96	1229.54	1204.58	1322.28	1289.8	1346.25	1336.41
102093164	LGALS2	NW_004974151.1	345671	354418	-	2798	protein_coding	galectin 2%2C transcript variant X1	1750.94	2452.58	2604.41	2334.34	1408.62	1801.66	1976.15	1878.79	1221.44	1413.78	1459.43	1479.23	996.004	1306.85	1228.3	1285.81	1075.53	1548.78	1680.08	1613.76	1514.07	2166.14	2000.43	1845.65	1236.69	1344.47	1308.49	1295.24	1253.31	1197.34	1436.16	1273.73
102093766	RPL12	NW_004973726.1	73386	75658	-	485	protein_coding	ribosomal protein L12	1655.5	1662.95	2173.91	2086.34	1399.12	1647.36	1648.79	1441.8	1192.72	1326.22	1294.64	1768.9	1154.87	1199.12	1148.29	1218.69	1810.72	1536.21	1550	1708.29	1591.82	1921.17	2047.24	1522.91	1410.71	1268.73	1180.85	1461.84	1534.65	1465.13	1796.05	1491.85
106145825	AKR7A2	NW_004973467.1	480058	482770	+	812	protein_coding	aldo-keto reductase family 7 member A2	2308.86	994.314	805.443	860.241	2623.78	1475.34	1433.33	1225.42	3057	1729.69	1736.78	1945.41	3031.05	2142.7	2169.87	1947.66	1256.96	776.858	754.92	1079.68	1872.21	1107.41	1156.46	1082.49	1745.18	828.697	842.757	857.788	2089.58	1282.6	1040.38	1411.65
102098616	SOD1	NW_004973689.1	5659425	5665061	-	997	protein_coding	superoxide dismutase 1	1446.9	1394.77	1320.66	1256.39	1887.7	1774.76	1796.41	1665.95	2148.35	2033.21	2089.73	2273.82	2080.04	2059.84	2186.24	1945.97	972.826	868.38	894.602	1250.77	1316.29	1321.83	1242.5	1183.69	1247.73	1134.84	1096.71	1111.32	1513.6	1210.18	1266.05	1326.57
102085667	RPL18A	NW_004973207.1	809921	813534	+	700	protein_coding	ribosomal protein L18a	2174.44	2129.74	1964.28	1965.39	1520.03	1322.2	1362.13	1115.3	1263.27	1177.62	1146.96	1233.84	1342.06	1261.93	1416.81	1159.59	1960.11	1668.11	1735.25	2399.35	1605.77	1776.81	1537.57	1408.6	1381.95	1178.77	1194.61	1157.19	1586.15	1211.25	1178.66	1133.42
102086356	HSPA8	NW_004973536.1	1128403	1131671	-	2042	protein_coding	heat shock protein family A (Hsp70) member 8	1336.36	1009.72	924.428	948.133	1855.13	1753.17	1793.46	1768.73	2294.01	2145.36	2158.28	2162.38	1455.65	1272.37	1205.84	1297.85	1054.32	936.811	941.783	882.647	1676.88	1472.58	1464.54	1444.06	2262.76	1795.15	1793.29	1736.45	1226.17	1051.77	1101.6	1217.06
102092893	SPARC	NW_004973290.1	3844511	3854137	+	1771	protein_coding	secreted protein acidic and cysteine rich	1897.43	1415.82	1430.79	1443.68	2218.05	1331.19	1327.72	1310.84	1043.03	874.76	957.566	949.066	1303.51	879.693	919.366	788.138	2762.5	1784.07	1907.8	1967.71	2023.96	1850.03	1703.85	1664.52	1546.83	1539.12	1449.77	1407.73	1464.84	1209.03	1071.7	1057.85
102093269	P4HB	NW_004973486.1	730113	741520	-	1531	protein_coding	prolyl 4-hydroxylase subunit beta	1475.95	1353.85	1257.78	1232.97	2508.86	2398.02	2439.81	2579.78	2286.36	1875.41	1858.79	1873.51	2007.6	1718.41	1665.82	1731.55	845.502	810.329	758.406	723.05	1346.01	1151.86	1171.25	1192.54	1095.05	873.067	901.349	884.479	993.229	843.649	905.046	958.022
102091594	LOC102091594	NW_004977334.1	5	993	+	632	protein_coding	class II histocompatibility antigen%2C B-L beta chain	87.2132	26.7133	17.3312	17.8558	1136.55	325.805	336.19	280.974	3758.93	1528.52	1603.04	1638.08	6462.95	2910.64	3279.38	2248.97	76.421	19.7213	22.0947	45.2341	1626.83	644.411	624.606	653.057	2804.24	1208.43	1245.86	1276.59	4257.96	2017.33	1559.64	1820.75
102098159	LOC102098159	NW_004973242.1	133654	134166	-	511	protein_coding	ribonuclease CL2-like	2808.18	1968.11	1514.63	1641.89	3260.6	1751.36	1708.47	1460.85	1999.43	1342.55	1505.4	1686.29	2051.89	1491.15	1574.13	1308.3	1134.94	886.209	941.899	1480.47	1402.53	1328.85	1344.72	1145.42	820.016	584.027	610.533	632.729	1275.82	836.242	605.96	657.657
102084551	PDIA3	NW_004973680.1	3188751	3195856	+	1607	protein_coding	protein disulfide isomerase family A member 3	1224.87	1152.31	1129.04	1109.12	1429.25	1417.9	1399.89	1403.79	1431.84	1490.2	1455.95	1534.2	1256.54	1251.07	1320.2	1328.7	1153.43	1007.13	1059.77	1125.03	1687.32	1614.14	1646.17	1530.56	1686.36	1581.22	1546.65	1481.16	1435.02	1346.1	1393.53	1502.8
102091895	ENPEP	NW_004974491.1	2424189	2458597	-	3870	protein_coding	glutamyl aminopeptidase	477.444	946.549	945.783	871.16	1585.02	2183.04	2183.93	2261.09	1218.64	1134.63	1147.25	1118.14	1383.8	1480.86	1372.22	1512.03	640.08	1060.78	1091.05	1034.67	1589.82	2097.36	2002.31	2071.81	1305.87	1159.81	1203.91	1193.43	1220.15	1303.48	1430.75	1496.02
102087023	RPS27L	NW_004973252.1	986898	990329	+	468	protein_coding	ribosomal protein S27 like	845.876	867.612	811.987	790.484	1883.12	1782.37	1851.4	1679.06	1804.64	1410.74	1327.91	1505.65	2142.88	2016.36	2390.81	2194.39	551.744	588.373	634.892	1003.38	1364.71	1682.78	1469.19	1459.02	1220.19	928.22	1020.97	956.37	1618.82	1258.58	1374.78	1201.27
102094829	LOC102094829	NW_004973198.1	2581497	2588074	-	1720	protein_coding	L-lactate dehydrogenase A chain	447.43	379.95	388.872	370.646	1334.07	1404.11	1488.78	1583.31	2647.38	2052.72	2295.67	2200.8	1865.45	2146.56	1894.83	1882.6	400.663	352.927	350.124	313.027	1635.9	1468.4	1365.51	1362.37	1771.37	1124.9	1147.69	1143.38	1471.48	1368.4	1373.45	1451.97
102093522	MEP1A	NW_004973776.1	288929	305286	-	2779	protein_coding	meprin A subunit alpha%2C transcript variant X1	2194.35	5078.82	4984.81	4595.66	253.347	507.241	519.581	514.042	57.1666	59.4123	65.3642	62.0292	128.94	52.5027	53.2312	61.5076	1606.5	3457.86	3617.52	3995.98	960.025	1551.7	1506.47	1483.39	390.507	547.934	567.737	535.159	512.091	615.07	707.574	697.894
102097495	S100A10	NW_004974053.1	29904	30182	-	279	protein_coding	S100 calcium binding protein A10	1057.04	822.655	549.629	750.916	1963.8	1151.92	1021.68	667.89	1888.31	1435.34	1382.44	1913.47	1694.81	1221.76	1401.13	1329.08	1343.8	523.67	548.645	850.087	1942.78	1440.77	1531.5	1205.41	1859.77	1599.59	1312.57	1339.94	1897.98	1160.84	1175.82	1353.28
102089989	GSTZ1	NW_004973262.1	19772313	19781614	+	1139	protein_coding	glutathione S-transferase zeta 1%2C transcript variant X2	1493.17	2443.08	2379.49	2272.88	1163.63	1670.16	1755.3	1687.15	946.012	1234.86	1315.39	1385.67	1006.92	1347.62	1276.24	1333.27	938.166	1483.76	1592.37	1625.64	772.116	1187.01	1158.91	1022.58	630.158	749.309	753.902	760.817	785.597	789.387	874.638	858.847
102096570	ACTG1	NW_004973732.1	22988	25270	-	1770	protein_coding	actin gamma 1	1207.52	737.227	764.956	767.569	1604.23	1010.27	1051.54	1026.26	1631.63	1127.73	1153.26	1170.92	1766.76	1245	1344.14	1120.37	1517.35	959.238	1002.12	1108.31	1774.67	1288.32	1284.33	1289.68	1798.66	1267.92	1310	1317.43	1739.1	1352.95	1214.31	1347.71
102086675	RHOA	NW_004973518.1	1157109	1181552	+	1696	protein_coding	ras homolog family member A	1040.65	1440.5	1440.42	1358.82	1263.47	1420.04	1493.73	1451.83	1147.12	1169.98	1188.4	1202.29	1100.45	1170.35	1244.27	1205.4	1078.05	1175.97	1217.4	1324.61	1290.51	1537.39	1395.13	1297.94	1253.92	1215.17	1165.9	1117.09	1254.14	1111.29	1296.49	1231.99
102087385	LOC102087385	NW_004973216.1	1731435	1740172	+	3317	protein_coding	mitochondrial amidoxime reducing component 2	1221.78	1463.22	1418.34	1338.07	2447.47	2454.48	2497.92	2590.22	1435.58	1377.01	1315.74	1372.78	1515.67	1433.01	1391.72	1445.41	780.899	923.874	909.579	958.981	806.226	810.409	808.829	826.635	603.757	546.886	567.077	555.297	782.401	728.077	818.292	843.48
102096973	NPM1	NW_004973290.1	16735578	16747296	-	1298	protein_coding	nucleophosmin	1703.68	1670.14	1552.03	1543.63	1135.27	1104.11	1173.19	1183.99	1067.88	1105.8	1079.51	1173.3	877.353	963.239	957.715	984.883	1628.1	1342.37	1396.49	1442.41	1207.48	1236.71	1184.62	1106.97	1041.15	1073.72	1054.13	1011.62	1065.64	1007.57	1173.7	1274.26
102090314	IGFBP7	NW_004973673.1	448057	464908	-	707	protein_coding	insulin like growth factor binding protein 7	1372.23	1192.77	1199.43	1192.26	1504.21	1125.49	1270.17	1091.46	917.917	893.93	916.439	1018.07	1067.65	891.266	1059.1	933.46	1433.27	1140.02	1217.8	1403.64	1410.77	1481.86	1378.49	1239.09	1196.37	1345.2	1253.7	1152.72	1241.58	1126.09	1277.65	1048.03
102094223	SLC25A6	NW_004973265.1	4763456	4767695	+	3044	protein_coding	solute carrier family 25 member 6	1443.86	1497.07	1742.17	1666.86	1300.18	1478.56	1505.28	1487.48	1171.4	1146.01	1088.38	1143.31	1072.51	1122.25	1108.41	1177.11	1141.1	1222.98	1272.43	1160.47	1072.57	1060.53	1030.37	914.628	865.129	779.408	778.931	762.164	877.896	820.927	947.689	944.334
102090179	LOC102090179	NW_004973439.1	5903721	5915770	+	1473	protein_coding	amine sulfotransferase	2212.76	3827.42	4016.68	3620.49	1936.25	2741.65	2895.24	2979.48	143.982	182.603	202.617	190.674	180.733	230.025	203.89	233.033	864.76	1904.63	2003.25	1775.47	749.398	1090.86	1021.2	1011.64	33.7534	62.6551	67.8267	61.2968	8.52757	9.02465	12.6456	9.8956
102085676	CHCHD2	NW_004973261.1	2099776	2101922	-	854	protein_coding	coiled-coil-helix-coiled-coil-helix domain containing 2	1674.76	1214.42	1227.36	1086.05	1723.26	1267.57	1353.91	1470.44	1585.64	1032.99	1264.76	1209	1522	1294.38	1010.64	1020.87	879.795	898.653	912.557	989.073	1228.46	1130.11	1025.4	1052.36	1059.43	719.034	780	837.25	1119	914.428	846.539	822.354
102084341	ACTA2	NW_004973281.1	157422	197642	-	2617	protein_coding	actin%2C alpha 2%2C smooth muscle%2C aorta%2C transcript variant X2	1209.43	1492.52	1522.96	1468.87	1021.06	1230.99	1326.26	1278.76	492.472	636.942	653.023	644.922	475.6	535.851	519.062	569.142	1646.99	1601.39	1682.4	1533.5	1264.39	1589.71	1417.35	1389.51	1007.38	1132.63	1052.7	968.093	814.274	782.166	873.882	727.248
102089896	HSPA5	NW_004973855.1	826197	829792	+	2130	protein_coding	heat shock protein family A (Hsp70) member 5	960.485	568.178	555.629	558.752	1219.91	1081.42	1026.78	1054.59	1518.64	1429.09	1379.37	1460.56	1120.79	914.492	962.177	886.204	716.605	550.264	571.848	638.271	1515.14	1254.45	1320.77	1295.6	1815.4	1381.9	1404.81	1353.65	986.457	867.271	881.603	945.99
102093836	MYL6	NW_004973195.1	99595	100179	+	504	protein_coding	myosin light chain 6	1237.56	770.87	561.197	726.558	1872.54	1029.15	960.535	779.283	1143.82	878.345	801.701	1003.16	1102.11	785.334	1152.83	891.447	1594.42	697.015	749.816	1221.63	1648.09	1135.18	1147.92	1007.89	1451.31	1167.96	1021	943.508	1432.82	910.678	803.515	943.148
102087823	LOC102087823	NW_004973324.1	2530330	2541724	+	2133	protein_coding	cytochrome P450 3A21	708.45	1245.57	1237.83	1147.68	2867.29	2675.1	2653.77	2650.53	1479.55	1400.25	1392.29	1406.43	1874.23	1813.59	1657.18	1837.69	367.931	545.811	539.885	519.355	395.817	465.369	454.085	458.868	145.323	153.109	158.627	158.94	253.571	208.043	233.113	237.945
102096266	GPX1	NW_004973518.1	1184376	1186062	+	644	protein_coding	glutathione peroxidase 1	1081.76	1012.12	872.086	870.819	1940.62	1498.33	1610.84	1398.45	899.48	781.872	816.199	864.516	949.403	820.537	856.637	819.821	1047.04	691.36	743.809	785.067	1215.81	1148.93	1152.33	1011.69	1078.93	905.258	951.877	898.962	1108.72	841.435	805.783	832.424
102095974	AGR2	NW_004973668.1	2921252	2927051	+	932	protein_coding	anterior gradient 2%2C protein disulphide isomerase family member	280.865	516.152	534.549	475.729	424.447	736.44	800.167	865.584	465.987	728.153	782.671	766.948	338.957	538.741	537.071	618.764	506.524	728.345	802.236	744.975	1291.19	1952.93	1732.13	1640.72	1702.47	1878.53	1775.94	1704.59	1160.13	1272.02	1860.11	1416.48
102085383	SLIRP	NW_004973262.1	19990992	19995426	+	397	protein_coding	SRA stem-loop interacting RNA binding protein	1122.16	1567.54	1534.37	1445.57	832.892	924.152	1068.4	865.385	708.294	929.568	932.512	974.202	606.471	877.925	986.141	883.741	878.586	1017.43	1051.19	1556.88	831.976	1115.85	1103.97	960.799	657.102	814.799	797.544	799.799	795.345	734.222	795.971	732.788
102087506	HSP90B1	NW_004973228.1	2464862	2476156	+	2892	protein_coding	heat shock protein 90 beta family member 1	685.667	689.965	685.652	678.059	843.543	1029.25	1056.57	1060.17	996.62	1149.5	1074.61	1164.03	782.386	805.805	840.602	890.086	606.159	635.371	664.002	630.364	1139.77	1292.23	1196.37	1182.26	1299.71	1260.95	1184.73	1140.52	852.584	883.129	1042.51	1020.92
102085773	LOC102085773	NW_004973746.1	119105	120688	+	727	protein_coding	transmembrane emp24 domain-containing protein 4	1393.62	786.334	628.418	701.436	1305.69	674.02	712.199	635.148	1198.32	802.995	955.823	1043.17	1210.81	903.301	843.865	795.166	1188.59	696.88	720.402	847.633	1387.55	999.557	1035.88	975.729	1249.29	808.192	806.164	869.369	1214.2	918.913	749.659	792.803
102094710	SAP18	NW_004973254.1	5344025	5345294	-	667	protein_coding	Sin3A associated protein 18	711.642	1199.9	1225.54	1107.81	737.653	1079.76	1226.88	1144.62	683.278	901.632	918.503	976.459	649.267	934.372	940.175	964.292	626.622	907.675	1017.61	1106.44	704.91	1138.27	1085.78	1042.76	615.958	854.589	842.21	852.493	662.452	890.69	980.382	842.57
102090276	SLC13A2	NW_004973261.1	2941543	2951678	+	2262	protein_coding	solute carrier family 13 member 2%2C transcript variant X1	712.177	976.985	954.328	950.273	1084.3	1446.92	1396.53	1373.07	1072.01	943.315	888.084	868.279	679.095	649.883	653.805	722.288	717.159	1143.04	1123.21	1010.13	815.123	838.35	815.797	809.055	1057.75	815.527	835.585	835.956	765.566	795.825	820.178	874.319
102087803	DES	NW_004973190.1	1644588	1650311	+	2334	protein_coding	desmin	1403.06	601.015	540.975	587.695	1513.77	607.474	590.027	524.215	703.291	562.231	661.525	701.884	926.078	619.435	645.379	481.843	1464.87	672.558	726.72	917.162	1605.89	1097.53	995.859	995.716	1634.11	1126.12	1148.83	1085.94	1687.77	951.875	634.7	746.124
102091373	ALDH1A1	NW_004973313.1	126509	180281	+	3427	protein_coding	aldehyde dehydrogenase 1 family member A1%2C transcript variant X3	419.778	673.547	648.104	605.659	802.985	1188.3	1255.72	1253.83	1132.97	1342.51	1356.63	1393.54	946.399	1301.78	1293.16	1368.31	308.081	511.733	539.402	528.325	680.211	1012.27	923.96	896.119	697.933	766.747	753.382	703.206	740.686	793.783	977.276	927.17
102094492	SEC61B	NW_004973577.1	289037	294453	+	548	protein_coding	Sec61 translocon beta subunit	940.49	833.767	730.2	784.316	985.321	806.964	940.035	783.276	1129.89	1020.37	1095.34	1194.31	881.299	893.872	974.425	978.015	724.972	548.389	600.588	812.465	1044.52	998.646	985.761	847.927	1010.7	831.732	873.96	917.181	991.028	753.317	871.363	867.79
102098607	LOC102098607	NW_004973452.1	442215	447013	+	1251	protein_coding	fibrinogen-like protein 1-like protein	420.157	410.672	421.401	427.239	609.435	787.826	811.372	770.762	593.207	845.47	897.505	844.42	375.558	563.136	483.873	592.668	636.499	584.871	597.952	480.74	1313.36	1415.18	1267.53	1196.78	1444.82	1575.98	1536.4	1426.82	1268.3	1273.21	1392.27	1258.05
102084490	LOC102084490	NW_004973691.1	292126	293470	-	1345	protein_coding	tubulin beta chain	713.145	591.864	603.162	570.656	1256.51	1175.98	1181.27	1203.58	1073.67	1010.91	1017.33	1065.71	972.392	897.853	843.024	923.892	620.379	536.788	548.277	479.615	1063.15	1066.2	1087.95	994.611	949.848	854.394	816.959	823.144	821.293	713.409	791.187	828.755
102084305	LOC102084305	NW_004973578.1	777552	778135	+	584	protein_coding	dispanin subfamily A member 2b	297.739	169.428	152.163	164.669	419.838	229.163	224.687	234.829	1676.39	1255.26	1453.15	1589.69	1031.03	1023.85	928.67	900.288	434.428	239.112	262.715	233.882	765.283	763.534	781.837	687.706	2216.66	1480.5	1464.64	1589.5	1549.05	1297.88	1157.24	1404.65
102084877	SELENOP	NW_004974116.1	350178	358989	+	2555	protein_coding	selenoprotein P	845.642	1208.55	1174.64	1092.73	2202.43	2053.15	2090.2	2088.13	693.678	610.649	651.888	631.201	756.405	660.065	619.989	642.741	704.72	957.756	985.829	915.635	683.895	731.439	691.208	738.287	366.925	372.948	384.345	376.356	520.741	476.866	483.052	543.795
102091432	ACSL5	NW_004973345.1	624460	647139	+	3165	protein_coding	acyl-CoA synthetase long-chain family member 5%2C transcript variant X2	734.845	1209.79	1190.84	1137.81	1207.98	1657.68	1712.77	1752.06	1322.57	1471.91	1517.06	1469.71	1014.28	1317.35	1200.05	1338.86	306.567	504.358	518.824	512.513	388.718	537.958	516.46	508.293	276.49	295.236	305.282	300.967	330.107	386.715	446.59	419.095
102085955	ASS1	NW_004974009.1	912571	937593	+	1739	protein_coding	argininosuccinate synthase 1%2C transcript variant X1	37.0327	18.1878	16.0514	18.4333	741.351	627.213	617.102	565.527	1281.59	797.87	794.515	875.417	1282.2	1013.28	1101.16	908.856	86.1302	29.3326	38.2178	46.1214	1886.41	1248.14	1267.95	1200.78	1653.65	989.753	996.65	968.074	2109.03	1356.36	1245.41	1477.79
102094559	NCL	NW_004973886.1	2403936	2411401	-	2530	protein_coding	nucleolin	1278.34	1287.39	1203.57	1181.88	685.525	732.708	743.045	756.868	793.388	778.052	795.329	792.589	634.464	669.617	682.818	640.805	1162.72	1044.13	1072.56	1170.45	874.29	811.048	784.91	757.683	826.502	718.81	721.676	706.364	755.925	659.364	734.25	737.133
102086392	ITM2B	NW_004973257.1	14417836	14445682	+	1575	protein_coding	integral membrane protein 2B%2C transcript variant X2	651.816	743.699	738.41	682.854	902.731	995.266	1071.04	1076.66	817.529	743.21	754.649	780.537	932.091	968.238	966.758	967.866	634.667	695.953	727.119	735.287	854.092	982.581	950.692	963.114	774.506	776.735	812.852	773.779	822.082	838.956	977.714	972.519
102085423	S100A11	NW_004974408.1	96813	98621	-	487	protein_coding	S100 calcium binding protein A11	578.736	700.361	644.996	645.126	1011.42	911.967	837.477	780.358	1158.47	978.456	959.891	1022.64	1119.02	1015.8	1015.05	1017.28	654.09	615.656	659.483	696.273	802.899	877.576	852.61	781.376	824.717	727.265	691.718	741.603	940.174	875.468	875.662	882.538
102096564	LOC102096564	NW_004973619.1	790405	793906	+	1078	protein_coding	glutathione S-transferase Mu 1-like	1679.93	923.022	794.18	901.489	1771.02	967.996	998.42	834.389	1145.81	798.846	871.709	958.145	1267.39	872.057	855.453	796.143	703.082	534.636	521.746	591.04	922.573	741.852	705.392	739.441	673.598	523.512	519.557	566.357	959.825	618.591	516.139	589.314
102092805	CASP6	NW_004974491.1	2784743	2794493	+	2284	protein_coding	caspase 6%2C transcript variant X1	530.916	840.136	818.901	759.813	994.329	1468.39	1530.56	1509.89	1024.3	1202.09	1183.98	1199.19	995.787	1153	1220.71	1278.01	351.67	471.123	491.5	562.089	496.09	704.564	654.162	643.69	537.04	604.994	584.918	559.748	508.984	518.209	616.452	615.408
102086122	LOC102086122	NW_004973518.1	1071102	1073353	-	1725	protein_coding	2'-5'-oligoadenylate synthase 1	136.266	61.4484	52.8464	55.5591	249.493	195.842	190.094	185.722	2053.74	1270.15	1316.28	1380.09	1492.36	1110.39	1014.88	930.123	194.249	97.4093	86.1757	97.7484	667.768	503.03	540	512.974	2646.8	1502.93	1584.24	1621.36	1218.77	933.299	775.185	929.498
102092559	ATP5D	NW_004973544.1	406829	408572	+	620	protein_coding	ATP synthase%2C H+ transporting%2C mitochondrial F1 complex%2C delta subunit	1069.26	846.209	718.349	782.659	1133.8	834.131	801.605	719.223	888.816	762.751	734.755	877.755	955.856	763.278	776.926	706.302	844.17	585.592	637.752	748.854	937.783	814.382	772.584	716.173	742.843	647.894	661.345	636.608	868.79	657.649	651.766	702.689
102093632	GAMT	NW_004973544.1	547493	549158	-	1052	protein_coding	guanidinoacetate N-methyltransferase	2279.6	1225.36	1060.5	1065.24	2175.46	1036.99	1039.34	1040.2	1212.26	735.456	781.993	822.887	1186.77	661.888	726.185	549.131	1041.48	714.156	725.344	1050.26	629.397	423.863	402.685	391.038	284.15	194.567	199.296	186.776	354.227	197.355	159.773	175.506
102091961	ALDOB	NW_004974051.1	285892	295090	-	1624	protein_coding	aldolase%2C fructose-bisphosphate B	452.068	849.299	862.229	776.05	557.347	1036.81	1122.28	1161.7	868.309	1308.23	1386.99	1429.28	799.74	1414.04	1298	1418.82	177.515	376.633	384.317	398.033	279.341	502.865	511.754	503.962	293.047	450.021	458.771	476.284	346.392	584.894	792.495	753.07
102091158	PSMB7	NW_004973855.1	1031172	1051599	+	770	protein_coding	proteasome subunit beta 7	1069.31	915.33	864.519	877.852	921.113	699.447	680.965	654.396	822.956	720.206	744.557	784.317	798.768	698.214	716.46	695.005	885.957	627.988	674.203	732.919	838.693	754.028	698.756	666.191	758.628	652.694	619.093	640.183	747.205	639.084	642.907	596.563
102094764	ID3	NW_004973236.1	124674	125153	+	480	protein_coding	inhibitor of DNA binding 3%2C HLH protein	779.744	419.399	372.84	386.383	687.729	452.875	459.633	455.956	991.671	567.033	679.389	692.12	1053.28	742.088	717.212	604.877	619.778	510.671	470.249	720.765	1107.63	792.792	765.387	866.473	1217.39	747.008	813.228	862.593	1360.27	950.17	786.166	889.925
102087590	MRPS25	NW_004973522.1	1329703	1330885	-	526	protein_coding	mitochondrial ribosomal protein S25	777.451	874.328	816.831	807.171	788.519	831.992	895.865	752.603	692.018	806.605	894.612	970.662	557.193	703.909	689.968	702.311	689.911	614.767	690.228	780.523	756.884	859.297	867.637	777.764	587.749	667.783	603.361	640.025	635.875	572.536	612.843	535.37
102092446	LOC102092446	NW_004974867.1	333	15943	-	2502	protein_coding	maltase-glucoamylase%2C intestinal	309.1	241.21	219.951	224.994	828.53	831.917	811.898	847.613	1156.33	938.576	874.448	872.901	1179.79	948.364	918.256	881.898	324.634	281.919	254.539	275.177	887.3	613.877	672.78	671.627	1279.8	756.51	775.696	849.166	1107.05	889.892	746.321	951.956
102088917	IDH1	NW_004973302.1	1982764	1993635	-	2642	protein_coding	isocitrate dehydrogenase (NADP(+)) 1%2C cytosolic	1038.82	1391.52	1345.33	1340.58	936.014	1118.61	1149.98	1138.01	720.97	726.737	732.199	723.202	693.347	678.66	639.083	730.109	676.961	760.491	757.475	745.317	554.03	593.067	575.227	544.537	402.934	385.43	356.366	369.496	404.869	372.517	408.006	409.722
102088817	ANXA13	NW_004973428.1	6553783	6578141	-	1330	protein_coding	annexin A13%2C transcript variant X2	566.241	806.461	830.599	741.871	1130.41	1349.95	1395.67	1390.86	1080.11	1030.59	1029.17	1041.06	1091.64	1156.59	1179.19	1151.56	202.625	322.095	334.776	349.488	496.972	640.886	617.912	595.926	297.675	376.639	364.566	360.126	332.778	355.458	371.221	373.995
102086800	PIGR	NW_004973619.1	2078070	2089529	-	3385	protein_coding	polymeric immunoglobulin receptor	32.3986	15.2783	15.4485	18.5049	565.22	697.367	706.458	683.227	1239.07	1265.22	1250.08	1263.7	1422.98	1308.95	1253.56	1229.72	22.7071	7.50053	7.98933	9.77487	638.132	405.508	412.745	410.006	982.944	824.851	807.277	806.749	1382.82	1092.95	1133.38	1284.42
102091940	LOC102091940	NW_004973446.1	2695183	2701538	+	1863	protein_coding	sodium- and chloride-dependent creatine transporter 1	421.423	174.82	158.839	172.942	1777.96	871.99	802.572	800.936	1368.97	717.264	689.683	766.719	1662.84	870.404	958.482	771.512	495.599	204.794	195.259	257.599	1346.65	636.365	675.457	677.65	1028.62	521.483	521.127	558.962	1176.22	646.6	504.505	674.499
102088686	PFDN1	NW_004973290.1	13708828	13739516	+	627	protein_coding	prefoldin subunit 1	986.933	972.757	904.184	891.822	800.005	681.505	691.162	611.076	700.898	644.755	666.861	692.714	700.029	704.63	735.079	663.703	768.506	758.697	755.8	1065.99	772.864	799.803	726.5	696.965	622.948	552.635	533.714	566.413	741.246	565.886	564.103	534.048
102090811	PPIB	NW_004974692.1	29770	30829	+	459	protein_coding	peptidylprolyl isomerase B	982.134	541.483	412.992	478.887	1191.3	626.878	555.138	399.812	905.518	709.391	662.692	827.866	1115.99	625.73	835.15	646.907	960.942	381.669	389.714	613.604	1139.88	693	701.352	634.38	1040.4	727.832	668.777	652.892	1115.58	643.998	496.527	655.418
102083559	MME	NW_004973425.1	476134	506781	+	3721	protein_coding	membrane metalloendopeptidase	639.703	942.755	891.547	857.827	2111.65	2363.1	2318.8	2309.3	1062.34	893.455	880.687	885.169	1068.02	1070.72	1037.87	1113.74	220.254	316.475	317.65	332.284	166.428	242.514	238.175	235.796	12.5369	14.4887	16.3196	14.5012	24.4244	27.0861	32.5678	31.7735
102092685	NDUFA12	NW_004974019.1	4673	17047	-	570	protein_coding	NADH:ubiquinone oxidoreductase subunit A12	653.968	1216.63	1186.15	1066.51	607.977	907.636	971.108	914.765	463.011	689.568	633.176	741.032	475.91	713.677	671.492	703.799	548.295	741.837	816.806	968.257	488.449	876.069	821.453	787.748	390.183	557.241	560.695	471.44	463.642	512.227	547.851	503.988
102093919	GPX3	NW_004973290.1	4029731	4032677	-	1382	protein_coding	glutathione peroxidase 3	876.062	469.01	439.238	484.492	942.571	455.834	491.671	447.47	587.126	427.338	506.605	553.802	812.188	569.847	550.814	452.251	1232.02	634.649	679.02	731.478	1027.04	791.022	763.675	686.071	1006.14	891.556	846.417	875.306	1202.08	828.799	612.547	647.627
102090658	LOC102090658	NW_004973369.1	2543514	2556344	+	1654	protein_coding	cytochrome b-c1 complex subunit 2%2C mitochondrial	793.49	1139.98	1154.53	1086.4	629.39	825.318	858.516	853.419	579.419	681.456	683.439	701.014	506.434	663.84	660.38	676.922	594.696	735.137	813.897	837.961	553.661	716.937	669.355	634.123	462.647	529.7	522.194	507.937	487.53	501.367	559.113	548.591
102085053	APOB	NW_004973598.1	2548217	2586399	+	14965	protein_coding	apolipoprotein B	471.852	765.845	729.25	719.176	1265.75	1897.47	1779.64	1847.23	899.838	899.425	840.685	783.705	939.602	946.527	895.252	1022.09	241.779	360.831	346.003	315.734	444.016	559.201	530.878	565.614	204.276	233.593	236.52	228.494	252.024	251.048	280.599	306.302
102096045	PPA1	NW_004975212.1	2334	11787	-	1143	protein_coding	pyrophosphatase (inorganic) 1	918.72	1112.1	1064.79	1065.86	744.915	871.633	960.507	866.103	767.053	965.278	950.4	995.086	566.731	716.052	709.696	726.934	340.51	380.244	419.084	404.582	510.869	682.763	649.066	573.586	486.18	553.699	546.389	507.63	470.398	482.336	534.91	499.831
102098977	LOC102098977	NW_004973627.1	744194	750429	+	656	protein_coding	small EDRK-rich factor 1	490.853	566.192	540.503	557.461	796.377	731.524	824.156	714.237	733.181	707.774	684.258	729.756	653.995	718.275	821.409	776.516	384.741	416.587	472.88	573.793	738.99	910.074	830.041	749.467	665.274	709.288	664.684	691.792	821.113	694.509	833.803	722.762
102086007	LOC102086007	NW_004973867.1	93977	96245	-	902	protein_coding	nicotinamide riboside kinase 2	771.295	799.86	826.925	782.929	591.635	743.553	815.118	818.196	597.729	759.027	753.731	791.353	447.194	617	633.594	680.741	561.915	619.507	641.187	607.174	604.549	714.094	667.449	665.997	566.176	637.614	627.728	578.911	553.757	598.882	743.668	653.802
102090853	LOC102090853	NW_004973520.1	240795	241788	-	511	protein_coding	protein S100-A4-like	126.398	150.138	138.291	134.743	755.374	499.855	471.373	417.782	1447.59	976.365	1010.44	1051.74	994.125	1048.1	929.717	930.817	309.294	171.189	176.412	184.93	858.441	490.423	502.636	469.972	1095.89	895.89	1000.48	949.935	909.513	714.684	755.627	901.307
102097376	PRDX6	NW_004973192.1	10085213	10093253	-	682	protein_coding	peroxiredoxin 6	431.869	224.674	206.197	218.224	2443.86	1210.2	1099.65	1128.57	992.33	519.691	535.486	549.582	1284.49	670.66	654.422	552.791	459.63	265.671	273.43	274.795	1086.65	672.055	733.312	712.914	706.813	409.456	411.979	445.083	768.502	474.888	361.164	475.841
102086706	PEBP1	NW_004973225.1	256644	259475	-	1228	protein_coding	phosphatidylethanolamine binding protein 1	1345.16	746.233	643.797	655.259	1365.96	756.653	773.035	705.758	874.377	594.847	576.155	671.233	1030.17	617.797	643.476	584.58	963.066	610.674	567.121	712.63	777.961	499.524	486.399	499.72	542.166	368.336	350.69	359.228	678.117	407.027	354.408	426.656
102098807	LOC102098807	NW_004974763.1	19402	20284	+	469	protein_coding	boLa class II histocompatibility antigen%2C DQB*0101 beta chain	16.9622	11.8473	5.27363	11.159	297.899	249.073	238.29	194.136	1398.97	841.908	883.894	997.382	1836.4	1445.98	1504.54	1309.66	20.4359	13.2877	10.5527	25.398	378.961	370.145	365.252	331.219	1108.52	1012.75	979.598	1058.38	1296.6	1006.47	853.199	1054.54
102091816	FBP1	NW_004973470.1	59109	69211	+	1246	protein_coding	fructose-bisphosphatase 1	1805.64	2137.41	2098.02	2023.49	1173.19	1278.01	1252.54	1198.23	391.587	451.014	428.552	437.723	454.715	591.235	663.354	632.547	547.35	840.815	838.676	887.16	81.7303	112.352	99.0911	95.9157	38.9174	42.9751	45.1591	46.0664	56.1382	67.6983	86.1788	72.4651
102092188	GPX4	NW_004973544.1	322045	323511	+	798	protein_coding	glutathione peroxidase 4%2C transcript variant X1	1192.01	817.602	707.331	705.021	1267.11	770.02	780.643	686.357	893.372	666.345	677.208	760.788	951.72	669.873	716.168	600.804	804.709	527.57	573.465	777.193	623.382	498.754	473.344	479.697	443.821	312.377	343.948	339.706	547.222	363.151	284.773	292.001
102085756	CSRP1	NW_004973350.1	879235	887335	-	1020	protein_coding	cysteine and glycine rich protein 1	823.197	449.412	429.715	443.184	1039.4	480.967	515.608	462.956	466.474	427.924	474.894	532.367	559.426	485.498	497.596	412.876	971.71	519.327	586.072	697.052	946.777	774.696	719.73	666.988	943.784	737.109	748.824	701.624	982.288	665.14	506.601	482.5
102084637	MGST2	NW_004973211.1	3028597	3040239	-	1137	protein_coding	microsomal glutathione S-transferase 2	589.724	892.042	858.783	780.919	616.81	741.208	804.376	727.426	528.505	666.922	635.476	685.04	525.309	592.405	654.458	628.557	456.685	577.537	634.586	756.395	537.393	712.433	674.285	632.46	468.951	510.008	513.34	481.948	551.73	519.956	580.905	566.39
102084437	OSTC	NW_004974491.1	3290372	3294477	-	1079	protein_coding	oligosaccharyltransferase complex non-catalytic subunit	457.466	720.344	706.666	676.778	558.564	720.452	781.57	740.322	499.125	634.516	616.833	627.41	438.606	574.044	617.575	576.66	393.626	472.105	526.177	584.114	594.416	806.402	762.052	694.83	535.686	644.129	593.943	535.748	503.549	469.281	560.951	508.839
102083877	ACE	NW_004973939.1	429576	446572	+	4371	protein_coding	angiotensin I converting enzyme	1039.1	777.626	672.432	683.117	1218.27	975.4	920.09	971.98	870.973	666.319	633.777	601.027	1041.73	745.296	739.174	653.325	589.072	505.769	472.162	579.065	466.797	305.679	339.604	360.061	352.194	240.495	252.364	245.027	320.901	221.182	188.157	249.736
102084284	UGP2	NW_004973294.1	212860	241623	-	2610	protein_coding	UDP-glucose pyrophosphorylase 2%2C transcript variant X1	508.726	735.609	718.715	675.624	540.868	661.684	713.62	720.56	639.344	639.034	630.845	616.222	498.932	568.225	557.619	586.429	352.315	477.63	481.173	470.482	522.762	586.143	564.777	576.671	650.107	589.855	606.348	590.156	530.811	530.158	621.318	626.579
102091968	RAN	NW_004973182.1	5951424	5955136	+	1945	protein_coding	RAN%2C member RAS oncogene family	577.096	856.584	834.92	806.391	476.068	622.317	688.699	653.627	465.571	570.034	584.986	614.963	355.269	464.412	508.108	505.524	512.001	603.077	660.5	630.933	519.725	739.88	672.793	632.291	490.944	598.626	564.941	540.26	429.531	449.096	553.766	458.187
102095374	LOC102095374	NW_004973198.1	2664726	2666537	+	626	protein_coding	serum amyloid A protein-like	122.845	307.929	268.104	285.034	303.708	280.673	267.581	223.591	712.803	606.142	661.072	731.341	527.232	518.398	568.26	475.925	300.508	227.862	250.171	291.766	729.285	786.708	734.889	635.045	942.615	983.254	900.041	901.116	1346.76	1011.19	858.708	869.295
102086215	LOC102086215	NW_004973290.1	1247041	1252209	-	517	protein_coding	pancreatic secretory trypsin inhibitor	308.114	561.341	560.071	527.025	585.522	827.615	896.201	847.197	391.019	497.807	491.98	532.089	521.963	648.945	630.54	622.613	335.875	559.395	587.026	669.182	515.108	810.274	772.294	746.562	364.092	429.844	404.813	444.922	526.417	573.62	659.117	646.892
102086634	LOC102086634	NW_004974491.1	5792230	5798939	+	809	protein_coding	histone H2A.Z	591.882	687.348	614.075	637.819	574.991	603.575	606.856	597.334	513.025	615.725	576.36	641.444	490.862	533.16	548.805	534.383	557.054	508.984	541.415	658.65	580.468	665.995	634.441	584.46	541.732	606.998	585.116	520.833	491.679	464.87	535.255	561.047
102087702	LOC102087702	NW_004973434.1	236600	242656	+	955	protein_coding	histone H3.3	570.019	725.707	690.387	671.491	444.345	496.887	503.342	497.131	418.167	509.649	512.709	537.336	422.799	538.61	602.095	596.543	595.67	619.446	691.483	739.784	456.516	625.694	576.256	582.494	441.344	579.838	575.585	549.71	503.682	622.59	770.778	709.52
102089632	FKBP3	NW_004973340.1	937925	942471	-	801	protein_coding	FK506 binding protein 3	511.009	584.558	515.443	503.509	626.905	687.176	689.409	622.715	544.924	594.142	606.818	663.507	459.704	578.68	645.777	611.268	433.811	449.233	440.018	609.38	565.396	682.888	661.222	614.928	484.816	478.675	503.557	487.924	495.36	480.979	551.544	515.344
102090837	HSPD1	NW_004973302.1	2441734	2447821	-	1640	protein_coding	heat shock protein family D (Hsp60) member 1	722.42	605.285	549.175	581.893	707.092	665.192	664.616	670.012	752.555	807.961	768.927	805.432	503.983	473.501	466.058	472.545	569.635	422.076	414.41	440.957	568.697	500.379	517.93	466.965	614.06	537.565	532.427	495.101	432.07	343.091	360.379	412.919
102089039	COMTD1	NW_004973223.1	2913194	2920473	-	1190	protein_coding	catechol-O-methyltransferase domain containing 1%2C transcript variant X1	381.37	483.444	457.106	445.154	529.484	628.829	627.127	631.109	633.461	662.781	679.088	692.668	538.576	618.843	621.063	643.856	262.786	318.288	324.699	332.325	525.73	604.872	601.883	580.47	608.825	620.443	615.788	615.664	568.965	557.73	625.931	634.732
102093838	GHITM	NW_004973223.1	5233331	5246787	-	2365	protein_coding	growth hormone inducible transmembrane protein%2C transcript variant X3	506.405	598.92	600.143	563.118	575.469	574.451	597.748	600.439	582.648	518.305	520.308	529.739	518.334	525.528	482.395	533.448	503.081	513.544	501.946	442.553	593.329	536.648	540.921	509.071	613.465	553.672	537.246	518.58	587.674	515.279	572.36	603.662
102095816	ACADL	NW_004973256.1	7785569	7802087	+	1782	protein_coding	acyl-CoA dehydrogenase%2C long chain	713.96	862.262	816.711	848.855	658.895	719.903	758.778	706.274	477.734	477.862	476.496	487.018	510.409	514.779	517.278	547.843	524.348	581.951	583.538	614.076	487.151	516.937	499.028	480.404	366.151	362.842	346.918	337.062	414.64	369.327	418.974	435.228
102094996	KRTCAP2	NW_004974174.1	91874	92990	-	451	protein_coding	keratinocyte associated protein 2	736.647	347.806	267.938	303.163	1013.19	482.843	427.966	356.746	815.465	543.588	455.093	558.317	938.726	542.212	645.662	471.538	670.465	248.212	247.696	415.543	993.948	497.577	533.672	530.988	791.648	460.736	445.113	399.446	992.285	418.548	352.763	500.508
102088336	ACAA1	NW_004973530.1	183528	197285	+	2183	protein_coding	acetyl-CoA acyltransferase 1	582.117	555.95	517.537	495.066	894.762	884.033	881.031	906.709	693.628	633.575	651.483	643.568	655.742	614.408	595.186	597.863	364.583	428.847	411.166	463.807	511.121	497.987	495.9	502.169	325.229	295.438	306.501	295.334	426.59	401.241	399.633	463.691
102096953	LOC102096953	NW_004975291.1	116	5136	-	773	protein_coding	sucrase-isomaltase%2C intestinal-like	147.756	143.761	125.701	129.908	649.967	664.827	598.719	573.941	861.38	683.753	638.975	628.572	912.209	698.149	730.528	647.617	270.347	177.961	176.071	241.76	606.01	391.641	451.579	469.394	1029.64	638.34	636.15	723.912	749.404	661.617	506.886	663.127
102095771	HSD17B4	NW_004973389.1	6061658	6124445	+	2775	protein_coding	hydroxysteroid 17-beta dehydrogenase 4	1093.95	1039.42	978.637	947.284	1003.6	881.804	858.245	875.701	557.605	602.335	579.075	582.38	657.714	554.697	539.384	543.789	441.416	496.225	486.322	529.121	247.19	229.347	225.259	211.903	215.368	178.342	180.886	170.044	292.627	252.584	282.553	289.482
102090242	TMSB15B	NW_004973729.1	1434958	1435983	-	613	protein_coding	thymosin beta 15B	343.907	405.101	415.873	403.669	451.37	404.518	484.31	400.39	490.139	407.768	440.598	463.048	372.672	461.863	546.38	474.291	550.914	466.142	492.21	639.952	603.386	780.08	682.632	632.235	639.845	680.037	665.868	665.27	564.915	669.101	659.209	636.075
102094380	CALML4	NW_004973680.1	4477660	4483963	+	807	protein_coding	calmodulin like 4%2C transcript variant X1	402.763	575.18	528.248	529.759	718.313	855.249	853.073	867.913	527.092	502.431	524.027	545.358	524.366	610.157	592.8	628.993	348.381	451.899	498.075	538.263	485.715	620.425	615.454	550.501	351.655	345.354	350.697	338.049	436.131	374.375	425.518	429.229
102094028	NDUFB8	NW_004973223.1	113284	116757	-	610	protein_coding	NADH:ubiquinone oxidoreductase subunit B8	577.86	763.738	632.235	676.447	554.637	650.35	658.263	571.553	481.806	540.349	530.302	638.272	449.67	557.966	618.537	571.882	480.608	462.38	489.705	607.95	436.89	547.483	514.669	458.013	358.56	432.019	424.075	418.323	423.145	438.224	464.865	502.468
102088085	IRF1	NW_004973790.1	236858	243190	-	1569	protein_coding	interferon regulatory factor 1	137.26	100.247	99.199	92.1459	392.33	332.537	333.854	328.719	1058.47	706.639	715.906	744.066	844.897	709.412	717.713	677.45	113.189	110.478	106.685	113.878	547.896	471.58	467.482	457.743	1117.82	752.682	780.69	805.511	779.389	664.704	666.779	716.889
102086545	AP3S2	NW_004973680.1	3344788	3351989	+	1178	protein_coding	adaptor related protein complex 3 sigma 2 subunit	544.277	379.882	341.335	339.87	759.991	478.942	499.357	468.552	667.729	486.392	509.547	564.037	718.615	516.907	547.192	471.072	570.97	419.302	443.694	561.764	691.585	538.923	534.665	527.475	598.526	463.402	458.9	460.064	634.14	457.746	370.381	417.097
102084769	HDLBP	NW_004973255.1	1411032	1452040	-	6347	protein_coding	high density lipoprotein binding protein	543.226	414.282	372.567	383.76	724.607	603.262	599.294	581.209	615.521	544.893	543.805	548.326	628.621	522.967	516.797	496.929	568.054	388.565	381.225	429.022	675.726	490.446	491.143	507.289	611.2	467.496	471.706	466.533	545.911	419.951	402.062	470.123
102087254	ALDH9A1	NW_004973192.1	18118079	18125935	-	1961	protein_coding	aldehyde dehydrogenase 9 family member A1	1174.81	758.489	668.468	674.627	1006.67	746.127	717.408	753.267	660.962	538.645	539.611	579.494	723.693	558.22	568.296	508.731	550.949	413.837	402.189	547.495	398.886	302.417	317.005	294.196	278.787	231.868	229.36	223.856	334.34	233.809	230.315	254.995
102094690	NDFIP1	NW_004973790.1	536345	556218	+	879	protein_coding	Nedd4 family interacting protein 1	500.788	507.401	461.665	462.922	622.699	631.418	660.243	670.397	567.056	558.267	554.055	601.232	546.676	580.818	584.934	591.783	430.166	393.089	424.097	437.559	522.656	504.877	519.2	497.153	451.804	435.367	430.774	409.409	436.553	421.251	490.137	492.415
102093872	ATF4	NW_004973596.1	308678	311685	+	1460	protein_coding	activating transcription factor 4	514.654	402.09	381.285	377.954	588.055	459.635	491.339	494.836	564.736	502.928	523.297	541.803	563.074	488.648	466.532	463.24	541.651	413.09	420.344	442.2	619.86	547.751	544.887	532.458	636.233	498.569	509.032	526.545	582.17	480.745	508.226	538.566
102083940	UBE2L3	NW_004974477.1	430330	455669	+	1199	protein_coding	ubiquitin conjugating enzyme E2 L3%2C transcript variant X1	421.792	478.211	479.902	440.176	719.262	683.905	681.854	675.189	691.974	548.979	524.878	542.371	607.983	576.69	566.628	575.237	359.089	281.248	351.746	345.064	599.987	537.871	506.071	488.732	533.778	405.291	415.549	373.295	509.232	371.314	381.074	437.314
102089275	HPGD	NW_004973896.1	78118	103740	-	1579	protein_coding	hydroxyprostaglandin dehydrogenase 15-(NAD)	672.357	854.285	886.242	795.68	455.601	485.778	517.927	539.919	381.947	366.545	349.345	353.1	390.543	428.357	434.573	439.836	591.879	716.847	742.404	769.132	467.764	503.286	452.649	471.792	380.052	389.351	370.467	355.208	342.538	325.119	379.714	374.124
102094265	STMN1	NW_004973919.1	8131	10874	+	1220	protein_coding	stathmin 1	853.594	802.275	833.084	807.688	388.92	335.361	358.014	342.793	295.432	318.566	303.449	343.936	268.544	299.509	316.12	279.722	997.57	839.247	876.543	1051	470.279	485.013	473.34	416.004	444.594	392.772	357.556	357.531	434.451	346.102	362.48	390.79
102095580	RPL19	NW_004973484.1	2320748	2322422	+	613	protein_coding	ribosomal protein L19	748.994	451.12	367.167	407.671	660.52	380.191	369.345	348.726	559.141	470.777	513.319	564.684	603.326	486.873	418.585	471.359	719.224	467.648	473.179	443.907	619.686	480.049	512.501	489.806	538.378	397.707	429.27	443.279	607.906	479.845	433.634	475.57
102085617	CS	NW_004973317.1	32998	38320	+	867	protein_coding	citrate synthase	730.774	345.579	258.377	312.383	882.202	423.39	380.337	361.037	800.285	511.518	488.587	566.851	786.05	473.031	562.762	429.77	728.961	281.393	271.762	390.796	827.302	412.666	446.857	421.641	703.959	408.931	399.253	378.131	709.629	373.278	276.264	387.382
102085300	PSMB4	NW_004973883.1	180230	181630	-	730	protein_coding	proteasome subunit beta 4	713.796	468.983	412.141	409.543	704.015	453.873	439.828	417.56	617.51	468.522	482.642	568.798	596.278	479.197	456.946	434.929	595.97	362.659	387.172	449.996	637.495	515.85	492.347	463.803	502.54	388.791	376.75	392.847	598.534	467.17	405.26	454.813
102085712	LOC102085712	NW_004973922.1	124319	125562	-	1075	protein_coding	cytochrome c-like	386.752	539.733	552.35	491.254	518.085	703.213	729.929	823.828	423.95	511.772	530.649	528.46	382.742	502.256	488.593	528.838	309.604	407.302	413.037	395.701	391.257	527.047	546.406	524.854	315.565	394.069	405.439	384.758	340.003	367.604	500.048	447.268
102091139	PGAM1	NW_004973420.1	2448682	2450712	-	1433	protein_coding	phosphoglycerate mutase 1	506.771	343.899	298.718	321.619	829.88	508.321	511.974	460.354	621.8	437.407	465.785	480.475	584.678	426.529	436.119	389.196	544.119	355.157	339.823	415.619	808.531	603.131	607.482	583.161	597.962	421.368	431.797	429.353	487.436	362.967	322.823	353.612
102096519	NDUFS8	NW_004974221.1	139940	140997	+	661	protein_coding	NADH:ubiquinone oxidoreductase core subunit S8	615.229	378.917	282.506	337.736	795.326	432.413	459.882	362.331	715.618	470.803	521.483	560.116	702.83	503.319	494.352	470.058	503.516	302.046	285.86	325.173	648.229	477.217	473.003	444.975	522.498	410.575	393.04	418.895	572.704	434.03	333.518	416.533
102088919	FAAH2	NW_004973318.1	712733	720748	+	2431	protein_coding	fatty acid amide hydrolase 2%2C transcript variant X1	810.083	524.64	425.642	453.509	1146.06	648.354	632.468	573.088	572.466	386.346	413.418	446.25	939.727	565.183	600.997	475.184	495.684	341.708	319.778	499.354	567.103	412.568	388.14	400.1	277.238	205.758	209.232	213.208	402.726	225.888	187.139	207.861
102089347	TMEM59	NW_004973192.1	12154438	12168059	-	1877	protein_coding	transmembrane protein 59%2C transcript variant X1	316.459	372.99	359.733	340.69	501.634	497.881	521.017	523.497	546.974	481.824	499.116	512.318	468.757	502.202	465.828	503.413	314.786	332.63	348.712	378.087	519.309	578.326	531.17	529.788	578.057	478.063	507.248	484.356	512.931	449.27	469.92	481.905
102098952	GRB2	NW_004973285.1	1190865	1232402	+	2872	protein_coding	growth factor receptor bound protein 2	305.551	354.342	331.742	321.118	505.835	565.241	560.347	595.95	518.306	516.281	513.7	545.452	447.509	512.385	515.075	520.695	321.68	335.047	340.837	371.986	503.707	544.282	541.765	540.646	471.757	473.049	468.398	475.164	404.262	433.236	471.32	496.743
102084651	DYNLL2	NW_004973287.1	967519	973065	-	681	protein_coding	dynein light chain LC8-type 2%2C transcript variant X2	519.282	540.7	554.385	513.461	593.358	561.77	559.901	558.468	423.992	460.503	422.507	430.841	425.33	390.98	422.459	399.368	511.358	438.915	466.681	609.09	535.236	551.801	509.421	471.867	422.727	356.653	357.773	336.828	424.237	326.876	338.847	363.87
102098266	LOC102098266	NW_004974151.1	18027	26524	-	962	protein_coding	thiosulfate sulfurtransferase	613.914	496.057	428.077	426.042	761.479	522.287	523.46	515.265	594.096	464.333	488.658	551.221	668.742	526.191	588.217	493.814	443.453	299.911	279.468	380.27	521.903	416.753	427.591	391.082	346.252	304.907	302.107	312.185	477.231	347.973	310.943	373.96
102085348	LOC102085348	NW_004973892.1	240903	246187	-	2101	protein_coding	pyruvate kinase PKM%2C transcript variant X1	180.757	106.294	84.9278	97.2261	604.36	360.99	329.044	314.795	708.318	476.176	473.587	547.796	672.971	486.118	477.32	447.555	346.969	151.714	158.922	160.888	813.385	481.022	489.717	479.673	972.379	562.094	570.547	566.859	825.286	584.973	450.276	598.767
102098322	PNRC2	NW_004973919.1	579786	583743	-	2544	protein_coding	proline rich nuclear receptor coactivator 2	401.308	417.921	402.361	385.599	495.135	473.76	480.13	472.94	550.785	491.748	482.574	508.036	512.114	495.683	500.718	501.016	374.605	334.332	356.503	408.605	466.839	434.187	430.612	429.573	524.297	450.564	448.784	434.685	457.836	392.472	437.161	436.885
102094997	MTCH2	NW_004974221.1	32556	35198	-	795	protein_coding	mitochondrial carrier 2	690.697	378.489	326.444	354.252	872.506	461.254	474.321	431.437	689.918	447.081	498.053	537.566	677.864	500.122	426.432	432.775	478.69	294.975	276.809	292.006	639.028	432.398	428.241	408.767	480.754	290.338	325.858	319.896	517.687	350.232	299.63	334.611
102085928	COPB2	NW_004973338.1	1327491	1342817	-	3022	protein_coding	coatomer protein complex subunit beta 2%2C transcript variant X2	362.025	549.683	512.754	512.672	480.727	625.313	629.643	632.709	433.044	491.78	487.729	490.121	403.106	460.402	487.515	487.251	317.093	360.042	388.375	404.413	402.089	482.939	465.319	450.85	386.526	383.288	384.067	364.365	339.452	341.43	379.471	382.922
102091585	LOC102091585	NW_004973818.1	1538851	1540180	-	1330	protein_coding	protein C19orf12	161.783	203.423	194.997	192.2	488.579	599.437	651.469	635.899	715.792	751.613	693.459	742.629	472.62	617.487	599.827	677.425	115.867	146.47	150.975	132.949	319.42	489.867	438.89	413.312	407.669	452.351	449.738	448.38	322.963	392.53	480.132	476.893
102090833	ATP6V1D	NW_004973262.1	7865472	7875114	+	1355	protein_coding	ATPase H+ transporting V1 subunit D	293.832	451.859	431.171	420.277	549.72	708.592	728.138	718.073	384.854	432.752	445.801	454.221	378.633	450.328	486.186	481.895	392.088	330.632	365.516	378.008	449.658	542.739	507.759	502.422	313.021	358.091	340.16	328.732	310.279	329.635	355.315	339.604
102096012	ADI1	NW_004973413.1	17290371	17295388	-	1771	protein_coding	acireductone dioxygenase 1	398.716	464.7	454.685	439.669	671.031	717.681	704.692	717.207	458.276	439.132	429.115	444.523	492.023	477.144	454.744	519.9	294.47	375.216	374.275	289.216	418.896	388.953	415.864	386.966	308.234	272.016	283.012	294	347.402	347.874	381.609	408.782
102083991	PLPP2	NW_004973544.1	25520	27564	-	1337	protein_coding	phospholipid phosphatase 2	510.008	287.872	227.143	252.601	767.348	397.675	384.508	348.326	708.48	405.647	433.26	467.333	740.117	457.919	474.703	377.862	449.936	246.867	241.802	349.836	686.37	407.14	409.355	395.035	576.318	348.833	341.406	363.064	631.123	373.843	285.85	347.053
102088370	PIN4	NW_004973318.1	334562	336037	-	338	protein_coding	peptidylprolyl cis/trans isomerase%2C NIMA-interacting 4	621.471	410.974	383.126	428.226	714.054	434.414	428.672	348.853	563.433	449.403	418.932	516.475	490.028	439.231	471.593	418.273	473.162	350.998	363.451	465.189	520.72	441.574	420.113	359.621	419.498	303.329	298.884	332.641	450.329	312.489	318.337	326.432
102089773	NDUFB10	NW_004973758.1	77039	78368	-	551	protein_coding	NADH:ubiquinone oxidoreductase subunit B10	472.326	484.039	398.221	428.907	511.109	434.075	415.678	357.688	417.708	462.004	456.863	516.596	430.735	464.676	462.51	419.663	426.339	345.171	372.442	498.661	407.999	439.451	424.303	410.337	364.648	371.811	381.519	381.183	420.179	404.875	429.929	448.25
102089687	TINAG	NW_004973413.1	10938582	10984781	-	2012	protein_coding	tubulointerstitial nephritis antigen	304.452	581.957	588.742	527.062	658.189	913.841	964.275	969.154	418.582	478.341	504.844	476.36	344.543	450.852	402.206	461.497	185.688	389.352	425.641	390.872	287.833	463.105	402.142	409.256	180.503	203.646	209.148	194.676	158.281	186.798	204.872	192.285
102086325	EEF1G	NW_004974059.1	351	8160	-	1194	protein_coding	eukaryotic translation elongation factor 1 gamma	882.492	349.018	284.383	319.563	690.382	301.993	287.406	223.322	585.436	330.197	332.617	407.106	654.682	357.179	353.611	275.109	845.686	340.418	352.627	463.342	700.985	337.106	344.689	315.853	587.764	320.05	305.307	322.645	703.203	352.829	267.227	322.661
102088091	STARD5	NW_004973997.1	457967	463389	+	1945	protein_coding	StAR related lipid transfer domain containing 5	261.67	354.786	348.156	340.551	337.895	417.368	432.769	429.306	289.757	343.77	345.501	357.168	257.443	306.105	305.025	319.392	306.969	360.28	364.148	349.49	528.221	528.174	510.383	494.593	646.947	580.492	560.358	571.65	515.639	508.743	630.043	602.034
102098631	LOC102098631	NW_004974763.1	10846	11571	-	501	protein_coding	HLA class II histocompatibility antigen%2C DR alpha chain	12.8543	3.41248	4.58416	5.87599	201.772	83.9545	80.8301	62.0838	1323.09	573.624	550.991	615.035	1715.88	856.341	906.758	751.705	12.7537	6.91053	5.64495	3.1701	259.643	116.734	123.866	102.298	1006.27	521.999	508.184	511.481	993.543	537.908	475.023	541.476
102087552	FAM3B	NW_004974238.1	302887	314513	+	1147	protein_coding	family with sequence similarity 3 member B%2C transcript variant X2	198.824	327.547	290.799	295.3	373.069	506.554	527.525	488.612	474.728	536.005	539.945	536.59	356.075	538.452	547.745	532.897	158.11	207.268	218.674	278.781	349.108	499.039	476.977	450.982	454.873	491.381	481.017	485.431	361.177	416.173	498.272	478.143
102092010	POLR2E	NW_004973544.1	318915	321174	-	771	protein_coding	RNA polymerase II subunit E	519.1	442.104	349.896	366.128	568.864	429.737	434.856	395.356	439.148	435.041	450.483	508.861	438.556	454.046	474.751	401.181	407.791	323.316	321.877	464.175	480.483	470.227	466.724	446.199	367.809	345.124	334.797	347.42	407.938	371.479	342.78	358.944
102091700	GPA33	NW_004973689.1	10925600	10936700	+	1666	protein_coding	glycoprotein A33	15.3485	15.7779	13.6795	13.3509	273.621	341.176	375.184	360.328	588.834	634.383	634.016	614.122	465.929	560.438	561.113	576.879	65.9899	46.1347	59.9448	53.5444	435.84	571.038	514.891	531.276	706.779	673.427	650.744	654.994	541.527	552.159	613.883	608.558
102088952	NDUFA8	NW_004973855.1	1681340	1682230	+	438	protein_coding	NADH:ubiquinone oxidoreductase subunit A8	492.556	574.763	512.252	523.131	446.576	455.27	489.298	402.196	382.203	414.423	419.618	528.079	353.708	406.623	436.264	413.045	403.75	335.678	341.005	453.259	405.343	481.533	487.526	409.025	321.854	355.495	341.305	322.956	364.384	316.192	372.739	344.346
102096631	EMC3	NW_004973518.1	1229751	1234206	-	752	protein_coding	ER membrane protein complex subunit 3	365.473	612.417	620.682	593.081	344.988	465.765	510.535	483.18	282.821	376.041	400.685	394.663	273.972	375.472	382.056	433.092	280.896	408.525	461.403	452.319	290.77	514.483	474.218	439.378	290.037	401.233	369.432	367.633	328.504	356.76	411.471	367.744
102094691	LOC102094691	NW_004973818.1	138701	147634	-	1144	protein_coding	Putative oxidoreductase C663.06c%2C transcript variant X2	593.732	426.105	373.563	365.697	613.993	362.487	361.34	320.334	650.08	505.221	527.608	556.267	577.535	448.286	462.862	449.813	426.786	336.937	312.261	405.616	448.446	363.406	350.524	342.344	346.252	287.87	278.393	300.666	407.336	293.036	266.838	311.104
102088310	WDR1	NW_004973253.1	17714622	17737571	+	3190	protein_coding	WD repeat domain 1	252.885	311.851	314.677	296.233	401.822	534.545	572.577	567.3	415.84	434.136	445.528	426.246	366.363	415.969	408.337	453.64	270.584	298.753	316.446	281.133	422.776	491.849	460.672	466.988	431.079	432.71	440.566	406.097	377.937	406.641	467.477	458.394
102098521	DNAJB11	NW_004973255.1	2389472	2403841	-	1873	protein_coding	DnaJ heat shock protein family (Hsp40) member B11	330.99	354.732	316.264	311.991	409.097	407.893	429.469	419.541	389.955	431.138	427.255	454.536	354.152	402.319	406.835	399.155	301.009	290.702	298.874	353.315	499.08	527.85	518.269	500.408	452.793	436.054	446.066	417.213	403.568	403	426.815	431.809
102087661	CMPK1	NW_004973707.1	326661	342985	+	3126	protein_coding	cytidine/uridine monophosphate kinase 1%2C transcript variant X1	183.837	221.022	214.984	199.596	354.663	486.164	523.565	535.225	478.033	518.505	509.479	509.219	452.759	526.336	497.537	553.315	171.518	215.159	220.07	206.868	418.769	454.343	452.733	443.758	423.607	416.021	431.586	407.671	404.112	440.172	545.257	520.885
102092417	CUNH12orf57	NW_004973390.1	1823652	1824693	+	637	protein_coding	chromosome unknown C12orf57 homolog	559.017	436.136	381.067	362.271	450.276	315.444	313.323	300.52	416.805	350.305	390.692	430.29	455.661	385.093	415.326	372.409	524.257	357.994	380.708	495.747	460.903	411.695	414.038	381.283	400.535	355.754	367.035	360.094	503.419	391.192	383.238	394.407
102095573	COPE	NW_004973359.1	357944	363023	+	1293	protein_coding	coatomer protein complex subunit epsilon%2C transcript variant X1	423.649	398.324	362.897	374.656	482.432	463.551	483.416	467.555	458.444	455.515	445.422	497.553	438.498	434.571	431.323	426.858	341.995	333.097	348.867	382.622	410.589	432.047	430.451	394.622	337.683	324.661	338.231	332.856	375.826	350.301	350.15	361.681
102094487	NUS1	NW_004973439.1	5442772	5451003	-	633	protein_coding	NUS1 dehydrodolichyl diphosphate synthase subunit	279.778	365.293	374.265	335.365	347.956	445.197	478.978	467.699	491.907	530.833	550.576	605.017	352.919	459.38	474.762	503.469	263.043	299.363	293.758	271.812	332.077	437.29	411.208	403.038	360.723	396.978	400.745	413.991	321.391	364.645	444.166	404.575
102093488	HINT1	NW_004973269.1	1073316	1074587	+	468	protein_coding	histidine triad nucleotide binding protein 1	587.256	602.762	565.484	595.135	443.12	470.615	511.312	415.687	297.874	354.075	321.408	404.059	309.886	343.976	382.546	413.875	385.096	390.111	435.473	508.479	360.474	427.482	424.505	364.392	258.815	322.944	319.03	285.257	301.555	280.43	394.265	317.081
102089361	CCT5	NW_004973278.1	2479718	2487639	-	1738	protein_coding	chaperonin containing TCP1 subunit 5	453.258	539.431	518.412	514.829	397.055	461.577	470.091	442.53	400.364	434.458	442.2	433.379	323.435	339.181	348.848	360.764	356.073	378.356	394.297	413.352	381.965	417.655	399.088	390.008	381.66	369.61	363.928	330.876	318.145	313.177	348.506	348.867
102092577	CHMP2A	NW_004975740.1	4	4220	-	528	protein_coding	charged multivesicular body protein 2A	410.75	240.825	205.442	212.799	694.734	468.916	414.86	331.497	539.332	353.638	399.109	417.331	595.633	447.653	443.633	378.19	402.555	273.652	270.158	433.652	555.687	429.024	419.116	423.057	490.584	316.013	316.189	341.601	513.584	334.164	301.733	358.117
102098467	LOC102098467	NW_004973265.1	12886354	12889208	-	466	protein_coding	cytochrome c oxidase copper chaperone	258.917	555.362	520.522	512.756	306.283	545.663	568.807	485.431	251.424	435.045	455.279	479.263	290.411	417.285	520.594	513.78	200.029	309.07	324.308	480.556	234.2	491.783	448.522	406.347	201.53	352.175	333.151	323.849	231.497	356.321	465.556	365.361
102085987	RAB7A	NW_004973446.1	3889	23382	-	2002	protein_coding	RAB7A%2C member RAS oncogene family%2C transcript variant X2	326.408	322.695	319.182	302.181	489.744	474.817	490.456	503.099	489.81	442.044	442.59	438.471	453.109	478.631	511.41	478.464	293.723	298.026	296.921	372.727	388.702	392.982	387.899	382.982	361.582	328.082	344.229	320.102	356.65	337.313	370.525	403.985
102096551	FKBP8	NW_004973359.1	528231	533573	+	1862	protein_coding	FK506 binding protein 8	599.362	318.723	245.17	268.335	854.513	372.723	391.898	372.209	617.504	356.729	380.233	420.874	689.49	418.693	408.612	344.675	431.069	234.531	231.721	329.387	584.582	347.489	367.998	333.344	408.768	233.301	237.466	251.691	447.619	294.787	211.608	250.83
102091814	ARF3	NW_004973462.1	82436	84080	+	616	protein_coding	ADP ribosylation factor 3	519.037	205.727	156.878	189.037	807.175	312.541	280.036	247.418	657.643	319.687	293.334	336.385	684.002	345.125	416.231	295.96	614.129	217.323	191.679	320.996	778.867	303.295	330.559	301.509	609.825	305.876	326.489	307.109	706.503	313.892	238.707	306.3
102085248	COPA	NW_004974408.1	76368	96332	+	4401	protein_coding	coatomer protein complex subunit alpha	429.178	302.715	284.85	296.03	589.42	453.706	437.012	438.055	541.601	418.357	412.849	416.919	550.428	412.928	397.876	372.916	385.468	285.932	279.093	292.431	489.723	344.364	355.062	363.326	451.374	309.491	322.207	312.524	388.332	292.716	261.913	305.488
102096287	UBE2D3	NW_004974491.1	5032529	5040765	+	2205	protein_coding	ubiquitin conjugating enzyme E2 D3	299.193	419.563	448.196	418.773	346.382	466.479	489.309	510	377.892	434.203	422.06	438.727	302.202	414.171	404.645	444.648	256.71	320.624	347.342	318.845	323.376	421.85	406.912	404.7	324.025	354.983	346.647	346.985	296.114	318.535	387.297	367.252
102088596	HNRNPDL	NW_004973188.1	1244855	1249288	+	2443	protein_coding	heterogeneous nuclear ribonucleoprotein D like%2C transcript variant X1	346.88	430.212	473.232	437.223	309.946	347.236	366.293	370.729	315.147	366.59	358.89	360.624	318.153	370.266	392.835	378.525	366.168	441.405	448.731	481.299	324.984	388.769	388.967	371.679	323.363	356.607	362.058	369.675	336.225	381.095	394.327	376.72
102093507	PRR15L	NW_004973484.1	1821518	1823063	+	867	protein_coding	proline rich 15 like%2C transcript variant X1	424.483	262.511	213.345	230.703	593.085	339.594	358.196	277.545	489.928	318.545	414.075	415.782	513.705	434.717	372.634	344.553	293.925	295.237	284.198	344.694	588.841	434.643	368.073	460.614	454.045	293.419	317.86	378.131	529.807	360.454	302.803	323.169
102096352	PCK1	NW_004973200.1	5546465	5554000	-	2902	protein_coding	phosphoenolpyruvate carboxykinase 1	1343.5	1793.53	1710.9	1643.77	336.538	270.706	252.177	280.717	46.7373	43.4464	46.4935	44.6529	62.0857	66.0385	60.2858	61.3778	697.777	1021	974.785	979.731	28.6692	23.1621	18.8597	26.2566	14.5944	10.202	10.1747	11.9267	12.3912	11.4102	14.121	11.1618
102093912	POMP	NW_004973254.1	2286694	2294394	-	957	protein_coding	proteasome maturation protein	297.081	506.018	541.63	466.72	316.317	463.884	555.871	579.414	315.823	418.243	417.978	436.999	270.794	369.003	361.558	393.317	202.462	336.691	363.858	291.533	254.384	441.329	389.747	378.434	253.349	305.736	303.491	289.78	259.164	262.911	378.973	333.182
102087984	PSMC2	NW_004973179.1	244885	255603	+	1455	protein_coding	proteasome 26S subunit%2C ATPase 2	430.504	365.431	377.253	359.469	443.216	374.622	378.627	365.358	391.705	353.218	340.124	364.723	396.201	365.287	370.206	346.394	373.923	318.853	328.854	382.046	406.076	406.678	399.703	371.414	375.318	316.523	319.079	300.376	380.701	326.249	326.979	331.012
102089371	LOC102089371	NW_004973359.1	1256403	1262920	+	1091	protein_coding	AN1-type zinc finger protein 5	443.06	211.16	205.976	195.778	658.385	331.204	356.961	314.902	533.497	349.997	366.641	382.048	627.068	378.955	387.173	336.59	435.288	209.444	216.937	316.868	582.066	347.586	328.052	337.981	501.101	306.545	304.343	292.415	527.359	329.868	250.475	314.712
102087765	SOD2	NW_004973450.1	459567	465925	+	1007	protein_coding	superoxide dismutase 2	318.633	508.269	495.789	472.13	378.96	512.427	543.416	534.359	322.228	365.082	362.189	382.488	294.657	378.847	388.198	420.983	243.917	307.826	324.026	334.362	307.582	407.59	376.601	354.239	243.208	302.352	282.152	266.426	262.194	295.94	343.182	331.917
102094499	DAPK3	NW_004973698.1	223125	228045	+	2047	protein_coding	death associated protein kinase 3	441.929	196.272	181.327	190.554	569.046	279.262	272.98	257.623	574.89	319.894	326.072	352.304	667.14	401.825	409.574	303.575	422.131	227.091	224.077	318.756	620.547	333.795	350.424	362.044	562.235	307.12	332.489	311.595	579.344	355.283	237.126	318.852
102093317	RPN1	NW_004973446.1	34290	42523	+	2239	protein_coding	ribophorin I	442.524	391.239	367.615	369.536	432.154	372.469	370.07	357.022	391.666	345.735	363.908	374.1	384.398	342.831	333.212	333.193	409.35	349.877	359.515	350.889	402.137	347.957	364.259	357.028	374.299	316.698	312.935	304.462	367.079	321.686	336.981	357.877
102090469	ATP6V1F	NW_004973320.1	1675704	1676090	+	387	protein_coding	ATPase H+ transporting V1 subunit F	567.745	135.844	94.0396	128.472	876.358	196.621	166.474	142.478	589.59	219.263	173.705	245.858	740.098	321.552	312.93	230.127	1185.85	183.695	184.979	311.899	1084.34	281.043	277.279	263.693	649.762	180.393	210.656	227.197	698.158	286.663	148.925	283.531
102088898	LOC102088898	NW_004974209.1	91	775	-	404	protein_coding	11-cis retinol dehydrogenase-like	342.253	318.973	239.2	302.808	481.447	355.4	352.132	281.364	645.393	621.689	628.408	776.993	469.97	390.878	415.722	435.45	172.114	155.969	182.008	250.944	326.739	316.379	289.612	279.541	332.228	324.344	302.918	302.244	319.454	289.557	236.498	267.591
110359369	TXNDC17	NW_004973287.1	1987083	1989129	-	456	protein_coding	thioredoxin domain containing 17	317.763	489.744	447.865	459.083	324.415	429.333	445.187	428.486	265.648	337.938	366.46	382.389	228.122	329.493	360.642	366.963	307.859	324.959	407.395	370.353	266.725	402.17	378.5	354.089	242.742	321.022	302.583	292.293	276.003	306.891	449.334	381.365
102084894	HMOX1	NW_004973267.1	685037	691501	+	1700	protein_coding	heme oxygenase 1	257.488	331.622	309.998	290.058	581.903	605.839	585.937	583.325	565.376	451.468	488.122	501.845	494.275	513.155	491.688	513.188	172.343	219.407	217.308	236.52	304.378	354.762	325.241	319.221	215.556	187.914	195.535	186.777	209.642	208.854	233.062	209.593
102090038	ACSF2	NW_004973285.1	1655534	1687022	+	3203	protein_coding	acyl-CoA synthetase family member 2%2C transcript variant X2	420.336	427.947	389.571	388.472	434.403	405.534	401.788	393.026	431.76	368.768	372.123	398.663	469.748	493.739	471.072	449.492	256.636	264.753	274.325	333.71	297.183	274.711	290.081	287.736	244.847	221.097	233.362	246.119	346.568	301.989	295.494	320.768
102091664	LOC102091664	NW_004974534.1	3159	8997	-	2699	protein_coding	lamin-A	456.089	244.349	214.5	226.75	513.898	283.983	264.227	247.248	477.952	300.602	305.86	318.306	552.079	341.489	337.713	290.019	399.952	234.061	231.769	300.108	543.825	343.168	340.817	341.382	553.165	347.701	352.418	349.745	521.155	338.948	275.976	338.513
102096476	PLS3	NW_004973234.1	2202626	2255220	+	3316	protein_coding	plastin 3%2C transcript variant X1	477.927	601.291	589.777	568.474	315.919	396.673	413.631	416.812	307.815	357.227	341.111	344.019	301.519	339.365	330.448	356.433	306.435	335.986	345.999	331.199	275.409	279.156	271.294	269.314	302.895	279.147	275.812	263.534	272.515	265.312	314.172	303.244
106145912	TAF13	NW_004973689.1	22564587	22566240	-	762	protein_coding	TATA-box binding protein associated factor 13	293.314	445.643	384.632	400.286	316.733	383.88	398.236	413.013	275.983	365.591	357.26	381.386	253.412	318.903	351.021	320.753	288.801	353.185	367.897	421.024	314.187	436.19	401.542	393.435	271.194	345.123	316.33	311.462	251.791	314.333	360.633	334.224
102092755	LOC102092755	NW_004987420.1	1	1277	-	754	protein_coding	GTP-binding protein SAR1a	406.456	327.079	305.3	316.468	427.639	348.143	322.597	328.891	381.362	343.723	340.184	370.649	458.088	355.499	322.004	341.635	392.56	322.647	310.849	303.321	375.368	330.263	340.36	326.329	367.147	308.065	298.998	312.201	396.883	350.685	318.248	319.781
102091063	DECR1	NW_004973199.1	5565940	5580778	-	1109	protein_coding	2%2C4-dienoyl-CoA reductase 1%2C transcript variant X2	440.821	563.268	557.081	531.201	402.65	417.026	441.271	442.376	320.167	330.24	322.858	330.976	330.939	355.062	387.55	365.337	300.959	356.104	355.746	391.446	270.283	320.469	296.692	292.212	226.005	227.907	229.241	239.207	245.186	257.388	269.924	245.712
102096396	SURF4	NW_004973847.1	943165	956154	-	3449	protein_coding	surfeit 4%2C transcript variant X1	304.464	299.152	281.57	274.414	421.053	465.801	471.102	480.919	475.584	460.953	444.556	453.335	404.502	420.961	412.843	411.816	246.287	241.051	236.77	235.386	334.371	308.903	320.058	332.307	329.062	289.63	294.251	293.949	264.22	260.407	270.987	299.24
102085377	TSPAN3	NW_004973252.1	230903	250469	-	1583	protein_coding	tetraspanin 3	314.808	351.273	351.771	341.871	302.159	324.644	335.719	340.281	284.263	293.43	297.563	301.407	275.994	292.167	293.854	310.438	352.354	363.35	391.144	357.843	363.045	411.909	377.184	376.05	380.643	382.826	369.765	357.57	367.655	342.925	387.337	377.271
102093685	PEX19	NW_004973520.1	75248	76953	-	567	protein_coding	peroxisomal biogenesis factor 19	555.54	259.689	155.167	187.778	753.726	283.915	271.772	212.945	475.267	282.016	272.016	321.221	593.494	314.111	422.718	273.289	474.3	174.635	182.681	378.148	616.417	307.57	292.241	302.768	435.91	260.433	259.723	250.996	618.564	288.587	196.724	250.649
102089389	UBXN4	NW_004973519.1	1242192	1251776	+	1961	protein_coding	UBX domain protein 4	305.029	433.625	432.162	400.656	336.536	394.756	402.821	410.807	333.874	379.644	372.951	383.893	299.118	329.538	344.467	369.533	244.951	308.848	311.421	308.978	292.575	367.596	345.574	337.793	302.68	325.156	314.399	308.597	278.826	290.628	310.551	321.583
102091764	CCT7	NW_004973535.1	36219	48911	-	1956	protein_coding	chaperonin containing TCP1 subunit 7	486.408	317.501	276.922	276.427	466.528	303.006	308.535	289.558	409.348	332.321	348.676	376.428	364.527	296.153	301.421	264.816	467.808	301.849	305.53	353.75	480.358	335.254	330.814	330.425	425.525	308.048	311.88	308.726	379.14	269.746	262.946	302.636
102089559	MRPL51	NW_004973390.1	1368818	1369476	-	478	protein_coding	mitochondrial ribosomal protein L51	438.262	346.044	330.418	320.254	449.324	328.378	297.618	246.679	373.484	297.263	314.185	370.62	332.561	314.328	359.496	285.323	358.955	246.264	279.928	429.728	426.896	374.249	374.603	309.801	307.762	293.248	272.728	282.888	433.337	309.453	303.954	334.165
102098175	AADAC	NW_004973425.1	19182	26601	+	2052	protein_coding	arylacetamide deacetylase	330.455	186.629	166.766	164.903	797.286	556.232	555.01	504.896	570.199	426.201	427.159	462.224	650.06	484.028	487.202	418.928	123.089	111.919	106.899	143.445	337.187	258.054	260.734	253.41	270.811	204.396	215.84	226.92	318.673	241.697	210.063	241.023
102089634	PSMC1	NW_004973385.1	9109794	9117953	-	1453	protein_coding	proteasome 26S subunit%2C ATPase 1	340.237	437.856	434.432	418.382	340.505	374.743	372.633	368.585	326.916	330.014	325.335	340.156	273.997	303.359	346.768	318.972	305.37	314.209	335.024	396.6	287.223	360.613	346.718	312.305	285.854	289.665	272.485	262.913	278.333	253.84	291.081	271.137
102089733	DCTN6	NW_004973264.1	64825	66534	-	745	protein_coding	dynactin subunit 6	339.669	278.249	257.767	252.457	419.935	326.173	319.082	293.011	370.776	327.997	336.935	373.523	396.654	333.04	361.902	327.804	274.202	228.024	236.547	288.509	427.616	401.032	392.773	343.36	354.006	315.466	339.751	292.599	398.372	321.83	289.148	283.698
102098706	LMAN2	NW_004973290.1	795736	799066	-	1165	protein_coding	lectin%2C mannose binding 2	352.322	248.56	225.951	233.32	465.833	298.679	291.175	271.356	416.597	300.623	316.956	346.163	459.803	344.575	350.233	355.661	307.302	233.586	218.785	297.422	440.858	328.915	312.578	338.899	400.426	319.232	338.411	315.36	407.816	325.098	316.766	317.66
102084604	PSMD13	NW_004973578.1	802354	809794	-	1644	protein_coding	proteasome 26S subunit%2C non-ATPase 13	379.169	262.193	212.021	228.908	513.907	342.951	335.098	297.383	469.036	339.027	378.163	414.571	469.706	352.357	352.004	316.167	351.74	216.772	220.839	254.399	437.231	307.127	316.267	302.92	374.111	283.692	289.174	285.72	380.231	291.83	246.466	263.034
102093734	NDUFS3	NW_004973262.1	569427	576232	-	819	protein_coding	NADH:ubiquinone oxidoreductase core subunit S3	340.432	484.036	480.602	447.711	299.037	328.917	381.758	360.446	317.877	354.564	349.569	401.507	249.093	331.652	307.841	339.634	240.707	318.74	339.918	335.485	261.118	343.472	319.135	314.828	247.323	299.905	293.634	279.023	237.876	261.174	302.623	267.458
102085410	MOV10	NW_004973619.1	1858062	1865205	-	3358	protein_coding	Mov10 RISC complex RNA helicase	58.3238	35.7663	29.6198	33.0214	432.218	298.851	275.646	277.964	919.109	528.334	557.763	566.688	842.175	551.685	532.571	472.748	53.5584	31.0682	31.4247	35.6301	316.939	229.405	230.234	244.064	600.833	342.379	365.988	363.949	353.235	284.379	217.574	265.388
102093793	POLDIP2	NW_004973261.1	2902917	2909690	-	1452	protein_coding	DNA polymerase delta interacting protein 2	369.561	337.633	311.843	314.932	598.087	489.028	472.495	474.194	389.096	348.848	363.647	383.984	383.665	330.493	358.521	338.033	308.558	251.477	248.215	298.429	334.266	283.586	307.483	274.724	248.709	227.688	220.747	217.493	255.117	202.08	199.219	220.852
102098837	LOC102098837	NW_004973347.1	2115528	2134468	-	2581	protein_coding	putative neutral ceramidase C	469.602	522.467	514.325	491.786	927.567	816.972	800.597	779.709	448.715	396.614	393.64	397.564	460.4	415.216	403.689	423.275	185.6	211.853	202.439	228.398	134.15	145.081	152.778	140.055	14.9033	24.4286	20.362	25.3208	53.6298	43.0765	42.113	43.8466
102092026	LOC102092026	NW_004974534.1	76684	82198	-	867	protein_coding	ras-related protein Rab-11A-like	228.08	156.767	142.23	138.648	589.293	398.472	359.713	354.841	581.775	346.475	360.185	384.329	638.811	399.055	455.142	326.358	211.557	131.246	127.828	211.58	543.852	362.609	344.463	334.279	440.594	244.516	254.888	271.014	359.644	219.952	185.271	217.625
102095066	CD81	NW_004973198.1	1311244	1347377	+	4165	protein_coding	CD81 molecule	498.928	428.183	438.252	437.36	262.308	247.465	268.264	266.13	215.175	200.321	217.262	211.478	246.992	236.568	233.499	235.066	502.832	494.818	500.141	510.404	311.858	324.801	307.46	300.009	278.782	314.917	301.674	292.812	292.658	315.569	304.324	284.253
102095701	GSTK1	NW_004973390.1	2257606	2266164	-	1297	protein_coding	glutathione S-transferase kappa 1%2C transcript variant X4	263.307	317.017	313.287	288.259	561.207	663.922	685.684	702.004	480.15	500.863	494.225	502.464	518.439	547.301	512.874	536.545	104.47	148.417	149.092	171.027	144.885	201.381	179.757	179.567	116.263	119.629	126.428	117.019	144.512	139.204	146.826	162.177
102096442	DCN	NW_004973485.1	1392072	1431541	-	2519	protein_coding	decorin	317.014	442.684	467.721	454.352	303.205	323.933	352.319	347.309	195.35	215.86	231.852	216.199	226.284	244.874	250.259	268.809	454.27	446.138	479.68	414.236	282.532	370.001	332.751	328.506	258.13	317.698	306.459	264.646	274.26	268.371	295.435	253.722
102094941	SUSD2	NW_004973182.1	791682	817476	+	3986	protein_coding	sushi domain containing 2	242.776	350.905	343.937	336.657	582.677	674.144	663.932	671.297	256.872	248.279	236.827	241.399	271.31	224.562	219.114	245.322	246.016	335.1	322.163	305.478	318.68	352.333	360.838	356.663	190.59	187.523	201.358	204.837	237.893	226.416	242.616	266.087
102088881	COL4A1	NW_004973523.1	295642	425085	+	6518	protein_coding	collagen type IV alpha 1 chain	358.423	278.789	271.83	281.806	474.264	347.381	375.156	350.917	269.143	227.395	255.242	250.449	242.676	184.881	176.912	166.414	456.361	335.771	349.257	341.052	481.449	448.103	409.86	416.046	353.207	349.275	340.922	331.337	271.765	252.376	235.211	228.569
102096211	NSA2	NW_004973731.1	1176689	1182178	+	1012	protein_coding	NSA2%2C ribosome biogenesis homolog	473.529	445.996	453.014	443.294	308.059	295.093	312.07	308.749	268.636	301.974	289.262	303.692	256.476	263.858	297.345	285.319	382.546	330.937	355.262	373.253	294.101	296.534	310.651	279.212	248.274	258.962	245.525	240.468	283.776	268.207	286.702	307.472
102095723	LOC102095723	NW_004973885.1	58184	60839	-	533	protein_coding	uncharacterized LOC102095723	484.723	361.256	258.868	295.185	505.754	282.656	279.734	231.304	346.867	297.753	282.212	367.854	418.375	305.863	319.847	255.88	400.189	242.071	266.96	366.512	405.195	315.274	296.734	285.065	305.562	252.702	241.45	229.093	358.585	272.986	229.008	280.312
102084073	TMBIM1	NW_004973190.1	1124570	1130655	-	1538	protein_coding	transmembrane BAX inhibitor motif containing 1%2C transcript variant X2	139.041	110.049	98.0971	102.829	426.778	326.311	296.984	309.054	568.374	435.001	481.879	491.418	457.689	411.698	383.468	354.316	142.597	101.899	102.17	116.346	408.648	346.877	382.056	357.563	395.904	298.847	300.773	322.465	342.06	322.157	280.694	350.532
102084752	MRPL20	NW_004974095.1	2739096	2741419	-	762	protein_coding	mitochondrial ribosomal protein L20	401.692	324.767	295.604	316.151	419.194	309.362	290.223	259.014	332.274	300.982	300.011	340.635	330.284	275.981	311.481	270.963	379.313	281.699	291.348	353.633	361.593	331.657	331.414	282.131	313.618	260.941	252.967	259.27	329.365	261.997	278.383	288.262
102091454	HIKESHI	NW_004973646.1	2188062	2200883	-	1001	protein_coding	Hikeshi%2C heat shock protein nuclear import factor%2C transcript variant X1	355.359	507.046	502.997	459.766	290.918	318.009	349.388	336.717	232.903	270.304	261.958	280.184	243.757	291.518	282.941	266.312	303.58	367.085	381.591	429.184	272.187	359.01	340.542	319.208	204.399	239.169	235.237	241.822	230.795	235.419	250.446	226.312
102088369	LOC102088369	NW_004973302.1	1878316	1886927	+	1124	protein_coding	alpha-aspartyl dipeptidase	288.499	347.748	336.358	309.345	474.538	437.315	451.758	480.497	380.557	361.622	369.874	382.874	324.905	386.698	383.415	362.594	198.798	198.983	204.435	207.712	280.351	311.248	281.997	274.794	243.74	214.623	217.426	220.141	231.615	198.475	230.058	224.421
102091748	ACOT13	NW_004973349.1	360195	367483	-	1051	protein_coding	acyl-CoA thioesterase 13	377.561	527.048	497.221	489.556	464.751	486.609	503.152	532.973	313.462	306.383	290.096	314.582	319.221	341.835	358.999	341.61	251.05	286.374	288.934	344.291	207.317	231.395	217.526	221.597	145.033	139.283	137.997	124.568	188.179	167.187	184.945	209.382
102090605	CCT8	NW_004973689.1	6364825	6374001	+	1935	protein_coding	chaperonin containing TCP1 subunit 8%2C transcript variant X2	273.888	332.653	352.238	325.491	302.407	358.068	412.583	380.233	315.987	341.616	342.358	342.555	246.456	280.748	272.345	305.873	256.304	272.084	279.523	271.68	286.974	325.9	312.356	315.846	302.517	305.818	320.159	286.08	232.295	242.696	298.982	276.94
102091057	LOC102091057	NW_004977172.1	2173	2558	-	386	protein_coding	proteasome subunit beta type-5-like	514.257	249.693	212.824	200.41	481.897	196.636	215.954	179.474	417.743	275.307	374.247	391.4	384.09	344.231	210.503	264.866	340.806	278.648	259.183	338.08	361.887	401.746	355.032	310.201	316.977	222.051	224.192	325.806	270.543	331.863	191.322	198.776
102094850	ARL6IP5	NW_004973368.1	134184	144056	-	2087	protein_coding	ADP ribosylation factor like GTPase 6 interacting protein 5	202.481	345.596	320.658	320.671	284.451	336.387	344.986	327.475	307.722	294.105	273.791	305.97	265.864	292.379	298.429	315.553	214.404	288.1	295.669	297.934	270.676	315.732	309.43	295.776	309.896	288.449	294.795	289.245	314.627	290.105	333.488	349.506
102086476	BCO1	NW_004973333.1	9568885	9633990	-	5377	protein_coding	beta-carotene oxygenase 1%2C transcript variant X4	85.3884	165.616	160.14	150.865	728.513	1030.92	998.29	1004.79	304.614	301.813	280.1	284.677	397.626	411.872	411.155	453.699	67.5598	119.978	127.415	119.035	196.146	295.883	276.067	276.416	102.245	108.626	109.412	104.43	100.726	108.465	125.485	125
102098401	BLMH	NW_004973261.1	3612249	3628532	-	2055	protein_coding	bleomycin hydrolase	294.855	410.774	400.788	376.599	304.345	356.511	367.76	370.413	242.454	276.286	259.378	285.937	195.795	234.262	243.577	245.84	294.104	320.329	330.033	338.511	299.949	377.567	351.681	339.336	272.506	265.639	246.792	245.942	235.27	234.287	262.969	250.818
102083436	GRN	NW_004973484.1	414495	423117	-	798	protein_coding	granulin precursor	145.263	58.381	51.5831	54.3112	455.897	184.239	179.261	156.618	686.577	336.057	361.456	383.886	742.392	428.437	394.623	367.089	156.844	73.7557	67.3362	52.4099	439.185	214.225	231.137	213.704	644.578	348.791	307.412	338.628	566.975	349.824	221.887	316.61
102098870	LOC102098870	NW_004984401.1	17	506	-	339	protein_coding	multidrug resistance protein 1B-like	66.4896	243.335	167.286	165.961	176.169	294.958	312.605	211.864	160.506	266.839	229.944	274.797	172.196	195.978	333.155	312.191	127.504	211.748	229.941	449.761	249.956	401.241	408.704	382.643	287.894	497.588	457.412	370.343	265.913	439.902	588.253	552.998
102085236	CTTN	NW_004973678.1	1191141	1213608	-	3186	protein_coding	cortactin%2C transcript variant X2	269.671	281.387	275.591	265.086	327.089	353.99	348.798	346.842	317.133	313.197	288.513	295.079	305.644	303.085	304.822	299.526	263.079	264.789	256.703	271.932	323.254	304.085	300.759	307.422	310.951	287.382	272.96	260.995	277.528	264.531	299.065	330.486
102087457	ACAD11	NW_004973366.1	293945	324291	+	2517	protein_coding	acyl-CoA dehydrogenase family member 11	391.164	411.366	382.321	377.39	359.716	425.367	412.775	410.271	383.91	364.638	357.431	362.042	361.041	340.7	330.7	321.303	283.053	281.614	261.73	286.157	218.022	213.535	214.448	210.919	222.325	178.979	180.613	186.962	208.036	173.614	177.524	200.276
110359817	MIF	NW_004973299.1	155653	156967	+	480	protein_coding	macrophage migration inhibitory factor (glycosylation-inhibiting factor)	275.83	257.784	198.382	231.694	390.379	366.044	394.44	325.178	486.941	496.154	490.67	597.985	347.166	369.447	385.942	373.992	208.681	154.836	144.72	197.425	231.373	259.118	250.939	222.996	210.998	241.769	209.691	199.301	210.378	224.576	257.947	257.699
102086473	KCNMB1	NW_004973290.1	12587647	12595420	+	841	protein_coding	potassium calcium-activated channel subfamily M regulatory beta subunit 1	386.931	545.828	553.317	529.928	201.309	238.018	257.332	233.003	109.09	157.057	173.472	179.407	91.5067	148.271	140.764	149.11	452.06	589.517	633.469	666.952	224.586	384.518	313.349	303.626	203.144	256.204	239.803	242.328	194.46	202.324	218.098	171.635
102092413	TGFBI	NW_004973290.1	6481669	6503513	-	3037	protein_coding	transforming growth factor beta induced	399.093	328.124	346.178	339.429	386.796	276.362	306.08	299.523	269.005	220.096	239.716	230.447	256.924	223.721	232.408	219.607	329.388	299.896	317.314	298.434	336.203	351.593	331.905	314.216	258.096	292.575	277.73	268.066	258.623	260.478	272.104	249.71
102089655	CBX5	NW_004974169.1	302606	304636	-	467	protein_coding	chromobox 5	578.374	250.773	206.931	212.928	495.692	230.489	216.224	165.904	338.058	220.699	217.453	253.184	280.274	202.45	231.435	185.574	590.35	205.605	194.925	363.896	534.051	302.031	303.142	237.945	431.99	274.327	261.656	233.85	468.332	193.564	173.623	210.251
102096735	NAA20	NW_004973320.1	2809218	2820110	+	765	protein_coding	N(alpha)-acetyltransferase 20%2C NatB catalytic subunit	376.842	325.449	283.59	278.567	379.949	313.647	313.49	310.855	348.882	294.569	271.413	313.019	288.591	283.249	302.636	273.815	301.18	277.879	261.786	316.952	311.197	294.727	284.202	274.206	253.816	231.967	241.536	231.275	250.16	256.546	253.802	259.344
102094932	PSMD3	NW_004973962.1	101656	105050	+	1627	protein_coding	proteasome 26S subunit%2C non-ATPase 3	365.086	224.083	187.091	202.149	519.95	280.377	292.214	274.595	447.085	304.807	322.043	346.965	407.947	275.471	252.932	246.322	334.624	189.671	198.268	180.916	437.194	280.896	281.694	267.894	394.997	244.084	249.736	239.024	346.359	223.573	197.455	229.2
102090556	GLRX3	NW_004974012.1	463212	497438	-	1180	protein_coding	glutaredoxin 3	350.572	377.246	373.395	348.996	369.369	326.314	325.135	336.441	326.988	297.82	270.099	284.24	261.385	245.347	267.531	256.036	284.444	262.695	288.804	280.182	310.686	304.775	288.335	263.867	268.932	238.51	224.891	208.418	284.493	216.708	235.855	231.785
102088991	MRPS26	NW_004973397.1	1272781	1279771	+	633	protein_coding	mitochondrial ribosomal protein S26	304.614	321.741	284.397	302.81	344.061	306.866	319.873	261.769	285.482	315.844	317.466	346.218	252.723	272.479	313.847	281.387	260.371	214.403	218.085	352.938	323.881	348.243	335.978	296.994	257.29	275.431	257.286	270.673	251.355	226.424	225.718	230.272
102083703	CCT3	NW_004974134.1	21096	27859	+	1596	protein_coding	chaperonin containing TCP1 subunit 3	361.496	293.11	261.79	265.817	359.774	280.312	294.759	269.83	343.164	321.26	300.218	350.461	273.24	236.953	272.704	243.349	337.945	242.815	248.856	297.543	326.86	290.663	290.406	284.749	335.109	276.536	264.244	266.161	259.722	223.675	232.596	264.349
102089339	RER1	NW_004974095.1	3285442	3290405	+	1763	protein_coding	retention in endoplasmic reticulum sorting receptor 1	217.775	331.288	318.16	308.543	315.284	385.086	411.369	393.912	279.232	310.921	322.35	322.232	242.774	316.544	309.169	325.747	162.027	230.55	244.633	237.828	246.964	351.391	318.508	311.286	234.081	250.03	244.059	233.511	234.422	229.769	276.07	254.811
102096003	YWHAH	NW_004973299.1	958197	967219	-	1638	protein_coding	tyrosine 3-monooxygenase/tryptophan 5-monooxygenase activation protein eta	189.758	221.143	225.201	216.567	230.968	282.229	287.522	288.115	281.992	279.179	290.046	283.509	244.654	299.829	272.713	294.528	222.005	220.666	232.008	217.516	306.397	358.981	332.816	326.735	356.245	306.041	321.977	305.403	295.616	305.293	375.402	361.513
102095000	PRDX3	NW_004974440.1	42332	48057	-	1310	protein_coding	peroxiredoxin 3	353.954	324.638	315.572	294.887	384.576	354.207	350.881	345.792	311.82	314.096	315.72	336.261	287.716	273.861	276.299	292.362	262.959	222.178	243.413	234.596	292.029	282.812	292.126	278.882	228.812	215.26	205.975	214.648	232.759	223.062	230.683	236.91
102092357	ZDHHC6	NW_004973345.1	651142	661544	-	1607	protein_coding	zinc finger DHHC-type containing 6	235.615	293.364	286.932	263.998	255.88	286.721	300.269	303.527	283.724	302.996	294.603	299.755	272.501	309.429	306.763	327.174	231.083	234.259	235.383	225.336	271.416	284.063	269.512	267.277	284.306	275.553	278.267	268.353	283.08	291.781	324.961	317.088
102093063	SPCS2	NW_004973235.1	5196092	5206314	-	539	protein_coding	signal peptidase complex subunit 2	260.748	218.464	195.677	204.208	335.958	281.992	259.545	208.269	298.058	298.894	260.495	324.244	294.924	257.896	305.828	246.734	269.518	171.289	191.187	263.721	388.564	358.406	363.39	331.539	332.908	329.229	289.409	285.971	333.117	245.732	256.545	294.093
102088481	YIPF1	NW_004973192.1	12121675	12127841	-	1308	protein_coding	Yip1 domain family member 1%2C transcript variant X2	237.054	260.108	249.872	249.824	313.535	322.3	330.912	311.948	276.922	267.91	278.112	284.121	290.164	271.935	293.96	303.648	228.447	224.812	236.623	256.001	294.679	328.766	320.083	300.634	292.202	270.639	268.618	251.628	293.183	260.729	291.014	282.157
102091170	LOC102091170	NW_004975099.1	238	4432	-	966	protein_coding	RNA-binding protein 4B	496.666	122.339	111.743	123.085	586.469	171.198	155.435	132.308	512.079	223.333	224.81	243.354	608.262	239.654	258.983	175.706	423.329	147.662	145.651	194.28	624.565	206.829	210.568	221.611	573.144	219.457	239.339	231.667	562.708	236.192	140.422	179.185
102090843	TBCA	NW_004973377.1	1082896	1116512	-	1627	protein_coding	tubulin folding cofactor A	277.423	374.742	388.732	349.413	309.815	369.213	390.319	384.086	214.816	283.404	284.242	303.778	180.262	280.497	290.448	311.861	191.28	274.08	293.111	313.512	204.307	349.535	329.107	296.189	166.877	221.731	218.119	203.349	173.179	199.359	257.392	208.296
102096513	PLA2G7	NW_004973776.1	345207	356787	+	2740	protein_coding	phospholipase A2 group VII	292.758	381.864	376.867	357.24	298.546	364.512	382.924	391.947	344.765	348.181	348.351	339.914	264.353	293.761	292.93	309.875	255.901	284.219	301.326	287.116	206.379	221.073	216.734	214.858	165.848	179.753	178.723	170.02	170.34	166.365	197.546	201.856
102089187	DDRGK1	NW_004973397.1	1406617	1444332	-	2264	protein_coding	DDRGK domain containing 1	151.094	161.224	142.332	143.177	370.39	356.365	353.208	376.81	403.392	347.486	346.938	356.43	359.098	317.601	344.473	334.277	175.645	145.787	148.885	157.957	327.679	279.827	295.993	273.954	306.273	243.942	233.77	239.475	280.021	250.664	265.601	312.434
102090008	PSMC5	NW_004973484.1	1177166	1180893	-	1413	protein_coding	proteasome 26S subunit%2C ATPase 5	434.855	276.17	259.186	256.724	383.298	255.187	253.097	253.747	301.317	235.821	238.045	258.077	315.346	282.108	254.232	239.536	376.126	274.263	269.952	317.344	358.042	263.32	280.133	273.8	284.099	218.71	203.052	223.953	287.781	233.144	212.937	224.942
102090779	PSMB3	NW_004973484.1	2192663	2195600	+	1093	protein_coding	proteasome subunit beta 3	387.834	257.308	227.905	228.639	435.363	254.158	274.027	232.834	372.819	271.905	293.779	351.3	376.254	281.475	269.085	243.348	299.003	185.621	182.256	247.024	364.422	283.758	263.775	247.939	302.694	242.112	235.316	231.891	324.715	225.554	201.296	202.262
102088973	OCIAD2	NW_004973253.1	4221637	4243953	+	2132	protein_coding	OCIA domain containing 2%2C transcript variant X4	228.324	356.545	346.704	311.831	349.505	520.474	546.395	595.103	274.774	363.931	387.874	372.336	343.814	443.693	418.591	443.201	143.68	236.766	236.285	220.255	137.889	222.305	216.89	217.841	69.0009	83.0624	86.145	86.4141	102.932	130.484	139.995	140.821
102093613	TNIP1	NW_004973290.1	4014633	4029034	+	2473	protein_coding	TNFAIP3 interacting protein 1%2C transcript variant X2	261.638	141.117	119.945	132.532	483.761	286.201	275.72	263.554	416.758	281.298	287.254	311.658	469.725	324.96	338.47	273.405	213.54	130.572	127.082	183.783	407.829	265.059	264.879	280.146	374.707	240.618	235.265	246.01	376.964	250.102	215.064	268.92
102095934	EIF3F	NW_004973223.1	1431728	1436653	+	1157	protein_coding	eukaryotic translation initiation factor 3 subunit F	313.503	340.97	338.217	336.426	255.955	267.86	302.961	281.053	253.677	267.416	246.211	266.492	236.903	248.679	268.145	261.471	311.539	275.298	305.086	310.689	264.55	285.903	256.634	247.748	229.892	240.882	241.238	242.476	252.257	242.95	259.105	290.81
102086552	GSN	NW_004973847.1	2700491	2723027	+	2895	protein_coding	gelsolin%2C transcript variant X2	286.505	175.173	182.525	186.767	332.525	194.687	201.83	190.756	224.511	207.042	224.137	227.586	297.992	231.694	245.017	206.168	396.763	252.578	284.155	275.676	362.185	280.445	268.321	274.403	454.227	343.098	350.56	333.418	390.671	314.498	274.02	259.091
102088014	FILIP1L	NW_004973409.1	1004707	1152467	-	4049	protein_coding	filamin A interacting protein 1 like%2C transcript variant X1	266.505	291.346	296.306	284.645	352.164	358.104	352.973	357.068	284.166	251.83	254.514	243.543	294.026	276.477	276.964	290.625	233.555	250.991	250.141	226.982	272.152	282.016	276.143	282.112	242.503	246.17	239.181	229.683	235.651	225.281	255.889	248.147
102090047	LAD1	NW_004973350.1	842182	855253	-	2566	protein_coding	ladinin 1	284.708	175.563	150.435	158.832	525.908	388.112	385.73	381.059	401.653	278.512	290.499	306.646	475.449	347.339	354.914	334.311	211.147	150.846	147.964	184.034	321.312	228.639	239.492	242.595	245.748	164.664	180.131	178.281	286.898	220.974	195.826	246.55
102093127	GRSF1	NW_004973319.1	304645	313565	+	1331	protein_coding	G-rich RNA sequence binding factor 1	330.296	269.582	253.386	246.121	333.639	278.091	297.732	278.515	321.074	303.878	307.694	335.592	278.928	279.907	268.434	268.396	288.884	227.69	231.604	259.533	286.988	256.082	272.461	259.319	258.099	228.34	230.072	248.249	269.242	221.359	233.135	251.576
102097292	HEXIM1	NW_004973484.1	57839	58168	+	330	protein_coding	hexamethylene bisacetamide inducible 1	242.791	217.592	182.02	213.604	319.609	264.765	225.508	167.088	260.564	262.594	260.775	297.975	320.731	226.101	354.022	244.462	282.465	209.13	232.998	370.585	328.973	277.462	308.195	292.747	323.026	292.407	276.868	289.241	283.614	287.106	249.023	298.15
102096816	NR2F6	NW_004973544.1	774603	778711	-	1894	protein_coding	nuclear receptor subfamily 2 group F member 6	437.526	160.562	116.689	140.579	577.263	191.086	177.575	159.446	504.11	214.817	246.815	273.565	637.956	283.452	301.025	221.086	326.546	156.596	138.121	196.501	503.59	205.669	209.218	200.075	428.22	203.211	202.176	197.61	485.701	199.585	122.297	164.609
102087530	VIM	NW_004973465.1	68850	77480	+	1841	protein_coding	vimentin	276.967	276.971	266.967	273.084	278.861	216.942	232.393	221.173	173.234	152.407	156.936	161.966	186.298	155.175	158.699	152.285	414.039	335.874	363.5	326.098	333.355	405.644	376.292	354.145	280.066	343.967	332.169	316.918	309.041	255.088	250.208	229.829
102085375	REXO2	NW_004973237.1	324997	328017	+	705	protein_coding	RNA exonuclease 2	342.821	222.497	187.442	201.594	372.65	250.848	228.645	246.666	328.154	265.42	249.202	272.744	339.224	242.115	259.736	246.136	299.622	202.983	194.809	255.692	389.738	292.408	292.802	263.768	338.684	247.561	251.556	240.591	328.744	240.325	231.574	230.876
102089322	TMEM109	NW_004973678.1	36312	37762	-	1293	protein_coding	transmembrane protein 109	429.215	139.496	115.455	121.808	689.007	222.386	214.354	187.416	426.96	187.902	232.298	237.692	519.574	273.509	258.282	201.692	347.082	147.27	137.934	197.965	540.32	230.862	235.307	237.475	383.256	173.567	186.135	201.676	497.164	243.94	142.704	189.295
102096634	OCLN	NW_004973544.1	768529	773936	+	1331	protein_coding	occludin	393.196	232.171	182.507	202.746	350.311	201.817	181.366	164.22	362.998	227.796	216.711	250.497	386.674	232.104	286.252	222.188	356.234	199.251	195.084	303.882	392.515	219.3	248.339	235.125	429.806	251.133	254.209	256.163	394.518	243.331	210.25	264.809
102085729	LOC102085729	NW_004973190.1	1293716	1296436	-	1439	protein_coding	sterol 26-hydroxylase%2C mitochondrial	868.213	450.284	363.646	400.859	537.43	258.149	236.28	230.888	254.335	154.095	155.387	174.015	337.441	197.814	201.683	163.327	568.623	349.827	326.983	378.2	275.33	146.016	146.745	150.816	171.475	102.236	100.789	107.414	258.449	151.501	118.631	126.618
102087963	MRPS15	NW_004973569.1	1289049	1292777	-	692	protein_coding	mitochondrial ribosomal protein S15	358.842	324.266	292.572	279.829	302.058	266.336	250.04	236.181	252.819	242.353	276.62	280.169	230.884	247.032	262.368	234.6	308.238	238.483	253.642	291.862	288.77	295.607	275.883	237.59	230.918	223.161	234.277	214.977	273.346	250.079	253.975	245.16
102091434	DNAJC3	NW_004973373.1	653728	692123	-	1734	protein_coding	DnaJ heat shock protein family (Hsp40) member C3	181.984	239.711	239.02	228.723	299.544	363.52	341.211	361.037	286.536	278.958	267.802	289.395	261.162	259.799	279.027	278.567	200.394	191.811	197.043	194.177	292.426	313.315	298.857	306.161	271.507	242.408	252.96	224.275	240.473	230.267	266.912	271.798
102085209	NOP16	NW_004973290.1	1142765	1145173	+	742	protein_coding	NOP16 nucleolar protein	257.314	381.043	392.143	351.122	245.152	297.86	337.383	313.631	237.924	278.347	293.319	325.136	207.976	236.585	236.829	234.669	190.97	260.985	283.241	252.217	201.984	320.982	285.171	274.454	181.992	216.99	211.482	219.033	189.535	201.631	229.773	211.451
102093953	JUP	NW_004973899.1	223546	232342	-	3161	protein_coding	junction plakoglobin	325.433	165.638	141.847	157.754	340.856	193.062	180.77	177.029	362.298	220.009	208.745	233.686	425.509	246.471	244.507	210.739	310.997	175.829	174.744	195.534	424.223	254.92	257.671	257.194	462.672	279.19	275.53	270.064	397.378	257.066	212.069	275.011
102089378	SSR3	NW_004973425.1	735650	738626	-	1047	protein_coding	signal sequence receptor subunit 3	219.442	319.641	306.425	303.666	196.239	263.499	281.295	289.245	197.444	307.362	297.807	313.882	168.998	247.959	244.703	234.777	208.931	266.525	284.298	337.01	212.147	311.643	309.939	283.524	187.407	244.371	249.201	255.426	170.784	235.925	274.187	279.211
110360892	JUND	NW_004973359.1	638309	641499	+	379	protein_coding	JunD proto-oncogene%2C AP-1 transcription factor subunit	209.902	124.615	88.1002	125.574	324.548	152.849	149.867	104.451	331.145	208.05	218.255	256.824	392.25	209.005	272.862	225.501	272.226	112.665	96.5404	171.114	459.319	303.733	250.725	248.317	543.09	409.389	360.138	331.824	492.593	276.771	263.662	308.746
102090067	MRPL16	NW_004973678.1	71399	72396	+	709	protein_coding	mitochondrial ribosomal protein L16	332.605	332.466	263.131	279.347	294.043	251.86	252.204	231.316	292.412	240.494	269.651	299.28	265.803	253.002	260.464	225.595	258.702	205.419	240.829	255.743	272.903	295.238	280.817	247.247	232.885	226.832	223.421	226.195	284.509	235.22	214.813	201.02
102087316	AK2	NW_004974685.1	129803	136270	-	2306	protein_coding	adenylate kinase 2%2C transcript variant X2	370.691	311.385	276.568	274.472	428.626	364.217	359.09	340.641	358.585	314.861	311.571	337.249	309.2	282.452	271.773	240.296	241.962	165.852	176.144	232.218	257.385	203.236	213.794	202.584	189.254	154.699	160.176	156.711	208.38	160.887	154.9	175.583
102097146	WBP2	NW_004973285.1	757435	765722	+	2386	protein_coding	WW domain binding protein 2%2C transcript variant X2	147.02	145.009	134.536	137.913	379.696	363.704	350.136	362.994	378.272	315.711	313.813	326.108	386.451	346.662	350.974	349.154	141.538	121.5	117.196	129.356	326.386	285.704	283.116	278.1	247.737	194.473	193.176	198.669	241.341	201.988	205.456	237.49
102092806	SEC11C	NW_004974495.1	144735	149995	+	815	protein_coding	SEC11 homolog C%2C signal peptidase complex subunit%2C transcript variant X1	266.57	395.947	367.64	369.64	238.656	276.576	307.809	290.05	205.405	260.782	252.714	283.558	186.621	220.724	228.019	240.356	222.057	265.08	260.256	264.054	217.37	301.323	267.031	250.984	202.344	219.305	224.44	191.764	189.784	198.992	264.044	228.281
102089651	SELENOS	NW_004973911.1	352605	359042	-	877	protein_coding	selenoprotein S	171.053	198.842	197.617	184.621	230.531	247.868	253.365	243.751	265.38	251.474	269.913	285.754	248.741	284.079	281.497	259.794	181.716	178.438	193.687	192.566	288.325	326.791	335.375	319.09	309.822	274.236	280.991	293.907	267.359	281.658	285.107	271.469
102092747	CDV3	NW_004973875.1	42473	56770	+	5457	protein_coding	CDV3 homolog%2C transcript variant X3	247.377	308.361	294.898	294.699	337.455	375.963	384.2	382.355	297.164	308.611	301.418	306.73	264.097	279.546	276.069	286.079	200.466	207.718	207.108	214.935	212.671	217.786	209.039	207.535	189.194	191.026	180.225	176.173	180.22	166.446	187.858	189.018
102096553	CMPK2	NW_004973413.1	18627336	18636334	-	2292	protein_coding	cytidine/uridine monophosphate kinase 2	32.8082	29.2774	26.9779	24.9747	73.149	94.5926	94.6519	106.345	565.423	500.934	493.197	492.506	356.562	448.061	416.171	464.187	42.4729	30.3117	27.2231	24.4839	159.7	157.37	174.674	171.17	521.686	390.865	396.363	399.282	299.489	305.284	357.968	398.889
102086013	LOC102086013	NW_004974477.1	874128	902970	+	1464	protein_coding	septin-2%2C transcript variant X2	257.724	316.91	314.476	294.7	237.835	258.573	292.956	270.016	217.301	238.132	206.956	221.894	203.367	213.636	229.442	229.964	297.685	286.465	306.428	344.259	257.11	288.13	263.604	267.515	256.314	229.442	218.05	211.599	225.772	186.721	203.124	215.308
102087579	ABHD17C	NW_004973309.1	87386	117779	-	2570	protein_coding	abhydrolase domain containing 17C	216.533	201.4	190.071	185.694	326.289	264.538	269.918	272.641	344.776	282.906	283.832	282.158	343.929	300.764	307.845	304.577	179.74	156.719	175.519	183.541	278.271	243.729	239.035	225.011	294.486	236.87	233.105	251.447	250.13	219.032	237.644	251.602
102092678	CLTC	NW_004973740.1	497399	520856	-	6788	protein_coding	clathrin heavy chain%2C transcript variant X1	246.531	237.067	231.14	230.674	300.708	337.084	340.671	344.79	290.472	266.554	256.398	255.472	258.822	254.848	235.54	243.163	220.959	215.579	208.552	195.447	285.95	256.756	263.535	266.766	250.51	215.331	216.016	213.013	205.513	190.317	201.61	230.363
102086478	PCNA	NW_004973348.1	101657	105162	+	1268	protein_coding	proliferating cell nuclear antigen	374.491	266.29	254.272	258.995	294.907	219.232	227.913	217.202	245.096	217.175	219.77	227.309	228.43	197.488	206.806	178.109	371.562	253.201	266.67	290.589	314.43	277.153	268.495	247.701	261.079	238.964	215.727	213.62	268.634	185.466	217.067	234.379
102085585	LOC102085585	NW_004973569.1	95026	96194	-	1169	protein_coding	circumsporozoite protein	125.572	62.8871	73.9007	70.0922	163.105	146.212	145.089	171.255	350.11	234.54	257.55	263.246	246.739	215.087	207.691	206.346	127.966	109.384	104.028	105.972	386.917	350.654	338.973	360.048	504.596	397.714	382.845	390.967	405.578	338.458	357.486	353.46
102086695	FBL	NW_004974066.1	818	4915	-	666	protein_coding	fibrillarin	428.878	204.722	140.325	160.356	436.84	193.771	179.255	146.477	310.099	211.849	207.6	228.641	381.532	186.848	258.893	183.793	420.727	153.875	149.687	292.923	450.065	221.718	228.741	210.772	356.06	214.311	219.443	180.115	379.06	215.567	158.926	215.822
102091387	LOC102091387	NW_004973489.1	1324021	1331668	+	1222	protein_coding	glutathione S-transferase omega-1	392.463	451.197	432.414	427.341	271.036	243.756	257.15	241.113	233.684	215.033	243.454	250.037	188.268	219.768	206.319	212.92	249.753	332.241	332.831	347.017	197.018	216.123	204.719	190.588	167.433	162.565	152.575	152.524	170.11	185.129	189.73	186.212
102097566	GLUD1	NW_004973223.1	4707619	4724646	-	2548	protein_coding	glutamate dehydrogenase 1	324.408	424.813	389.734	388.588	246.641	274.625	289.793	291.198	211.598	237.516	226.594	235.3	217.842	241.184	247.029	253.21	309.923	287.428	297.671	290.363	167.786	169.082	173.361	163.407	182.12	183.113	187.016	167.56	179.212	176.624	213.808	208.724
102090299	CTSL	NW_004973470.1	107241	112275	-	1375	protein_coding	cathepsin L	277.574	400.836	407.168	377.886	215.574	216.633	223.564	218.396	177.352	197.073	202.841	216.279	163.353	222.075	206.405	224.372	263.786	315.583	345.802	379.44	175.095	217.671	220.02	209.459	206.538	211.995	220.954	213.413	202.232	229.919	251.653	233.661
102084370	NDRG1	NW_004973653.1	2432936	2458767	-	2845	protein_coding	N-myc downstream regulated 1	421.832	504.182	493.176	483.632	88.8774	79.2973	85.3119	77.3252	104.212	95.1054	102.224	104.319	125.381	106.342	113.695	105.984	727.941	638.728	640.614	674.273	138.586	127.897	117.849	126.899	234.521	193.097	197.257	181.049	209.503	172.798	181.166	187.789
102083525	ISCU	NW_004973182.1	2363583	2366430	-	934	protein_coding	iron-sulfur cluster assembly enzyme	269.516	225.376	184.043	201.196	329.972	256.486	285.765	243.104	280.652	252.411	241.445	279.824	292.168	301.487	300.74	260.829	233.806	180.399	175.243	229.561	276.283	248.482	244.083	223.377	228.262	191.559	188.686	199.555	282.951	243.249	231.106	255.335
102093924	MRPS11	NW_004973309.1	1041296	1044760	-	762	protein_coding	mitochondrial ribosomal protein S11	241.86	309.061	288.184	274.083	237.999	225.31	266.756	240.089	240.019	267.102	289.062	284.994	208.349	255.525	265.817	250.522	204.208	232.629	237.532	299.094	209.794	258.728	268.355	245.228	184.734	231.441	227.621	234.725	206.217	228.375	228.631	190.758
102089358	ZFP36L1	NW_004973262.1	7124184	7126728	+	2544	protein_coding	ZFP36 ring finger protein like 1	190.603	151.291	146.18	146.898	294.087	219.67	219.754	224.744	391.466	282.651	273.896	288.172	416.519	298.916	305.871	299.762	202.409	140.084	151.745	143.277	257.475	200.346	202.093	199.231	315.913	246.546	236.364	232.469	318.714	254.523	252.907	265.314
110355541	SSBP1	NW_004973985.1	298376	310960	+	527	protein_coding	single stranded DNA binding protein 1	291.845	325.223	307.742	316.545	249.518	266.284	264.457	239.839	246.061	231.649	246.524	271.572	220.001	214.311	262.996	217.114	246.413	238.257	232.099	341.05	214.019	251.073	251.047	236.673	184.803	194.892	208.256	206.41	205.636	183.91	207.497	185.929
102087787	PDHA1	NW_004973832.1	346754	360186	+	1435	protein_coding	pyruvate dehydrogenase (lipoamide) alpha 1	289.595	385.714	373.893	362.884	243.023	265.93	269.74	281.384	205.363	226.767	229.079	245.659	181.718	229.349	220.533	213.321	278.425	290.485	300.426	310.45	207.542	221.479	215.025	193.905	195.193	177.405	180.916	180.221	188.284	186.957	198.066	190.879
102093187	UBL3	NW_004973254.1	1771685	1834402	+	2312	protein_coding	ubiquitin like 3	188.428	241.437	231.302	227.779	240.062	266.769	287.755	281.785	246.424	238.822	236.217	239.431	224.44	259.946	242.649	278.971	178.339	201.162	208.867	178.034	252.313	259.939	265.523	254.633	244.781	231.447	241.046	224.368	229.678	230.511	289.091	305.335
102094427	UFC1	NW_004973520.1	106053	106649	-	400	protein_coding	ubiquitin-fold modifier conjugating enzyme 1	246.708	279.956	203.167	221.608	316.413	247.587	256.386	199.348	240.781	231.65	292.018	316.99	222.691	244.665	244.929	215.16	202.495	186.381	184.27	273.968	268.04	317.558	285.505	242.083	200	230.727	214.024	231.637	239.523	220.548	210.923	214.088
102096487	NET1	NW_004973320.1	851852	864263	+	3147	protein_coding	neuroepithelial cell transforming 1	385.203	286.843	265.533	275.075	215.713	168.162	167.703	164.339	219.532	174.755	176.116	188.11	250.767	195.765	202.48	185.852	371.441	292.714	290.383	318.788	254.237	203.414	221.912	207.536	296.601	223.521	223.057	239.842	272.828	232.404	221.16	253.268
102098647	EMC6	NW_004973261.1	4076850	4077300	-	451	protein_coding	ER membrane protein complex subunit 6	241.069	220.34	174.316	179.142	309.181	225.525	234.973	208.154	272.115	246.723	258.467	283.351	279.916	227.196	254.731	229.792	219.599	172.981	172.054	218.336	308.026	286.342	293.83	269.014	260.405	234.623	228.115	251.68	251.757	211.15	201.162	219.505
102095920	LOC102095920	NW_004974099.1	2936036	2943082	-	2282	protein_coding	fatty acyl-CoA hydrolase precursor%2C medium chain%2C transcript variant X2	114.626	233.935	195.866	206.12	234.094	401.476	387.757	343.975	174.391	263.623	261.155	272.846	181.098	269.41	281.02	301.014	96.7651	171.035	178.616	209.373	190.207	280.055	276.096	245.657	151.166	183.555	178.787	187.186	201.613	283.639	337.065	336.939
102089167	LOC102089167	NW_004973234.1	855052	869616	+	1009	protein_coding	COMM domain-containing protein 5	258.681	289.743	281.196	260.802	266.891	288.202	303.095	310.788	229.285	246.939	247.596	261.786	217.802	229.947	244.286	232.536	208.791	225.322	233.166	244.241	210.044	227.651	250.285	214.19	204.806	190.724	209.998	194.523	205.776	194.986	216.534	225.12
102089222	RETSAT	NW_004974375.1	66402	74895	+	2776	protein_coding	retinol saturase	232.466	193.229	160.884	167.201	402.241	288.985	266.749	267.79	308.532	246.701	247.742	263.084	296.214	272.186	257.06	219.969	168.636	139.435	127.411	160.672	333.482	269.684	276.563	279.876	240.203	215.408	217.212	221.482	244.344	211.92	178.328	207.625
102087769	ACTR1A	NW_004973489.1	60911	77171	-	3452	protein_coding	ARP1 actin related protein 1 homolog A%2C transcript variant X1	274.076	230.855	225.337	225.377	290.616	255.378	254.048	247.05	270.951	230.798	230.924	237.686	259.564	239.61	230.146	225.946	263.059	228.472	222.79	240.472	259.494	234.197	235.887	230.521	238.981	203.137	205.017	208.438	229.601	207.249	213.046	220.921
102084295	PDHB	NW_004973446.1	2953072	2957941	-	2377	protein_coding	pyruvate dehydrogenase (lipoamide) beta	283.201	269.268	239.395	245.495	296.885	261.244	276.457	250.05	248.625	232.039	241.491	250.72	244.475	237.68	232.252	228.835	246.515	212.945	228.885	250.783	256.002	239.916	241.401	232.596	202.968	193.903	189.766	186.85	225.366	200.312	201.347	202.703
102084474	ENY2	NW_004973428.1	477463	482563	+	579	protein_coding	ENY2%2C transcription and export complex 2 subunit	183.85	285.311	270.95	256.48	178.375	252.275	284.76	247.113	186.578	257.161	226.854	259.902	175.823	226.398	254.484	244.518	162.613	199.319	226.213	254.188	203.426	335.474	278.369	260.459	195.769	246.829	221.947	207.179	223.326	227.921	250.554	225.175
102095096	GNAI2	NW_004973518.1	1019515	1033447	-	1069	protein_coding	G protein subunit alpha i2	214.749	133.342	127.088	127.748	272.925	170.978	192.854	172.991	276.232	197.134	203.818	210.969	300.241	236.164	248.395	199.871	279.522	158.481	166.341	209.732	328.926	246.065	246.718	243.747	382.603	276.269	267.698	257.811	358.731	287.368	248.455	263.996
102094752	PPIH	NW_004974107.1	58813	72251	-	630	protein_coding	peptidylprolyl isomerase H	313.581	253.056	251.82	230.006	263.514	234.887	215.377	198.832	281.483	232.849	230.814	248.025	255.209	214.966	230.18	222.822	264.295	197.472	204.814	213.864	272.966	246.989	227.104	200.139	266.31	204.221	203.095	205.763	302.593	198.345	200.705	218.836
102089253	LAMP2	NW_004973322.1	4986347	4994229	+	3502	protein_coding	lysosomal associated membrane protein 2	157.23	202.234	190.59	190.729	220.913	263.906	267.09	263.224	287.326	309.337	296.854	297.384	230.653	248.739	232.189	280.196	148.648	170.967	170.903	132.049	208.055	228.738	229.135	227.359	259.465	251.118	258.14	251.624	217.18	235.071	275.021	284.941
102094098	CCK	NW_004973214.1	1466	6176	-	407	protein_coding	cholecystokinin	43.2808	88.213	76.8304	66.7053	224.141	264.938	207.396	265.395	188.336	162.267	144.669	154.547	244.171	228.529	214.926	214.894	56.7946	65.7842	73.8299	88.4513	405.059	470.745	515.659	488.655	266.437	280.193	283.803	257.761	314.678	333.149	399.514	389.475
102088931	AS3MT	NW_004973489.1	338632	342888	+	1516	protein_coding	arsenite methyltransferase	381.946	296.736	279.45	275.098	411.106	337.226	316.732	309.436	372.146	299.93	331.785	347.684	360.273	303.9	288.12	251.581	149.873	143.572	143.062	196.607	161.471	155.532	157.485	152.431	136.582	110.183	118.699	121.952	173.675	140.777	120.845	131.537
102095699	CLRN3	NW_004973370.1	3068540	3078123	-	1443	protein_coding	clarin 3	140.451	147.506	144.1	145.641	332.613	306.324	302.687	284.919	306.75	238.13	242.347	238.918	315.369	264.202	239.112	244.52	142.217	147.316	149.074	139.414	276.431	241.891	247.879	253.492	291.947	239.24	218.907	225.554	247.662	196.305	213.825	251.13
102090714	TOP1	NW_004973266.1	4224896	4288985	+	3888	protein_coding	topoisomerase (DNA) I%2C transcript variant X2	193.017	190.401	180.756	181.468	220.118	248.081	237.936	255.2	316.874	312.702	295.893	301.547	259.861	275.176	283.133	270.406	181.937	165.569	166.71	183.141	217.248	192.212	198.738	198.837	251.229	221.721	229.121	210.719	212.342	200.979	227.595	240.302
102090974	LOC102090974	NW_004973709.1	16804	35323	-	3932	protein_coding	melanotransferrin	350.739	526.114	517.913	499.006	338.676	412.375	428.681	416.163	156.866	169.743	173.088	162.755	168.443	181.571	179.409	189.121	256.946	384.549	387.185	409.779	108.777	144.228	135.522	137.669	47.3523	54.9379	52.1407	54.8923	56.375	61.2847	64.6498	64.9768
102085340	OPTN	NW_004973614.1	646388	664631	+	2453	protein_coding	optineurin	129.569	165.18	165.071	155.348	255.746	328.284	328.674	348.238	290.871	295.503	286.68	296.346	223.396	255.421	263.332	276.367	109.173	132.108	134.532	128.629	211.961	245.644	238.929	240.458	242.972	217.92	232.489	220.322	189.065	207.408	234.864	229.352
102091323	S100A16	NW_004973520.1	248079	251927	-	1285	protein_coding	S100 calcium binding protein A16%2C transcript variant X4	238.496	103.61	92.664	91.8926	253.91	117.242	118.486	105.184	351.421	192.031	212.225	229.568	350.688	220.527	200.742	161.301	271.877	121.962	118.985	177.774	438.565	236.624	232.579	228.541	479.266	253.723	266.344	258.808	437.583	253.734	186.056	245.143
102092285	TOMM5	NW_004973337.1	3792952	3794604	-	662	protein_coding	translocase of outer mitochondrial membrane 5	418.307	169.157	211.093	165.772	354.232	190.898	258.591	243.467	287.075	233.988	254.586	245.357	328.001	263.631	213.181	203.907	198.434	208.846	212.002	176.735	275.444	234.651	218.079	238.08	208.003	125.057	150.919	171.462	228.81	190.948	175.114	173.09
102094703	PSMF1	NW_004973200.1	1143626	1149792	+	2150	protein_coding	proteasome inhibitor subunit 1	268.7	149.893	134.02	142.629	364.672	207.105	216.973	195.436	275.06	183.002	202.237	208.403	337.742	241.976	237.606	215.752	254.274	174.558	159.904	196.127	364.179	247.4	236.422	237.218	276.167	179.524	190.973	191.879	302.544	215.503	179.797	205.837
102097106	YME1L1	NW_004973500.1	23949	39578	-	2027	protein_coding	YME1 like 1 ATPase	185.206	269.901	265.915	260.29	193.401	257.683	261.793	292.807	223.075	237.45	225.563	226.253	201.788	226.405	219.514	242.044	184.5	235.253	243.554	209.987	178.493	204.055	196.022	198.583	209.348	207.639	220.06	213.28	200.123	213.795	242.492	240.4
102090646	EIF2S1	NW_004973262.1	7853397	7862813	-	1661	protein_coding	eukaryotic translation initiation factor 2 subunit alpha	252.587	326.543	328.657	315.675	219.853	256.566	277.367	272.549	202.169	223.383	225.752	225.776	185.449	203.22	216.624	219.641	202.186	219.417	243.8	242.552	199.778	240.574	225.983	215.717	181.938	190.346	183.356	167.348	181.201	164.284	194.997	178.68
102093210	LRRC1	NW_004973413.1	11137537	11194232	-	2502	protein_coding	leucine rich repeat containing 1	132.255	194.574	173.63	176.557	197.853	242.155	252.24	246.599	255.887	253.401	242.003	254.026	193.188	239.491	258.019	268.241	137.23	135.148	160.721	152.559	244.825	288.747	276.277	263.394	268.634	256.966	257.922	231.302	208.2	205.664	253.211	249.054
102094750	LOC102094750	NW_004974006.1	9013	10011	+	605	protein_coding	lysine-specific demethylase 5C-like	330.296	102.085	81.763	109.483	477.262	126.405	136.479	99.0841	389.287	167.05	155.244	174.705	529.173	195.973	275.035	176.58	368.716	97.6658	92.0307	195.137	506.56	154.405	163.833	176.173	414.956	182.452	169.436	177.311	470.202	176.179	116.996	164.3
102086116	DEGS2	NW_004973385.1	3830782	3840199	+	3012	protein_coding	delta 4-desaturase%2C sphingolipid 2	119.042	194.975	195.084	179.458	208.373	292.874	287.231	284.266	228.251	220.66	228.885	208.899	200.177	204.793	208.845	235.882	117.425	145.522	144.951	131.033	268.057	302.235	292.738	305.907	256.026	250.468	238.604	246.024	209.581	219.148	254.354	269.661
102086404	VPS4A	NW_004973333.1	5609991	5613438	-	1377	protein_coding	vacuolar protein sorting 4 homolog A	317.199	187.478	160.501	172.813	362.482	206.321	205.67	181.938	308.762	204.489	211.203	234.179	344.273	230.103	242.385	201.859	293.564	174.492	168.927	225.873	317.588	193.909	207.808	203.061	266.713	173.995	171.543	175.478	281.533	186.758	151.186	179.071
102084615	CCDC25	NW_004973831.1	123810	137296	-	1717	protein_coding	coiled-coil domain containing 25	302.816	292.493	270.505	256.515	273.472	228.601	236.312	217.548	222.87	194.651	215.752	220.035	221.398	213.855	217.031	203.755	271.224	213.74	232.657	279.503	213.294	223.788	221.75	206.172	174.932	165.086	175.321	173.784	212.873	178.492	189.913	195.255
102090078	RABEPK	NW_004973855.1	830458	832111	-	811	protein_coding	Rab9 effector protein with kelch motifs	318.8	268.253	266.198	257.725	248.954	209.575	199.085	178.165	224.048	190.259	228.094	231.205	227.889	218.031	209.968	203.87	267.412	229.389	253.694	286.898	221.048	203.287	220.789	192.102	197.035	162.473	169.446	184.228	232.934	197.589	215.628	200.95
102090913	R3HDM4	NW_004973544.1	250842	270669	-	1305	protein_coding	R3H domain containing 4	286.077	96.2908	75.9463	85.5966	521.24	169.798	162.008	152.107	461.989	187.554	197.464	215.525	534.144	218.91	265.59	197.389	239.053	76.7604	79.7779	112.575	486.763	194.063	216.466	196.887	380.359	153.486	160.09	140.023	413.891	166.687	111.165	159.321
102087946	SNRPB2	NW_004973335.1	473402	481210	-	982	protein_coding	small nuclear ribonucleoprotein polypeptide B2	221.43	240.91	275.614	243.491	205.881	208.515	232.433	233.813	222.445	231.31	217.991	245.876	189.029	218.575	210.818	207.005	193.289	209.423	227.337	236.4	205.057	238.492	235.224	208.994	216.688	210.112	213.503	206.439	214.193	187.303	227.174	202.035
102095383	UGDH	NW_004973253.1	7668781	7682458	+	2489	protein_coding	UDP-glucose 6-dehydrogenase	120.161	142.185	137.344	134.242	239.06	302.489	293.281	298.896	322.726	308.194	304.179	313.013	273.563	284.578	268.348	298.042	95.815	105.252	105.103	96.6715	211.134	227.845	222.574	223.678	220.715	213.226	225.172	219.9	170.992	181.297	210.16	219.528
102092170	MMP2	NW_004973333.1	4521395	4555431	+	3091	protein_coding	matrix metallopeptidase 2	138.979	127.56	122.598	127.198	262.783	224.959	239.905	223.851	225.951	211.784	222.032	211.223	271.124	257.427	262.685	259.893	140.811	134.783	134.327	125.458	210.357	222.595	200.279	202.932	270.731	276.408	272.878	242.24	289.882	280.168	312.936	281.697
102084300	MRPL17	NW_004973473.1	926000	927425	-	682	protein_coding	mitochondrial ribosomal protein L17	312.446	197.099	168.636	166.186	341.835	217.258	239.055	199.012	211.394	200.716	219.857	255.382	243.155	238.665	226.311	184.459	228.162	177.339	174.943	204.544	268.775	258.035	248.65	255.372	199.804	185.434	184.615	175.259	228.601	205.194	170.3	194.73
110365146	PTPRCAP	NW_004973678.1	108998	109727	+	730	protein_coding	protein tyrosine phosphatase%2C receptor type C associated protein	73.1699	42.4486	36.5434	29.3491	231.92	150.331	127.157	120.852	360.169	206.983	282.14	275.128	548.686	421.091	444.697	336.728	50.9728	43.6329	37.2886	55.4789	210.042	198.655	180.055	169.305	263.182	197.775	187.23	211.443	443.671	435.054	301.994	295.906
102091391	LOC102091391	NW_004973578.1	929711	930592	-	812	protein_coding	ubiquitin-conjugating enzyme E2-18 kDa	56.9167	50.0052	39.3801	46.1239	131.24	118.903	108.811	91.2365	430.669	339.628	405.426	444.68	290.295	314.686	287.513	309.363	58.5546	46.6172	48.1076	41.7266	165.168	215.746	213.618	188.235	409.711	330.848	314.69	356.353	288.155	287.833	248.017	288.712
102089511	PRPF19	NW_004973678.1	38687	43719	+	1764	protein_coding	pre-mRNA processing factor 19	309.673	163.309	143.617	154.462	335.139	189.995	182.015	159.175	277.835	211.474	204.733	226.698	302.752	205.84	201.441	178.516	307.358	172.455	166.938	188.023	334.835	209.275	203.26	203.893	283.476	190.939	199.705	188.165	278.968	202.647	171.188	206.35
102097065	LOC102097065	NW_004974391.1	19764	25089	+	910	protein_coding	histone H1.10	192.95	164.859	154.146	164.627	253.78	195.809	182.049	187.059	391.273	332.303	329.543	361.793	271.24	242.328	220.876	236.329	184.832	149.394	151.118	155.331	185.598	186.405	161.488	162.481	244.625	204.243	223.457	227.025	233.576	214.34	192.169	193.549
102090817	GCG	NW_004973190.1	2817946	2830017	-	1335	protein_coding	glucagon%2C transcript variant X1	62.8534	112.856	102.427	93.7188	74.4899	152.807	173.534	166.269	98.4731	148.41	165.885	176.09	83.2157	140.682	146.629	148.978	138.66	198.135	223.098	196.099	229.852	431.538	363.645	350.781	296.867	415.612	395.89	390.822	253.123	301.08	372.949	321.035
102094998	AIMP2	NW_004974242.1	222359	224375	-	983	protein_coding	aminoacyl tRNA synthetase complex interacting multifunctional protein 2	241.244	255.23	258.26	242.411	237.442	225.807	263.763	224.945	230.501	217.231	224.074	260.408	190.48	178.062	167.692	207.81	216.607	217.193	226.566	193.882	236.514	240.134	235.861	225.392	206.061	191.306	190.049	184.578	189.921	161.049	181.911	188.649
102089092	LOC102089092	NW_004976705.1	96	1757	+	374	protein_coding	cytochrome c oxidase subunit 6B1-like	174.724	359.416	264.528	316.602	217.549	213.169	248.195	138.358	158.229	197.989	207.788	266.645	157.701	172.855	261.956	215.702	211.547	175.886	213.149	413.334	161.832	242.697	262.143	185.544	148.256	183.243	162.863	167.268	160.685	169.963	253.711	203.53
102096599	ACAT1	NW_004973254.1	7293533	7307013	-	1573	protein_coding	acetyl-CoA acetyltransferase 1	337.4	370.76	368.945	330.84	240.686	219.507	241.228	239.441	170.051	175.32	168.368	173.49	171.298	175.602	175.975	173.407	268.694	256.197	259.124	272.781	200.572	201.039	195.202	182.516	161.29	165.211	155.481	151.563	180.534	159.646	177.207	166.54
102086975	LOC102086975	NW_004973372.1	79970	87249	-	1531	protein_coding	sulfotransferase 1C1%2C transcript variant X1	158.853	229.34	236.094	221.234	250.152	446.187	502.046	471.704	250.855	285.227	321.528	325.556	336.689	498.533	467.497	508.536	13.8707	33.0162	37.1756	36.6539	84.4627	149.86	146.371	134.347	78.8479	117.937	118.506	115.141	69.3362	63.3053	67.7031	65.1905
102085620	HSD11B2	NW_004973333.1	11623280	11627621	-	1825	protein_coding	hydroxysteroid 11-beta dehydrogenase 2	163.05	102.696	84.3159	84.149	231.769	133.045	137.892	120.078	209.246	128.192	147.601	148.007	212.834	132.593	134.847	126.704	333.743	146.708	149.251	194.213	504.942	265.791	261.404	250.758	405.956	241.336	252.456	256.912	491.783	280.368	233.55	262.35
102089561	SH3BGRL2	NW_004973413.1	1858689	1897324	-	1862	protein_coding	SH3 domain binding glutamate rich protein like 2	153.91	170.323	152.282	155.028	172.874	206.794	216.921	215.338	133.419	153.698	144.412	153.191	138.744	122.273	122.458	143.811	300.163	255.356	251.941	230.727	313.291	250.135	234.917	257.955	328.992	286.302	282.844	281.247	235.185	229.235	259.744	273.772
102088003	LOC102088003	NW_004973324.1	2566196	2579821	-	2680	protein_coding	cytochrome P450 3A12	53.643	92.1011	88.0696	85.6188	789.651	640.977	595.095	615.855	355.892	311.171	297.533	311.947	313.08	179.058	165.23	173.904	42.0038	35.9136	33.5048	34.767	250.503	256.14	260.339	250.3	90.5447	71.8743	77.469	73.6375	83.3548	57.448	55.521	61.7163
102093845	CD99	NW_004973265.1	4104380	4115625	-	2526	protein_coding	CD99 molecule (Xg blood group)%2C transcript variant X2	365.401	576.06	571.754	560.183	86.6533	108.612	123.36	110.934	79.5587	87.2297	94.277	94.7979	67.8888	70.7095	79.6484	86.4033	307.786	378.838	424.54	380.812	152.665	218.431	192.358	187.633	187.756	218.64	204.818	192.083	138.944	142.951	160.495	149.151
102087455	ARF6	NW_004973344.1	155222	158797	+	3576	protein_coding	ADP ribosylation factor 6	153.288	156.814	149.347	146.489	221.474	222.731	223.251	225.199	265.498	258.165	260.314	259.836	265.137	252.667	257.173	249.326	136.796	133.672	137.956	148.044	226.531	216.678	207.522	204.2	248.774	222.412	218.316	213.834	227.769	205.266	234.216	241.397
102089868	LOC102089868	NW_004973355.1	361600	362622	-	1023	protein_coding	histone H1.01	215.703	225.823	205.852	207.673	195.487	203.148	190.987	204.541	288.653	219.497	236.518	242.053	266.157	269.013	264.505	273.273	216.404	179.144	185.224	215.023	176.742	196.857	195.887	192.416	184.803	185.255	170.819	181.984	191.644	197.043	187.651	212.144
102096609	LONP2	NW_004973333.1	552731	601560	+	3629	protein_coding	lon peptidase 2%2C peroxisomal	213.421	164.652	155.539	152.552	337.512	271.16	275.206	275.128	290.404	258.916	260.847	258.126	321.599	288.689	280.307	261.917	157.895	132.737	123.716	142.6	222.852	170.855	167.915	171.535	189.437	148.862	158.378	160.536	209.104	183.82	168.114	201.666
102083748	SF3B6	NW_004973598.1	531574	536675	+	1345	protein_coding	splicing factor 3b subunit 6	222.928	222.445	222.639	212.552	257.452	249.609	243.214	276.667	235.346	224.532	216.936	237.53	216.104	210.5	213.466	216.164	202.322	178.643	194.499	165.317	217.001	205.606	213.072	202.834	194.868	173.379	175.487	162.711	185.684	178.263	214.415	222.617
102093870	LOC102093870	NW_004973569.1	1995146	1997059	-	1914	protein_coding	cbp/p300-interacting transactivator 3	171.697	167.37	150.914	154.32	288.263	229.045	245.649	226.772	190.593	153.077	155.808	172.429	207.475	179.161	183.724	174.541	148.852	161.11	160.412	165.267	309.096	312.331	301.148	300.828	255.915	227.058	234.798	246.313	242.307	217.325	206.088	223.813
102089929	BOLA3	NW_004973348.1	300380	302720	+	477	protein_coding	bolA family member 3	215.619	206.538	203.704	192.349	220.539	206.017	201.768	157.684	250.205	208.94	244.379	260.395	155.407	215.348	206.207	185.451	170.201	135.487	158.6	212.54	252.969	301.247	304.015	235.334	204.175	192.716	196.605	217.23	238.035	203.187	176.874	204.57
102093935	PSMD2	NW_004973404.1	3297179	3302976	-	2559	protein_coding	proteasome 26S subunit%2C non-ATPase 2	257.73	154.831	138.972	143.544	320.305	202.917	202.332	205.194	303.655	226.798	225.992	239.578	295.206	215.284	208.517	184.312	243.964	152.522	150.441	169.642	302.369	199.585	200.319	197.62	277.362	182.897	180.624	196.831	235.902	175.299	152.431	182.986
102091223	MSRB1	NW_004973758.1	97732	100464	+	1510	protein_coding	methionine sulfoxide reductase B1	187.53	157.237	144.96	140.045	292.456	220.308	215.941	215.162	279.857	221.6	235.067	247.431	269.138	238.941	221.294	219.388	183.325	160.193	165.286	191.603	245.078	214.684	224.323	220.018	241.73	182.633	189.393	193.479	225.908	210.964	169.798	197.353
102087796	LOC102087796	NW_004974608.1	20	8531	-	1073	protein_coding	filamin-A-like	426.838	176.064	156.909	188.088	261.695	140.05	131.113	128.864	151.574	105.38	127.744	119.468	222.506	127.405	136.597	96.5854	594.266	256.41	261.924	311.082	344.533	183.491	165.272	192.115	352.574	225.675	216.164	214.576	298.172	175.697	108.243	123.959
102085731	BTF3L4	NW_004973192.1	11146582	11156488	+	3066	protein_coding	basic transcription factor 3 like 4	190.647	325.509	324.523	306.453	161.1	235.773	249.666	247.257	154.021	198.889	200.751	196.52	126.423	177.768	178.284	188.938	191.976	245.943	272.919	276.704	174.22	244.521	229.742	218.122	163.63	193.603	185.764	167.578	144.034	163.023	195.411	190.76
102091193	PSMA2	NW_004973276.1	371898	379338	+	2197	protein_coding	proteasome subunit alpha 2	191.567	302.71	295.677	277.742	189.533	219.295	244.528	234.242	184.934	216.526	225.796	230.853	165.396	208.886	226.949	215.953	164.407	215.158	229.857	276.993	165.556	225.846	211.454	189.513	155.525	186.997	172.856	164.486	156.275	168.979	204.378	198.209
102091833	AP1S3	NW_004973874.1	849285	855367	+	1004	protein_coding	adaptor related protein complex 1 sigma 3 subunit	97.3469	182.63	180.714	169.413	220.47	310.394	309.057	308.956	221.526	259.73	247.167	272.011	190.922	233.892	260.023	261.737	69.8187	102.072	119.188	103.087	179.321	284.927	253.248	243.039	192.988	223.71	204.385	191.852	180.061	193.309	232.673	213.134
110357579	LOC110357579	NW_004973237.1	1337514	1341554	+	2690	protein_coding	uncharacterized LOC110357579%2C transcript variant X2	68.7233	23.5157	22.3296	24.0155	7.43434	7.24948	7.52711	7.77863	19.4891	17.1858	17.1032	19.3872	21.0998	14.3436	14.3804	14.4752	506.014	135.999	144.494	137.075	752.645	274.666	243.511	276.599	822.142	490.04	519.902	515.624	470.16	336.578	359.26	391.198
102095947	IK	NW_004973290.1	14373948	14382719	+	1899	protein_coding	IK cytokine%2C down-regulator of HLA II	318.678	219.333	201.971	201.098	265.15	203.772	205.494	209.653	243.967	193.49	192.563	206.913	238.471	216.234	196.538	193.27	301.836	204.315	213.803	258.152	227.456	166.527	182.683	174.948	217.21	160.62	153.335	153.053	227.62	168.259	164.326	200.209
102094347	CACYBP	NW_004973252.1	5110475	5116642	+	2156	protein_coding	calcyclin binding protein	143.904	169.696	164.539	160.438	176.873	210.519	213.32	220.729	261.86	285.806	291.122	298.855	182.501	228.622	228.469	257.015	128.396	145.596	146.669	159.362	184.212	227.195	227.469	199.007	236.585	242.938	240.226	226.044	186.779	186.878	208.366	200.851
102088589	TAX1BP1	NW_004973922.1	1431362	1494377	+	3519	protein_coding	Tax1 binding protein 1%2C transcript variant X2	150.173	194.455	187.762	187.948	218.989	233.51	241.066	240.899	265.172	248.185	236.214	236.837	229.941	223.43	232.725	246.725	162.937	163.713	164.753	160.748	187.939	213.645	191.534	187.981	238.152	208.981	214.781	196.955	188.624	184.758	192.736	203.943
102086678	LOC102086678	NW_004973557.1	184464	212569	+	3731	protein_coding	poly [ADP-ribose] polymerase 12	107.524	132.371	131.162	128.48	203.315	223.829	231.456	239.261	339.469	298.451	281.445	290.335	242.807	269.017	255.659	280.125	92.9829	108.941	106.689	99.184	169.123	177.107	183.365	175.963	283.517	241.876	249.812	237.909	190.647	196.609	227.305	235.275
102092279	YIPF3	NW_004973297.1	2961208	2966876	-	1336	protein_coding	Yip1 domain family member 3	216.349	198.51	197.295	195.254	256.726	231.4	242.293	246.572	218.351	204.923	205.729	208.885	203.802	192.409	197.589	205.663	210.718	194.186	186.548	202.292	237.734	237.297	218.54	219.647	196.946	170.717	175.14	168.152	214.219	192.308	178.954	194.416
102098600	REEP5	NW_004973389.1	3552639	3574263	-	2928	protein_coding	receptor accessory protein 5	155.385	242.026	233.021	226.499	210.609	299.318	316.576	297.636	180.27	219.062	214.039	218.495	171.979	212.239	209.127	230.237	136.005	174.607	187.503	150.433	178.297	242.579	231.666	223.291	169.874	182.817	178.664	176.431	163.525	177.145	217.195	192.906
102089846	HNRNPA1	NW_004974169.1	309616	312058	+	522	protein_coding	heterogeneous nuclear ribonucleoprotein A1	312.783	234.177	211.865	241.876	206.25	157.491	135.51	114.297	163.583	166.008	164.858	186.087	186.122	164.965	157.894	176.349	364.34	254.247	271.231	269.774	205.027	206.838	192.772	166.389	224.594	230.018	189.261	189.443	244.881	195.858	197.31	213.307
102084627	DBNL	NW_004974580.1	74390	84649	-	1478	protein_coding	drebrin like%2C transcript variant X3	326.536	102.805	90.963	102.135	364.031	125.475	128.456	107.519	316.281	166.007	160.158	172.655	357.373	179.455	203.989	139.022	308.597	113.532	111.699	172.648	445.648	174.75	173.197	171.079	376.537	174.223	177.286	181.086	402.106	180.864	131.81	177.518
102084177	SRPRA	NW_004973493.1	795711	800663	-	2547	protein_coding	SRP receptor alpha subunit	192.832	139.954	132.275	135.167	292.45	207.101	216.811	215.931	255.732	216.944	218.166	224.764	290.173	230.745	231.785	208.935	193.759	131.038	135.882	159.217	270.374	209.045	209.638	209.147	248.063	177.66	186.214	187.798	228.117	194.629	166.657	177.41
102085194	EIF2S2	NW_004973200.1	8161462	8168892	-	2369	protein_coding	eukaryotic translation initiation factor 2 subunit beta	201.644	288.49	285.918	280.29	191.615	226.374	243.313	243.494	180.225	209	200.044	203.085	141.707	178.727	182.983	193.447	192.452	213.469	223.689	212.523	182.654	232.907	216.84	210.694	178.089	180.98	175.905	167.426	150.647	156.098	182.417	166.299
102098117	MRPS36	NW_004973377.1	2306453	2320603	-	407	protein_coding	mitochondrial ribosomal protein S36	241.535	281.967	316.003	283.698	227.507	235.343	242.931	224.405	187.36	211.931	196.211	220.571	169.233	180.186	211.582	197.722	183.774	186.011	201.946	231.534	187.422	266.582	233.476	190.001	138.748	156.262	132.776	140.501	166.416	126.49	169.067	141.763
102095539	BCL2L14	NW_004973623.1	15745	30222	+	3451	protein_coding	BCL2 like 14	69.8698	73.63	76.175	76.1583	152.098	210.854	221.356	224.343	282.653	319.708	316.645	316.314	200.348	261.449	259.729	268.483	65.0213	85.476	95.4726	96.5696	149.494	202.212	184.444	181.105	289.979	286.126	281.004	269.048	201.762	222.507	275.402	258.119
102090475	AQP8	NW_004973369.1	3675367	3683186	-	3435	protein_coding	aquaporin 8	744.302	539.026	450.796	470.315	710.436	400.018	386.823	373.149	45.6711	44.3955	49.342	49.3139	102.434	49.9892	47.7624	38.5417	599.024	362.714	340.29	482.092	59.1813	26.9639	29.9847	30.4349	1.19129	5.8524	6.91997	9.13728	1.21893	4.85504	2.93463	4.59706
102087265	LRRC59	NW_004973285.1	1647902	1652148	-	1471	protein_coding	leucine rich repeat containing 59	154.13	154.142	146.281	145.092	286.614	283.337	291.92	283.532	265.002	228.836	240.975	262.516	239.199	233.985	227.029	240.001	121.752	123.957	121.964	138.2	236.554	237.647	224.704	220.764	180.541	169.585	169.04	158.858	185.183	156.421	159.7	169.142
102095535	SNX3	NW_004973554.1	2951758	2969626	-	979	protein_coding	sorting nexin 3	146.46	206.285	215.284	195.623	210.15	257.781	282.568	255.614	188.846	210.146	217.685	209.015	167.738	201.497	206.898	235.378	137.06	177.294	171.522	163.04	183.704	234.627	237.265	225.154	174.509	195.635	189.118	173.255	165.288	183.186	221.379	194.589
102086490	VHL	NW_004973522.1	1018961	1020395	+	1058	protein_coding	von Hippel-Lindau tumor suppressor	133.734	160.987	143.604	141.598	203.262	213.233	218.968	225.035	237.248	209.398	224.638	259.633	244.37	241.034	252.264	246.491	114.037	134.604	137.497	141.609	181.792	226.613	206.514	216.487	200.929	206.074	202.73	195.877	209.748	225.477	239.646	233.255
102097336	CIDEC	NW_004973333.1	6292041	6294402	+	1031	protein_coding	cell death inducing DFFA like effector c%2C transcript variant X2	251.14	164.996	150.449	159.9	394.584	268.886	270.102	260.548	307.408	252.345	255.261	278.016	330.507	319.716	276.97	265.535	100.618	124.92	109.38	123.494	190.28	206.623	222.163	196.202	109.347	106.71	110.594	131.78	125.418	124.013	107.764	119.387
102088573	HMGB2	NW_004973662.1	452839	454563	+	1045	protein_coding	high mobility group box 2	264.995	237.633	265.93	233.507	177.216	146.729	169.1	154.505	181.29	171.786	173.597	186.29	123.705	135.22	149.93	138.346	316.514	241.635	249.49	283.448	216.598	199.043	197.124	188.799	222.617	213.359	205.785	196.256	204.579	169.303	210.123	184.431
102097905	SSU72	NW_004974095.1	2809829	2819515	-	1036	protein_coding	SSU72 homolog%2C RNA polymerase II CTD phosphatase	174.602	280.129	287.168	251.479	175.582	232.71	246.462	256.016	164.846	188.925	183.619	184.065	174.692	199.29	204.521	218.959	169.609	182.689	217.023	198.017	158.759	214.055	221.507	201.822	153.65	176.227	175.307	165.175	156.194	187.338	213.218	193.458
102098423	44081	NW_004973438.1	1013329	1093545	+	2610	protein_coding	septin 7%2C transcript variant X3	226.568	258.904	246.724	245.385	177.176	196.242	224.07	202.268	156.355	168.385	167.872	166.182	143.094	164.77	166.385	168.24	256.622	241.689	253.623	231.641	205.321	231.476	217.374	197.06	178.656	194.448	188.265	167.781	171.181	172.799	203.02	206.946
102087375	COL6A2	NW_004974494.1	175030	203587	+	5395	protein_coding	collagen type VI alpha 2 chain%2C transcript variant X1	289.471	232.641	236.363	243.367	273.95	173.894	181.952	172.541	141.639	102.272	116.474	109.58	124	87.5748	86.3308	71.8049	459.219	304.398	328.222	327.506	292.578	255.851	239.32	242.455	206.614	199.184	184.74	181.505	157.137	132.922	121.411	114.564
102086674	PMM2	NW_004973488.1	597101	604244	-	1394	protein_coding	phosphomannomutase 2	139.953	174.154	178.821	177.627	186.891	211.623	221.649	214.608	205.705	204.149	202.3	211.475	149.1	173.588	193.412	200.4	154.227	161.933	167.121	160.835	231.151	253.241	243.917	226.288	232.931	218.807	221.939	220.682	192.055	186.907	229.516	218.858
102086810	PPIE	NW_004973837.1	144854	147437	+	1095	protein_coding	peptidylprolyl isomerase E	234.732	186.188	166.18	161.308	251.184	169.013	186.594	183.861	257.704	199.581	180.909	228.319	261.384	198.586	213.916	192.937	194.795	131.742	144.634	179.37	245.663	187.296	203.865	181.214	221.42	175.912	176.207	172.963	264.291	200.862	196.526	210.582
102092551	DCTN3	NW_004973453.1	759528	771476	+	997	protein_coding	dynactin subunit 3	221.708	187.342	166.035	180.281	238.504	199.433	209.155	192.574	173.884	177.647	190.084	190.267	179.297	202.729	244.886	206.093	194.528	165.064	168.779	218.772	221.437	238.089	230.82	211.309	190.854	192.469	175.273	172.283	223.075	181.091	203.535	209.351
102086502	NOP58	NW_004973687.1	551292	572917	+	1784	protein_coding	NOP58 ribonucleoprotein	270.739	258.748	227.963	225.704	203.774	180.363	208.57	198.6	193.239	190.033	200.701	201.618	162.473	173.453	177.717	177.634	209.209	194.198	203.311	213.068	206.253	217.609	210.403	209.997	185.795	174.969	172.484	186.056	185.413	172.602	176.148	178.049
102084356	NDUFB6	NW_004973369.1	1009892	1012676	+	561	protein_coding	NADH:ubiquinone oxidoreductase subunit B6	125.937	243.039	290.665	172.003	149.427	222.2	248.429	279.739	119.999	201.199	310.194	248.017	122.417	302.44	166.322	205.735	87.4328	264.96	255.211	251.492	102.408	250.008	230.071	281.348	81.6956	142.685	137.043	201.564	85.172	223.602	172.265	148.317
102092414	FEM1A	NW_004973300.1	442437	446436	+	3998	protein_coding	fem-1 homolog A	236.883	141.545	131.108	133.4	296.357	191.761	190.61	184.737	283.32	195.073	190.741	197.509	290.603	192.379	210.822	178.058	234.325	146.062	145.014	183.995	278.603	186.725	182.276	189.85	252.812	172.149	181.152	170.078	237.918	164.073	149.2	175.154
102090214	LOC102090214	NW_004973333.1	10702801	10704249	+	504	protein_coding	metallothionein-1-like	583.643	499.073	540.866	468.904	134.257	114.561	140.872	115.013	169.819	173.128	183.989	199.842	56.5084	88.724	79.8381	88.7485	196.134	371.864	389.989	396.005	221.88	129.69	130.824	145.785	92.9648	73.972	65.9544	81.4693	66.4609	82.0042	88.2649	85.9598
102091399	LOC102091399	NW_004973818.1	1526376	1529736	-	1158	protein_coding	protein C19orf12 homolog%2C transcript variant X2	1.63568	3.13732	3.35636	3.38961	92.9728	95.4285	113.541	114.033	554.247	549.232	611.6	630.159	374.496	655.142	595.251	646.646	2.10975	3.58775	3.35809	2.74304	55.4196	107.407	98.2479	100.071	65.7276	77.1735	78.2586	81.8693	85.9272	123.979	148.175	131.119
102099034	SPCS1	NW_004973518.1	6102	8090	-	383	protein_coding	signal peptidase complex subunit 1	197.324	201.989	155.909	169.527	213.152	187.194	204.601	196.384	203.767	227.301	186.722	242.708	170.344	188.141	191.851	173.094	203.141	141.018	156.451	187.988	220.739	190.01	232.916	198.355	176.29	199.932	183.764	177.37	198.709	186.163	215.707	219.891
102094917	ATP2B1	NW_004973485.1	739080	774075	-	6647	protein_coding	ATPase plasma membrane Ca2+ transporting 1%2C transcript variant X2	57.476	81.856	83.6422	79.1292	190.863	252.251	245.989	258.048	141.55	140.937	139.149	130.535	155.676	166.147	160.669	176.402	113.94	111.048	116.367	109.872	291.033	323.553	306.729	315.344	286.02	272.963	284.8	263.166	199.757	222.57	251.285	255.564
102084342	JPT1	NW_004973285.1	1307406	1314781	+	1285	protein_coding	Jupiter microtubule associated homolog 1	160.963	197.575	186.565	186.967	195.496	230.317	241.473	241.614	176.02	196.08	199.239	216.401	147.914	204.022	199.834	207.143	173.013	192.553	202.755	209.703	160.892	213.559	220.171	201.716	146.964	174.221	172.264	174.658	134.936	172.103	199.358	207.647
102092587	CUNH1orf210	NW_004973252.1	4408927	4425324	+	1548	protein_coding	chromosome unknown C1orf210 homolog	202.749	125.905	113.213	109.349	281.029	180.813	169.871	166.407	245.277	200.517	195.418	216.54	280.146	207.49	191.123	181.367	170.206	139.71	121.492	137.995	261.901	171.292	184.156	186.636	274.92	184.289	199.5	198.589	257.275	200.633	170.867	193.031
102091436	ALDH7A1	NW_004973410.1	1441078	1457334	-	2071	protein_coding	aldehyde dehydrogenase 7 family member A1	261.024	338.566	329.277	308.302	250.934	261.44	264.103	270.612	154.762	190.273	186.009	201.07	162.39	197.659	186.222	190.428	175.589	198.269	201.082	232.494	128.683	153.591	147.223	138.737	110.057	123.278	120.246	108.578	133.079	116.472	134.595	124.929
102091098	EIF5A2	NW_004973751.1	972194	977673	+	1857	protein_coding	eukaryotic translation initiation factor 5A2	229.293	260.43	230.038	233.829	179.24	203.748	218.213	212.872	186.498	197.866	207.958	226.385	152.388	184.385	181.513	195.598	184.692	190.292	195.414	181.743	155.825	185.541	179.157	176.951	143.674	168.78	163.303	171.68	134.223	173.366	187.042	177.264
102093749	CLCN2	NW_004973404.1	3254826	3268148	+	3409	protein_coding	chloride voltage-gated channel 2	330.651	150.328	138.524	144.694	435.074	224.669	206.959	201.31	358.019	222.907	219.362	229.94	460.678	250.353	276.329	208.178	165.824	99.1902	92.1897	133.167	222.298	113.957	131.536	125.129	160.97	84.7564	93.5873	92.1328	182.934	102.166	72.5754	101.788
102091405	EIF4B	NW_004974124.1	4	6990	-	1490	protein_coding	eukaryotic translation initiation factor 4B	319.457	162.646	128.291	141.047	292.336	135.371	142.422	113.865	244.296	161.447	171.027	183.689	293.898	167.721	180.038	153.449	363.374	166.68	156.116	192.221	266.293	140.308	148.23	136.979	260.08	153.44	143.952	160.439	295.721	156.373	129.278	167.257
102088116	MPZL3	NW_004973237.1	977655	984083	-	719	protein_coding	myelin protein zero like 3	162.277	190.226	180.844	188.115	180.982	188.794	202.98	185.625	185.601	191.501	188.65	218.154	178.951	189.423	183.844	186.353	152.644	190.364	180.937	173.033	174.506	163.416	186.106	169.372	188.952	206.393	191.128	194.346	182.924	195.643	195.672	201.884
102094425	KPNB1	NW_004973484.1	1900392	1919358	-	3782	protein_coding	karyopherin subunit beta 1	246.405	150.137	135.233	149.581	232.735	166.366	160.891	152.447	230.507	173.883	185.877	191.526	215.499	157.085	163.909	147.73	258.093	156.417	155.118	170.706	286.64	183.465	196.446	192.298	260.759	181.305	177.848	173.084	217.642	154.591	146.48	168.028
102091749	BABAM1	NW_004973359.1	9981	11668	+	802	protein_coding	BRISC and BRCA1 A complex member 1	251.053	207.578	172.041	195.157	223.737	172.593	175.416	153.369	178.526	176.423	189.338	204.264	187.128	165.359	157.547	143.663	190.273	194.55	213.784	218.496	207.476	207.218	209.833	189.451	192.358	165.664	156.297	186.027	179.962	180.519	148.371	142.874
102093991	COPS5	NW_004973399.1	111340	120265	+	1171	protein_coding	COP9 signalosome subunit 5	191.352	204.399	196.43	183.66	229.735	232.821	256.897	258.616	213.845	207.82	215.175	210.781	192.845	194.644	196.712	195.592	142.833	163.007	161.814	153.939	173.438	181.242	178.122	167.516	143.1	152.946	152.401	140.074	162.164	141.592	169.548	168.562
102093257	FAHD1	NW_004973324.1	36759	38284	-	1526	protein_coding	fumarylacetoacetate hydrolase domain containing 1	233.599	193.4	181.413	164.942	263.538	222.759	265.717	229.954	225.39	208.654	216.356	211.313	237.726	231.915	237.189	211.461	155.541	137.489	148.379	166.871	165.953	162.317	156.17	170.156	144.268	118.323	128.021	126.366	165.758	142.547	138.148	153.361
102090044	NUDT21	NW_004973333.1	10654254	10661251	-	971	protein_coding	nudix hydrolase 21	224.329	227.132	222.88	223.342	186.771	187.84	174.675	177.055	184.266	178.694	172.833	172.402	142.494	164.473	154.55	160.817	204.381	193.017	199.512	190.554	195.903	208.762	190.621	177.731	178.896	172.591	168.491	150.329	184.405	166.524	181.902	181.598
102096183	GLO1	NW_004973297.1	4590755	4600415	-	2576	protein_coding	glyoxalase I	138.603	253.859	241.065	230.212	177.281	272.086	283.785	280.568	143.078	182.338	185.727	182.902	123.498	168.234	159.223	184.103	122.636	164.866	189.932	168.522	149.403	222.615	202.51	191.65	144.875	157.64	162.563	147.963	126.781	147.589	176.605	159.38
102098958	CUNH11orf54	NW_004973354.1	2291143	2302251	-	1337	protein_coding	chromosome unknown C11orf54 homolog%2C transcript variant X1	330.514	325.275	293.74	298.106	197.933	235.945	218.117	221.643	179.274	178.425	177.583	190.268	180.232	197.234	189.009	194.009	179.215	200.946	192.358	204.121	130.347	129.842	127.319	113.303	110.642	121.107	125.145	109.498	117.161	103.765	122.601	125.224
102089644	UTP11	NW_004973569.1	1801892	1808591	+	964	protein_coding	UTP11%2C small subunit processome component homolog (S. cerevisiae)	176.05	243.634	229.447	234.974	183.297	217.565	236.773	209.726	171.803	226.08	213.654	231.264	130.328	183.162	192.17	171.306	130.615	156.588	168.14	208.413	138.726	211.925	205.864	181.138	133.29	172.328	154.689	148.744	130.813	124.358	150.943	145.955
102086086	MAGOH	NW_004973192.1	11583537	11585055	-	535	protein_coding	mago homolog%2C exon junction complex core component	208.176	204.519	191.526	197.787	157.713	166.529	139.099	140.06	157.752	186.663	188.478	205.005	146.488	174.33	189.665	189.98	193.551	182.061	207.484	244.418	168.081	187.468	205.407	181.845	175.921	168.749	165.571	177.607	181.845	171.672	181.456	169.905
102086432	HMGB3	NW_004973773.1	867656	871277	+	1994	protein_coding	high mobility group box 3	247.166	294.838	294.326	289.86	142.058	154.944	153.108	148.756	128.371	149.244	146.927	156.926	118.316	134.683	143.305	142.002	246.27	248.406	267.175	275.323	158.995	172.793	168.901	154.217	141.499	148.568	151.99	137.568	158.227	154.788	183.093	179.807
102084460	MED6	NW_004973262.1	5977775	5990878	+	1240	protein_coding	mediator complex subunit 6	183.301	252.312	248.331	237.277	191.986	226.958	246.631	239.893	147.335	157.36	155.333	162.452	143.346	151.048	162.095	166.672	162.317	200.844	213.392	205.145	176.803	206.37	201.921	191.479	148.008	145.909	151.409	129.159	148.97	138.781	148.45	142.856
102096152	BZW2	NW_004973668.1	2967647	3024349	-	1854	protein_coding	basic leucine zipper and W2 domains 2	215.974	229.037	230.41	223.446	191.056	199.231	214.169	219.927	172.662	178.001	173.708	181.337	138.798	151.882	153.602	156.818	180.429	192.717	197.255	155.624	177.634	189.695	183.398	187.145	159.578	161.364	163.267	154.565	147.99	146.009	172.097	167.833
102088191	CLTA	NW_004973325.1	898167	911931	+	2765	protein_coding	clathrin light chain A%2C transcript variant X5	245.858	240.217	236.727	224.768	230.554	220.159	220.83	212.201	175.385	179.935	171.911	184.51	155.673	170.504	174.071	165.019	161.559	166.869	179.187	206.785	181.859	202.517	196.617	171.333	138.746	129.415	126.601	126.265	156.151	130.245	138.379	136.112
106145707	NHP2	NW_004973290.1	780685	782025	+	526	protein_coding	NHP2 ribonucleoprotein	152.321	233.208	179.354	188.112	195.307	200.638	192.971	144.07	144.218	201.651	178.56	248.247	145.154	153.509	205.845	172.351	162.92	126.815	130.384	226.457	180.819	229.414	221.62	191.854	141.2	182.407	188.881	161.028	148.902	164.96	169.563	187.052
102094289	LOC102094289	NW_004973226.1	1242913	1261281	+	4437	protein_coding	cytochrome P450 4V2%2C transcript variant X1	99.7644	124.12	110.73	105.199	405.832	409.607	401.878	433.8	278.919	258.089	239.08	250.284	329.18	333.271	337.562	341.583	33.3336	37.7144	37.4071	40.6869	103.325	108.429	113.395	112.494	60.5003	66.9729	69.8116	66.1354	103.748	96.9619	113.842	119.087
102085518	PHYH	NW_004973614.1	690690	704701	-	2781	protein_coding	phytanoyl-CoA 2-hydroxylase%2C transcript variant X2	141.871	156.38	139.123	133.791	300.252	323.32	339.551	321.706	222.289	206.606	207.781	216.23	259.511	253.779	233.602	267.753	94.4719	117.356	118.537	104.701	151.656	162.433	159.224	156.729	92.8478	87.4671	88.812	87.7376	147.459	136.536	151.058	160.007
102095840	LAPTM5	NW_004973569.1	3000997	3015127	+	1595	protein_coding	lysosomal protein transmembrane 5	40.9699	26.1271	25.1431	23.6863	187.385	140.723	146.236	146.789	275.899	196.742	207.744	190.441	340.023	255.365	278.115	242.751	58.5588	37.3351	35.5731	35.1831	241.293	181.177	170.624	163.648	296.964	207.618	215.393	196.107	336.476	260.032	247.168	281.649
102090748	FDPS	NW_004974174.1	168597	170593	+	953	protein_coding	farnesyl diphosphate synthase	140.518	79.1589	63.7705	74.4806	303.846	144.845	127.755	127.288	271.514	176.399	201.111	211.793	343.357	200.827	210.706	177.055	120.686	63.9395	58.2391	109.992	291.542	173.274	173.42	166.81	337.07	177.577	187.263	178.658	310.132	166.626	140.038	161.023
102084321	SDF2L1	NW_004974477.1	480061	483286	+	1674	protein_coding	stromal cell derived factor 2 like 1	113.149	108.13	99.7311	101.9	192.125	185.591	189.444	185.3	195.261	199.651	185.551	203.333	170.615	169.129	198.917	176.304	101.375	91.139	97.0371	112.27	236.334	239.654	239.932	237.343	220.859	209.72	209.222	208.427	199.803	180.045	203.955	206.196
102095908	MRPS6	NW_004973689.1	4427558	4475337	-	880	protein_coding	mitochondrial ribosomal protein S6	265.607	304.775	292.704	296.432	111.448	106.022	125.504	123.709	86.2028	95.9711	91.2895	89.7996	79.6473	92.9182	95.8688	95.9845	305.6	368.774	378.221	387.429	186.03	186.144	186.582	179.101	132.062	141.427	133.158	124.833	139.101	140.074	161.616	161.958
102094675	EIF4A3	NW_004973510.1	740008	746214	+	1284	protein_coding	eukaryotic translation initiation factor 4A3	201.213	201.889	199.919	188.641	191.595	191.485	191.691	205.466	169.352	180.023	172.474	186.65	166.592	178.708	172.891	172.002	177.831	162.863	167.259	161.007	187.055	194.97	178.892	181.209	164.448	148.452	154.898	152.024	162.088	154.543	154.115	177.378
102087651	MRPL13	NW_004973428.1	5244665	5279108	-	902	protein_coding	mitochondrial ribosomal protein L13	196.971	342.357	328.459	318.756	131.812	172.323	193.576	173.044	102.814	143.995	135.841	159.771	92.2603	141.077	139.434	151.423	183.138	250.004	261.805	264.41	118.652	195.1	175.82	155.374	121.809	131.291	144.116	136.803	130.521	120.312	156.217	134.89
102088203	LOC102088203	NW_004973453.1	183675	186775	+	2099	protein_coding	C-C motif chemokine 21	174.973	118.715	108.996	111.5	134.3	143.914	149.332	143.874	185.621	186.4	184.664	193.267	195.347	220.952	216.985	213.764	139.672	104.465	107.621	106.31	134.198	169.949	164.763	156.334	188.033	185.018	189.243	184.763	212.62	288.908	285.854	282.983
102086579	WIF1	NW_004973207.1	445423	489254	+	1701	protein_coding	WNT inhibitory factor 1	328.269	259.564	262.663	264.6	140.116	139.26	143.616	136.145	49.8499	50.4735	60.5415	52.4252	51.8921	39.8084	45.483	42.1438	428.892	329.053	353.203	333.33	258.111	246.74	231.69	224.376	175.495	174.374	155.026	156.082	117.863	100.316	107.96	96.0465
102098644	LOC102098644	NW_004973252.1	6315510	6324003	-	4461	protein_coding	torsin-1A-interacting protein 2%2C transcript variant X1	122.113	113.967	104.63	105.659	211.865	195.516	199.062	200.869	284.319	220.003	218.878	218.596	244.096	226.542	212.472	214.814	98.8308	95.4084	91.8061	106.57	166.774	145.871	153.939	154.437	214.006	170.055	176.462	178.497	184.736	157.068	155.624	185.792
102090555	LOC102090555	NW_004973960.1	81177	119484	+	6114	protein_coding	hexokinase-2%2C transcript variant X1	42.5974	22.7199	22.5384	20.5171	104.266	94.718	91.5673	94.3008	201.441	126.382	127.886	127.688	141.53	130.605	129.338	121.398	114.928	63.2713	59.9888	65.5048	407.385	275.842	287.865	292.353	478.546	288.3	297.266	308.295	302.815	225.726	202.76	258.837
102098773	ABCA3	NW_004973369.1	1224483	1244888	-	7236	protein_coding	ATP binding cassette subfamily A member 3	153.184	102.276	92.6792	93.5725	271.414	188.862	173.054	182.335	217.491	156.265	157.834	152.838	267.809	199.66	183.562	169.163	189.021	130.462	126.754	144.753	280.355	162.743	176.466	177.384	229.345	146.032	146.412	156.687	217.228	163.369	130.194	167.671
102084101	PAOX	NW_004973347.1	2558388	2561282	+	1419	protein_coding	polyamine oxidase	417.399	141.718	116.657	121.249	338.239	137.698	140.838	135.703	299.763	138.779	140.106	157.39	448.671	177.193	190.005	141.285	234.681	106.053	110.863	158.747	228.839	108.911	115.254	122.258	185.715	90.7976	102.078	96.9591	260.008	117.357	80.7685	117.702
102098124	QARS	NW_004973446.1	2703450	2709724	+	2329	protein_coding	glutaminyl-tRNA synthetase	198.032	118.736	95.1982	101.191	307.826	175.672	168.796	158.197	239.169	163.352	166.939	173.412	269.287	184.979	194.388	156.729	185.832	104.158	105.872	126.385	276.541	177.368	175.23	184.03	197.136	129.631	134.035	146.671	232.654	153.486	129	139.949
102086534	DDX1	NW_004973413.1	22960822	22982688	+	2503	protein_coding	DEAD-box helicase 1	142.115	203.461	205.252	196.742	138.453	182.174	192.046	192.501	150.266	175.823	172.096	181.159	140.173	170.792	185.147	182.691	137.625	171.149	167.012	183.272	154.759	189.46	176.65	173.321	156.457	173.701	163.298	160.352	139.827	155.273	178.954	172.683
102095464	EPS8L2	NW_004973578.1	52788	100006	-	4936	protein_coding	EPS8 like 2%2C transcript variant X1	142.519	100.619	92.6999	94.0669	246.367	212.103	207.768	209.781	266.895	195.629	196.462	190.503	250.888	201.324	190.726	184.311	132.115	114.471	103.455	121.09	223.557	161.374	171.647	182.579	237.019	142.36	147.893	154.133	168.156	133.58	123.2	155.117
102097029	NPC2	NW_004973262.1	18326728	18329468	+	1173	protein_coding	NPC intracellular cholesterol transporter 2	116.101	115.325	101.211	110.427	195.012	169.836	178.221	155.243	190.964	185.798	195.502	203.973	200.782	196.926	180.468	192.024	127.049	108.224	115.277	118.022	183.298	202.365	198.024	186.37	167.974	172.004	180.163	177.956	194.013	205.844	208.678	217.118
102092311	TRA2A	NW_004973668.1	97668	124279	+	3377	protein_coding	transformer 2 alpha homolog%2C transcript variant X2	221.382	204.214	222.651	205.101	162.975	155.747	156.515	149.881	175.531	173.876	162.992	169.05	145.285	143.236	148.741	138.78	193.217	193.289	197.799	231.077	154.136	145.52	146.181	137.932	194.728	165.762	170.471	170.097	146.305	144.646	157.363	159.104
102093518	EIF3D	NW_004973683.1	405624	413469	-	1873	protein_coding	eukaryotic translation initiation factor 3 subunit D	240.885	178.108	184.778	179.091	226.269	179.551	178.162	164.253	178.862	165.51	163.036	170.889	188.076	148.704	158.79	153.734	221.443	173.756	172.794	157.861	204.967	173.077	164.857	164.785	166.479	129.87	132.362	135.436	166.345	134.978	122.616	140.838
102097516	SQSTM1	NW_004973290.1	4538799	4543139	-	1394	protein_coding	sequestosome 1%2C transcript variant X3	160.334	152.385	135.732	134.687	183.944	139.893	143.553	135.296	185.904	152.179	161.942	160.498	201.118	191.002	176.818	181.062	166.495	139.911	145.692	177.545	184.838	181.293	176.368	170.489	208.126	176.462	172.915	187.989	191.525	177.545	172.137	186.618
102096056	SMIM15	NW_004973231.1	1116364	1118341	+	1978	protein_coding	small integral membrane protein 15	112.134	156.769	148.711	150.071	175.893	210.712	228.395	234.159	166.556	203.569	196.201	199.857	148.376	191.45	189.278	215.635	94.1551	113.306	129.753	111.208	152.413	199.343	200.551	186.419	141.092	164.553	162.327	151.723	136.97	149.075	186.79	172.766
102093444	BUB3	NW_004973370.1	1027197	1040409	+	1656	protein_coding	BUB3%2C mitotic checkpoint protein%2C transcript variant X1	179.346	174.475	187.015	176.98	176.844	172.022	184.04	166.824	165.006	164.478	156.042	171.286	147.099	146.896	146.73	153.984	172.383	147.881	167.792	161.284	197.017	179.138	170.975	166.111	200.403	166.973	164.622	161.752	182.789	143.617	157.077	166.017
102085292	AQP1	NW_004973637.1	1413787	1433734	-	2592	protein_coding	aquaporin 1 (Colton blood group)	196.207	283.953	271.679	280.342	79.6908	105.109	113.016	105.818	55.0852	78.5229	82.3117	80.4809	52.9126	66.9373	73.1956	72.4934	339.971	332.504	352.219	373.669	154.263	197.453	186.795	185.743	154.321	188.606	182.05	164.633	135.026	143.974	150.913	132.153
102085362	LOC102085362	NW_004973178.1	294637	306007	-	699	protein_coding	DNA-directed RNA polymerases I and III subunit RPAC2	170.443	181.605	177.678	188.116	177.931	161.101	191.859	155.742	175.003	167.49	186.204	176.555	168.178	160.846	178.259	159.119	153.786	140.006	153.493	206.764	180.323	190.429	184.341	167.081	167.137	158.701	133.898	132.246	186.396	137.964	146.094	155.239
102096425	ITFG1	NW_004973333.1	268661	357258	-	2073	protein_coding	integrin alpha FG-GAP repeat containing 1	134.224	146.698	144.793	143.43	237.609	229.093	239.747	235.159	206.629	185.841	179.62	182.152	182.987	180.211	189.231	190.63	126.103	122.031	129.861	122.839	170.64	163.911	176.393	167.921	160.584	136.647	152.469	149.851	142.099	132.449	146.939	156.059
102095089	TRIB1	NW_004973428.1	7362988	7367962	+	2542	protein_coding	tribbles pseudokinase 1	101.188	89.1145	85.9008	79.5224	147.537	139.592	144.204	145.164	191.864	167.614	164.861	175.091	195.789	179.229	160.435	159.15	97.8095	91.7073	89.4218	88.408	240.519	231.318	240.651	239.087	283.403	213.381	219.382	228.931	186.321	182.556	183.45	220.048
102096406	SNRPD2	NW_004979478.1	7	235	+	229	protein_coding	small nuclear ribonucleoprotein D2 polypeptide	152.191	229.571	141.95	198.544	132.788	159.462	150.427	92.6082	86.7172	180.903	140.531	220.783	120.84	112.699	186.749	137.773	214.191	104.823	119.639	228.87	172.845	235.742	227.708	212.912	122.405	244.205	216.519	149.263	159.178	153.039	154.068	182.998
102088966	ATP6V1C1	NW_004973199.1	244663	267959	-	1815	protein_coding	ATPase H+ transporting V1 subunit C1	135.249	194.632	194.966	186.887	147.767	202.037	205.152	200.505	163.242	173.335	165.226	182.382	148.903	165.423	174.896	180.431	138.54	144.846	161.468	163.197	158.267	181.378	158.49	161.929	154.214	163.422	162.887	156.228	148.456	137.694	160.341	163.52
102094995	PSMG2	NW_004974022.1	494378	501507	-	1109	protein_coding	proteasome assembly chaperone 2	133.732	193.666	204.704	184.637	136.605	168.431	173.568	188.679	164.381	192.55	181.42	189.001	148.622	180.872	192.11	195.183	116.927	152.556	156.675	158.488	129.424	173.717	179.336	156.432	140.215	168.088	161.758	145.579	141.248	156.7	182.189	175.795
102098873	LEPROT	NW_004973192.1	15790555	15796301	+	3621	protein_coding	leptin receptor overlapping transcript	116.754	176.525	174.813	174.298	182.331	241.558	237.616	241.688	140.779	145.026	148.454	143.091	138.898	155.108	154.179	167.369	126.688	162.225	167.287	164.115	169.591	209.089	184.889	189.137	141.996	147.273	155.651	141.774	142.84	142.909	167.82	169.293
102095603	TUBB6	NW_004974022.1	704613	712450	-	1860	protein_coding	tubulin beta 6 class V	157.741	150.973	160.995	168.56	124.456	122.73	133.742	118.122	134.844	122.445	122.523	121.679	149.753	157.436	163.14	153.091	177.018	172.488	168.87	173.907	180.367	225.79	208.872	194.832	211.314	202.405	200.281	191.63	177.572	187.12	195.813	188.842
102098926	PSMD12	NW_004973904.1	278906	287768	-	1645	protein_coding	proteasome 26S subunit%2C non-ATPase 12	170.298	208.64	201.475	210.277	161.206	191.652	212.286	212.975	157.417	172.878	165.636	168.196	133.348	162.48	159.883	171.279	154.114	149.993	163.326	157.535	147.29	161.675	172.773	165.843	152.116	148.092	137.839	138.003	128.463	130.619	164.788	159.004
102087797	RBBP4	NW_004974685.1	14914	20721	+	2283	protein_coding	RB binding protein 4%2C chromatin remodeling factor	196.381	145.654	151.672	144.35	171.714	149.734	157.223	151.724	169.965	156.737	164.769	169.059	161.466	143.04	148.41	141.782	195.256	154.178	153.995	161.28	198.54	165.293	177.439	167.574	195.821	170.667	157.316	171.849	184.48	168.33	165.963	173.894
102087437	TMCO1	NW_004973192.1	18126576	18145886	-	1719	protein_coding	transmembrane and coiled-coil domains 1	147.54	131.034	124.458	126.443	233.631	194.524	188.462	185.548	193.384	161.361	149.353	155.05	192	154.148	171.659	160.77	147.589	106.477	122.054	127.347	222.994	179.038	189.152	185.088	190.321	157.983	150.81	154.698	194	151.992	149.153	179.836
102087948	JPT2	NW_004973369.1	2023643	2034392	+	2842	protein_coding	Jupiter microtubule associated homolog 2	171.55	192.125	194.134	187.028	190.955	206.391	216.512	218.59	166.44	163.653	170.273	166.204	139.017	155.185	138.712	158.44	146.139	166.165	168.05	168.676	172.266	178.594	159.825	162.382	145.929	137.484	139.899	138.577	144.121	124.76	148.355	129.219
102084794	SSRP1	NW_004973578.1	891801	897865	-	2356	protein_coding	structure specific recognition protein 1	255.496	109.574	97.0316	106.903	249.067	116.124	113.287	104.176	233.14	140.328	147.319	162.638	244.94	142.296	158.002	128.913	246.958	110.703	107.06	162.912	280.467	147.929	151.638	144.767	257.752	150.64	150.628	155.393	256.228	150.188	114.128	152.265
102097271	CHP1	NW_004973262.1	2606245	2626417	+	2812	protein_coding	calcineurin like EF-hand protein 1	117.338	148.196	144.688	145.17	241.217	286.305	285.684	286.484	174.501	174.295	163.697	165.995	162.552	186.646	192.868	210.691	103.522	113.682	116.854	114.09	155.45	185.863	172.488	177.663	127.623	131.282	125.277	116.662	123.761	113.113	137.313	134.341
102092937	RAB5B	NW_004973195.1	14900	18887	+	693	protein_coding	RAB5B%2C member RAS oncogene family	199.251	92.5137	72.91	90.8603	289.763	136.838	140.018	103.231	210.618	122.734	128.651	126.669	268.151	155.601	182.888	132.258	197.964	105.248	98.1986	166.156	291.958	147.399	153.911	161.983	250.957	152.691	145.508	161.62	271.886	190.079	122.693	158.628
106145697	LOC106145697	NW_004973285.1	841992	843709	+	1032	protein_coding	histone H3%2C embryonic	155.824	197.968	166.738	180.981	149.452	133.572	135.812	117.818	109.297	133.226	141.828	164.527	119.196	124.791	152.761	147.635	210.511	174.898	182.923	249.827	158.63	192.063	182.068	167.006	147.505	190.192	173.648	165.815	164.914	162.536	181.555	192.247
102086156	ARPC1B	NW_004973324.1	1986637	1994675	-	1521	protein_coding	actin related protein 2/3 complex subunit 1B	99.5002	40.6056	37.8654	43.0108	189.838	87.3604	78.8362	76.9652	292.194	156.577	167.385	177.72	360.417	229.653	220.205	190.888	126.769	61.7623	60.1975	65.2622	227.894	151.715	135.859	138.809	276.302	168.937	173.861	171.868	347.665	259.176	188.884	219.218
102083939	DDB1	NW_004974221.1	408137	422757	+	3892	protein_coding	damage specific DNA binding protein 1	244.162	131.453	113.98	116.19	257.198	149.334	147.358	145.45	228.941	160.638	163.78	165.604	257.57	160.852	160.825	138.989	224.241	125.903	119.534	149.355	236.476	139.931	144.776	143.687	206.601	132.934	134.984	127.428	197.569	134.759	109.908	134.358
102083846	GABARAPL2	NW_004973333.1	4605039	4610617	+	850	protein_coding	GABA type A receptor associated protein like 2	156.654	226.529	214.494	200.106	194.021	218.853	238.211	226.211	142.979	158.691	167.428	186.406	144.243	179.769	198.962	210.726	128.898	150.707	161.369	156.019	115.964	129.514	123.455	133.131	86.415	120.188	113.826	111.029	114.745	131.938	173.25	169.341
102084949	NPEPL1	NW_004973200.1	4978697	4993339	-	2448	protein_coding	aminopeptidase-like 1%2C transcript variant X2	141.672	142.646	130.696	129.409	266.676	246.247	255.334	256.428	191.687	165.139	160.966	169.129	238.292	213.146	200.503	206.781	121.448	113.143	120.077	129.324	153.369	145.828	149.724	147.571	118.015	95.9311	102.486	101.165	142.164	127.463	133.382	143.483
102087652	PPID	NW_004973460.1	920516	933266	-	1334	protein_coding	peptidylprolyl isomerase D	172.373	206.818	198.518	188.927	141.493	160.804	177.212	176.356	144.992	162.774	167.797	167.717	126.28	139.064	146.301	137.264	157.642	162.295	169.337	176.204	156.855	181.513	171.702	161.157	161.198	169.74	152.99	136.012	140.688	132.263	160.331	145.234
102097307	RARRES2	NW_004973760.1	2556382	2557610	+	534	protein_coding	retinoic acid receptor responder 2	270.284	160.48	147.222	149.154	178.016	79.1243	88.1458	88.9593	108.588	83.9494	99.9954	118.909	154.706	95.2238	126.68	84.8845	394.161	190.182	207.872	340.545	213.732	187.819	162.212	155.431	196.557	177.963	157.188	138.487	226.002	151.626	93.5656	111.839
102091192	ISOC1	NW_004973269.1	1918146	1929135	-	1989	protein_coding	isochorismatase domain containing 1%2C transcript variant X1	270.547	312.555	289.293	292.973	183.735	207.24	215.762	206.422	111.721	131.81	140.944	141.008	114.856	143.243	146.988	151.897	174.891	226.866	233.544	209.74	105.394	124.799	118.192	121.996	85.2772	98.4981	95.7929	90.2491	92.0051	90.0438	108.413	100.867
102083655	LOC102083655	NW_004973178.1	709391	722468	-	1529	protein_coding	ras-related GTP-binding protein A	140.107	145.639	140.039	133.385	190.816	197.314	195.715	197.509	208.323	198.428	175.551	192.803	196.043	201.88	193.753	206.214	114.553	115.33	115.488	116.684	155.449	162.69	161.219	155.732	141.443	135.542	139.187	144.677	132.249	136.103	142.033	149.353
102086209	SUCLA2	NW_004973257.1	14333881	14373358	-	2286	protein_coding	succinate-CoA ligase ADP-forming beta subunit	142.763	196.318	201.861	187.873	157.587	192.358	193.827	198.033	164.617	167.125	175.815	170.84	137.751	166.885	159.864	179.331	124.465	150.341	148.535	146.71	134.484	156.973	153.83	152.771	134.612	150.297	149.392	137.299	132.414	139.668	165.362	151.614
102094919	LOC102094919	NW_004973488.1	4463173	4494370	+	5171	protein_coding	nodal modulator 1	129.815	155.6	142.843	139.891	184.576	211.116	208.751	209.598	189.942	185.229	184.215	178.496	172.222	164.552	160.217	168.366	120.877	127.301	126.885	124.75	166.542	155.371	155.554	158.186	165.313	145.786	151.407	148.126	144.653	135.408	148.114	159.03
102083487	LOC102083487	NW_004973389.1	4463929	4469432	-	3205	protein_coding	transmembrane emp24 domain-containing protein 7	142.428	180.634	174.186	168.447	142.574	176.155	184.359	195.597	145.235	161.852	165.789	165.763	128.377	157.301	153.752	170.775	130.76	149.722	157.565	134.293	155.393	171.412	165.187	169.109	153.724	154.586	157.254	138.913	143.859	152.408	185.705	183.245
102089248	LOC102089248	NW_004973282.1	20	5648	-	634	protein_coding	mitogen-activated protein kinase 14	133.245	96.0668	67.9916	82.5481	244.568	156.207	165.906	125.326	220.195	167.932	170.327	176.761	254.555	178.545	182.124	165.669	144.949	75.3597	95.3487	127.342	206.994	154.02	166.535	170.976	239.135	147.299	157.292	156.994	207.837	159.733	135.148	165.407
102084569	CTSZ	NW_004973200.1	4786147	4792965	+	1660	protein_coding	cathepsin Z	130.648	181.007	177.412	162.76	143.411	172.069	164.113	171.873	160.301	180.357	183.238	186.102	134.212	157.317	170.617	165.401	118.645	113.876	123.198	127.09	129.755	165.793	146.939	152.186	146.181	162.717	166.798	167.708	154.603	174.72	199.207	194.154
102083489	LOC102083489	NW_004973399.1	4330165	4344397	+	3249	protein_coding	short chain dehydrogenase/reductase family 16C member 5	104.063	157.271	153.068	151.518	227.491	290.988	297.115	289.03	171.934	191.752	179.465	195.989	187.564	206.213	220.594	228.939	73.1707	96.8998	96.0224	104.04	118.692	139.28	132.575	129.058	98.8697	106.255	106.141	102.625	115.378	121.778	146.431	140.261
110357556	TRAPPC4	NW_004973237.1	125570	126544	+	638	protein_coding	trafficking protein particle complex 4	213.756	171.166	179.713	151.244	214.265	176.204	149.203	161.769	153.139	141.784	174.116	173.469	170.328	170.617	153.561	141.469	157.885	154.116	152.377	194.171	177.386	168.402	170.557	171.326	112.243	129.475	128.654	115.912	137.046	132.213	113.692	128.513
102093918	TES	NW_004973279.1	526260	554920	-	2264	protein_coding	testin LIM domain protein	143.23	200.869	192.429	177.057	141.089	165.009	166.557	168.609	135.078	133.478	136.564	134.343	151.223	150.9	141.67	156.025	151.988	165.259	177.46	160.997	152.594	184.447	175.978	177.194	160.502	154.744	161.671	146.704	132.395	129.816	153.514	150.137
102096417	LOC102096417	NW_004973257.1	166689	175768	+	1047	protein_coding	ES1 protein homolog%2C mitochondrial%2C transcript variant X1	135.501	185.335	180.379	166.829	174.522	177.492	197.911	177.706	125.56	135.331	145.488	158.177	112.279	138.867	147.601	163.447	134.082	136.9	143.162	149.67	162.046	196.388	197.571	178.042	133.08	156.048	142.604	153.173	126.559	148.896	178.954	155.654
102097598	LOC102097598	NW_004973473.1	308857	359084	+	5931	protein_coding	phospholipid-transporting ATPase ID	134.035	123.77	115.037	117.663	188.222	184.45	185.859	189.033	192.12	176.341	176.485	169.35	186.424	175.218	175.149	169.349	115.591	108.42	103.444	109.88	183.234	156.477	161.38	169.996	177.696	153.882	158.589	152.778	151.241	147.031	140.441	159.78
102093566	A1CF	NW_004973347.1	2079520	2110181	+	4343	protein_coding	APOBEC1 complementation factor%2C transcript variant X2	165.512	173.111	152.585	154.887	308.517	297.94	291.418	296.762	216.827	213.861	205.394	208.219	218.823	200.219	194.567	199.822	97.0158	105.335	101.871	117.389	120.471	116.443	112.922	114.354	74.9538	67.4546	64.7377	69.6954	88.2992	80.9737	79.8755	93.9285
102083801	EMC2	NW_004973428.1	177853	213449	+	1840	protein_coding	ER membrane protein complex subunit 2	131.764	245.995	214.112	214.746	142.484	195.343	209.225	195.629	111.163	142.918	140.697	154.265	104.067	145.122	152.447	154.104	116.537	160.565	176.373	183.71	143.794	208.397	183.154	177.477	114.645	129.319	124.845	124.429	112.038	109.026	141.727	130.05
102098043	SUGT1	NW_004973257.1	11243811	11270018	-	1384	protein_coding	SGT1 homolog%2C MIS12 kinetochore complex assembly cochaperone	114.687	130.633	120.884	120.062	153.206	190.497	185.06	194.911	173.042	191.742	179.303	196.319	133.101	156.565	161.382	153.226	102.384	125.913	112.645	120.302	156.047	169.984	167.99	164.019	165.723	169.153	178.861	167.756	138.097	147.568	172.906	167.341
102093155	SDC1	NW_004973819.1	10011	14782	-	2952	protein_coding	syndecan 1	99.133	94.9807	92.8816	90.5832	144.77	161.136	161.856	165.329	211.498	179.045	174.991	186.915	182.897	175.803	174.963	184.667	77.795	75.2953	74.0681	71.018	174.049	158.671	159.563	154.795	207.03	181.33	181.741	176.89	197.738	183.811	205.704	218.632
102089884	CKS2	NW_004973632.1	24491	26335	+	600	protein_coding	CDC28 protein kinase regulatory subunit 2	153.423	287.079	268.828	256.226	178.068	188.001	211.245	205.004	120.804	193.792	174.813	192.085	89.8843	124.781	138.016	143.44	103.675	167.723	175.284	197.645	81.0204	162.748	151.91	124.727	105.712	141.025	126.588	114.654	89.4877	88.6221	114.683	99.8741
102085688	PDXDC1	NW_004973417.1	40045	63450	+	4012	protein_coding	pyridoxal dependent decarboxylase domain containing 1	120.011	124.218	116.383	112.755	176.101	194.237	193.877	194.312	180.268	157.081	164.408	172.459	171.981	173.492	166.674	165.342	104.411	111.666	110.231	106.356	178.255	168.264	165.312	162.734	168.293	148.408	144.277	146.818	167.901	150.187	165.721	166.974
102092215	EHD3	NW_004973229.1	222301	252924	-	3136	protein_coding	EH domain containing 3	142.904	131.931	123.937	136.742	188.69	188.566	184.139	189.982	155.142	146.396	146.1	156.271	149.623	148.459	149.324	147.917	138.191	137.781	138.148	144.506	172.108	182.609	174.799	179.989	140.926	143.651	144.489	145.808	129.196	140.579	145.208	131.694
102097456	SRPRB	NW_004973255.1	2113925	2123594	+	2302	protein_coding	SRP receptor beta subunit	171.227	148.351	146.506	138.682	171.368	152.319	162.094	144.575	166.492	161.095	161.338	168.096	149.867	154.292	153.687	140.785	160.255	140.071	144.585	160.409	182.127	167.378	152.667	154.665	159.274	141.393	132.461	136.438	150.431	129.353	129.085	138.776
102092810	COQ4	NW_004975113.1	44025	48648	-	1788	protein_coding	coenzyme Q4	157.525	103.148	93.8665	96.5924	312.714	202.522	222.81	193.728	244.785	174.498	178.52	196.825	263.329	200.504	203.738	184.831	108.26	74.4846	79.4815	80.092	185.696	131.724	135.576	131.525	121.183	92.1949	90.9824	97.1482	167.366	116.523	105.158	114.584
102093416	TMEM141	NW_004973952.1	19166	20480	-	538	protein_coding	transmembrane protein 141	170.048	202.187	164.845	182.7	162.435	159.915	161.295	158.726	131.404	151.771	176.793	187.582	163.317	159.11	141.275	158.114	140.424	142.863	142.26	183.029	128.929	167.731	150.993	147.109	101.161	124.667	129.095	120.675	129.557	130.283	152.339	136.972
102096977	CTU2	NW_004973333.1	6220673	6224346	-	1743	protein_coding	cytosolic thiouridylase subunit 2	277.76	95.3894	73.6871	85.4806	283.381	102.559	92.632	85.8187	237.547	113.785	128.97	141.038	320.653	143.376	156.916	112.616	232.891	90.3119	83.4604	140.173	284.632	138.009	134.008	124.772	227.846	122.57	120.074	124.57	248.981	132.011	89.2655	105.928
102084062	TPRG1L	NW_004974095.1	3864915	3868429	+	1869	protein_coding	tumor protein p63 regulated 1 like	117.559	120.632	111.161	110.52	165.484	154.361	179.809	157.04	169.576	166.185	160.197	180.095	157.461	172.538	179.099	169.128	113.12	99.2898	114.245	123.925	154.311	158.156	157.831	149.728	156.545	156.353	156.393	160.111	173.686	158.803	166.261	176.993
102091059	LRPAP1	NW_004973187.1	2437980	2450784	+	1769	protein_coding	LDL receptor related protein associated protein 1	120.778	145.572	141.413	128.601	155.946	162.223	162.325	165.278	163.221	155.329	149.039	161.807	146.038	147.046	167.137	150.582	123.764	120.56	135.291	136.616	148.371	174.875	161.515	156.91	172.219	160.749	157.57	148.26	158.86	141.684	171.943	149.232
102095999	SLC35C1	NW_004973262.1	1892469	1895884	-	1670	protein_coding	solute carrier family 35 member C1	106.842	116.323	106.212	108.02	187.336	209.734	220.131	218.591	152.207	134.818	150.88	164.605	138.972	145.512	140.961	146.475	104.768	109.601	113.04	113.965	203.189	219.628	201.67	203.555	140.282	125.958	118.094	137.997	135.979	130.4	146.968	146.683
102090391	RNF130	NW_004973290.1	4458839	4498505	+	1353	protein_coding	ring finger protein 130	170.372	154.001	150.813	142.395	154.894	144.415	157.232	130.201	147.799	145.696	136.193	149.62	134.061	138.622	137.494	133.418	165.151	142.786	150.368	127.754	178.51	153.928	158.143	161.241	162.261	148.176	163.194	142.523	152.001	151.127	154.84	155.314
102089208	DUT	NW_004973595.1	482671	490360	-	806	protein_coding	deoxyuridine triphosphatase	172.256	178.707	168.776	157.664	140.374	136.63	146.162	128.752	113.581	126.136	127.177	140.028	92.7237	97.6449	85.6177	94.1439	199.355	182.702	174.126	169.134	181.654	192.071	170.83	182.884	157.641	172.097	164.046	152.031	134.76	144.238	159.054	145.431
102096597	ELAVL1	NW_004973241.1	70285	96071	+	2220	protein_coding	ELAV like RNA binding protein 1%2C transcript variant X1	139.243	171.543	170.937	160.16	143.515	161.562	174.359	166.219	145.269	149.376	148.935	144.447	124.65	141.575	135.722	151.022	135.784	145.557	151.597	137.598	142.896	159.732	148.698	142.705	156.678	145.133	141.453	138.476	147.112	141.861	160.209	156.669
102085702	ABCF2	NW_004973670.1	8802	23268	+	2298	protein_coding	ATP binding cassette subfamily F member 2	165.92	111.782	99.7882	102.058	216.251	155.745	148.416	154.179	195.904	150.489	156.328	150.978	210.425	157.452	147.61	143.029	147.04	104.558	99.0703	112.539	208.448	168.13	161.747	158.191	184.393	134.402	132.207	128.724	172.45	127.369	126.354	148.62
102093687	STX12	NW_004973569.1	1982792	1988789	-	2119	protein_coding	syntaxin 12	121.12	166.205	162.743	158.146	165.094	199.668	195.08	206.034	148.82	170.474	161.884	170.495	132.021	171.596	163.473	177.068	112.811	135.394	145.81	137.286	128.67	174.839	170.021	158.711	112.585	117.208	114.893	113.017	115.302	121.932	118.516	131.557
102090236	OSBP	NW_004973678.1	90249	94394	+	2042	protein_coding	oxysterol binding protein	190.339	90.213	71.8952	82.4951	282.134	130.798	129.291	128.781	222.506	140.541	132.149	145.341	269.053	144.03	164.592	129.765	167.959	78.3313	78.857	112.259	280.781	143.331	143.615	143.373	230.154	134.426	129.865	122.648	219.279	118.008	93.0435	123.332
102094936	POLR2F	NW_004974151.1	542899	546977	+	576	protein_coding	RNA polymerase II subunit F	123.315	115.758	130.353	114.995	214.024	184.549	218.677	209.127	189.619	177.198	205.687	226.698	211.455	227.133	201.475	199.684	77.978	103.384	113.849	136.488	121.09	157.125	157.866	135.829	80.6337	85.0315	91.8847	111.594	78.678	107.001	127.071	108.253
102090795	SLC2A2	NW_004973751.1	953051	966112	+	4357	protein_coding	solute carrier family 2 member 2%2C transcript variant X1	60.123	43.4084	39.7774	45.0443	295.328	234.409	224.696	243.824	410.656	343.899	335.989	322.54	471.984	413.872	390.383	391.073	1.81158	1.53627	1.58218	1.03281	59.1821	34.0128	44.8557	40.3898	28.3167	22.147	19.6913	19.1441	47.0886	40.7173	35.6097	49.578
102090770	BCAR1	NW_004973333.1	10883082	10889135	+	3612	protein_coding	BCAR1%2C Cas family scaffolding protein%2C transcript variant X1	171.005	80.9979	67.4972	78.0613	265.001	127.723	117.065	112.651	221.563	129.984	135.096	145.211	281.395	155.777	155.532	130.414	151.926	79.9406	74.4809	93.9506	282.629	143.305	157.49	153.381	230.151	128.06	130.743	138.259	205.929	126.335	93.1893	126.614
102096222	RPA3	NW_004974090.1	75765	79309	-	730	protein_coding	replication protein A3	124.026	186.188	187.799	171.166	116.335	140.379	180.83	168.883	103.1	138.994	135.192	140.154	83.2852	127.413	133.143	120.358	131.294	163.465	186.443	161.723	146.871	183.429	170.314	169.927	129.489	166.482	150.853	128.691	120.112	138.727	148.895	136.721
102087495	LOC102087495	NW_004986300.1	7	870	+	526	protein_coding	GDP-L-fucose synthase	161.684	94.2584	82.9594	78.354	302.595	152.659	122.981	120.954	220.479	152.951	133.24	160.831	231.556	152.052	168.519	126.036	169.709	72.403	83.3381	114.235	225.02	116.72	129.449	126.322	190.211	141.061	138.395	126.697	221.479	131.417	108.32	132.784
102092856	MRPS35	NW_004973623.1	1083388	1106226	+	1308	protein_coding	mitochondrial ribosomal protein S35	165.373	180.703	166.131	162.798	150.798	143.537	155.605	147.651	151.062	141.835	144.159	154.159	130.334	151.596	141.184	146.252	150.287	148.581	146.352	176.874	152.187	160.438	147.604	140.608	141.095	126.168	122.525	123.102	144.049	121.772	130.177	120.416
102086280	TAGLN	NW_004973237.1	737087	739503	+	448	protein_coding	transgelin	208.86	174.114	117.12	180.341	218.304	154.059	136.763	82.0519	48.7591	65.2207	80.3475	81.7535	56.3581	53.6147	64.6515	63.2927	305.387	149.925	177.152	239.297	211.015	216.194	242.891	170.082	151.626	217.837	168.709	165.551	135.793	93.3337	104.679	131.952
110356477	LOC110356477	NW_004974609.1	20	2582	+	293	protein_coding	electron transfer flavoprotein subunit beta-like	160.321	147.334	99.488	135.081	222.526	195.102	129.236	82.9955	172.828	156.415	139.938	205.846	144.769	110.757	159.226	154.704	198.193	79.5631	80.2346	221.339	173.126	148.121	159.584	117.645	164.102	172.151	131.197	110.79	156.352	97.3386	100.221	140.262
102093572	ELOVL5	NW_004973413.1	11395830	11411280	+	2678	protein_coding	ELOVL fatty acid elongase 5	48.3784	54.2645	56.6019	52.2158	47.1587	56.0426	62.4506	61.3464	86.5368	115.086	117.322	119.223	78.9696	93.8898	87.6853	94.9954	58.8071	56.9704	61.4493	54.1663	151.103	195.558	188.682	172.58	282.457	248.745	238.544	220.275	321.804	357.762	413.814	405.424
102086956	GNS	NW_004973207.1	594302	616825	+	5162	protein_coding	glucosamine (N-acetyl)-6-sulfatase	78.2671	119.48	112.085	104.903	183.093	235.521	236.369	251.212	188.272	187.413	185.829	184.63	163.836	205.974	192.618	218.484	59.5246	68.859	72.6959	63.9452	105.787	130.419	128.108	119.714	122.913	134.57	130.662	122.564	115.991	130.26	150.537	155.62
102088043	DPM1	NW_004973200.1	7772385	7781682	+	1096	protein_coding	dolichyl-phosphate mannosyltransferase subunit 1%2C catalytic	117.691	156.965	159.58	149.82	142.724	164.149	185.224	190.143	147.487	161.053	164.649	178.711	123.662	143.849	155.724	153.043	98.0804	110.773	112.086	115.928	129.556	167.326	169.274	150.218	130.491	157.409	148.428	128.476	125.62	125.7	142.561	141.307
102096195	CUTC	NW_004973420.1	2108510	2113830	-	980	protein_coding	cutC copper transporter	144.378	124.517	111.228	116.487	239.008	170.508	160.191	148.018	251.47	199.721	202.381	223.832	215.797	191.905	190.62	163.619	108.923	81.9618	82.2463	98.3184	162.538	159.049	139.399	135.603	107.939	80.3746	93.6099	95.862	133.452	102.598	99.0604	106.595
102092975	RHOB	NW_004973819.1	166301	172684	+	2094	protein_coding	ras homolog family member B	143.461	119.304	120.393	115.202	102.568	79.1592	86.7744	80.3459	89.144	68.4301	76.5008	75.9516	84.2096	99.6963	87.2612	84.1077	221.944	177.463	177.686	194.798	214.624	204.35	214.755	199.593	200.695	180.572	184.108	180.174	183.722	192.18	200.198	200.804
102095237	LSM14A	NW_004974099.1	2639565	2659443	+	3509	protein_coding	LSM14A%2C mRNA processing body assembly factor%2C transcript variant X1	138.186	138.736	142.028	137.168	147.398	159.15	151.301	162.051	163.269	155.929	152.513	159.571	168.14	156.49	162.923	151.598	141.389	133.856	129.508	138.575	146.914	130.393	136.937	131.257	150.96	130.412	130.4	129.268	134.765	129.906	149.633	145.85
102090685	LIPI	NW_004973689.1	17385521	17402434	-	1936	protein_coding	lipase I	102.141	208.629	207.328	196.157	147.305	249.551	246.118	269.911	115.19	120.636	123.008	117.416	132.815	181.613	178.424	196.28	71.4445	134.72	144.894	137.411	77.9094	141.884	134.561	127.327	84.9697	98.8346	107.72	100.382	86.2546	103.994	130.058	127.994
102084472	ANKRD9	NW_004973385.1	2549416	2550579	+	1164	protein_coding	ankyrin repeat domain 9	454.653	301.833	263.33	278.763	187.811	100.685	112.73	88.4244	158.661	90.7803	91.134	99.526	187.584	102.517	112.558	94.6956	222.965	136.028	135.453	167.373	180.423	110.49	113.661	108.712	126.207	82.2709	84.3963	89.0195	107.067	70.391	69.0932	68.8739
102090493	BTG2	NW_004973619.1	223258	227560	+	3302	protein_coding	BTG anti-proliferation factor 2	122.068	103.423	104.438	100.497	152.656	133.576	128.613	132.647	167.971	127.157	144.025	135.334	144.119	128.459	125.569	122.52	150.765	133.86	123.281	140.769	185.975	176.154	172.472	174.1	194.008	156.188	156.403	157.163	153.283	144.345	139.833	155.851
102086053	TMC7	NW_004973488.1	5385658	5401745	-	2907	protein_coding	transmembrane channel like 7	90.047	108.14	100.214	97.949	114.122	132.654	127.364	132.676	161.899	135.003	141.537	136.604	127.779	129.828	124.51	139.236	85.7872	106.235	104.34	100.072	171.191	189.257	179.748	179.346	211.501	178.102	190.431	190.129	160.215	164.291	175.343	189.564
102085911	WASF2	NW_004973236.1	398667	430657	+	4898	protein_coding	WAS protein family member 2	157.778	110.911	100.957	104.781	182.727	151.451	146.459	142.71	185.608	148.892	148.636	148.537	194.358	150.248	154.582	145.666	160.305	119.93	116.058	121.327	176.844	124.86	140.468	145.52	176.574	127.159	133.155	134.569	149.749	127.263	110.241	136.357
102085223	KPNA2	NW_004973468.1	245912	250660	-	1819	protein_coding	karyopherin subunit alpha 2	173.584	161.073	178.9	177.485	143.978	138.109	146.153	141.77	125.219	141.378	140.487	154.624	92.7209	93.8377	96.179	98.6894	173.569	152.267	155.671	159.2	157.919	147.955	153.285	132.65	161.523	160.149	151.708	139.575	125.382	108.558	134.086	130.105
102097800	ABCD3	NW_004973192.1	2434896	2453554	+	4877	protein_coding	ATP binding cassette subfamily D member 3	97.7157	128.741	129.213	119.585	146.946	198.322	200.253	209.884	154.24	161.31	159.198	161.095	134.686	158.02	154.171	171.105	75.6037	92.1922	95.718	83.8019	140.217	161.318	153.665	154.191	107.147	122.873	121.163	123.467	139.283	142.084	175.42	174.469
102084142	TMEM41B	NW_004973198.1	6163632	6175685	-	4031	protein_coding	transmembrane protein 41B%2C transcript variant X4	121.419	225.423	221.984	203.513	171.193	249.051	253.958	260.387	156.511	172.575	171.498	172.337	136.496	162.722	163.718	169.467	69.9319	106.731	109.361	97.7124	89.9942	134.252	116.05	117.298	78.8772	93.3947	92.7368	90.1824	65.1332	80.5256	95.8977	93.615
102092392	MRTO4	NW_004987369.1	5	1158	-	483	protein_coding	MRT4 homolog%2C ribosome maturation factor	200.392	149.108	121.801	135.444	230.844	135.771	134.474	107.719	168.158	128.447	141.154	140.944	155.568	141.253	173.058	159.582	156.414	118.034	124.792	153.451	167.081	124.371	136.512	112.214	111.833	104.809	112.653	121.954	162.158	130.606	134.297	132.45
102087419	POLB	NW_004973657.1	1800430	1809996	-	1696	protein_coding	DNA polymerase beta	110.453	148.939	162.5	139.923	135.198	176.758	182.491	179.895	156.548	164.965	158.125	166.307	138.033	159.703	151.178	167.188	91.7489	117.719	123.709	118.149	115.105	141.522	142.168	135.183	111.832	127.26	123.511	131.572	116.178	128.971	150.53	137.87
102096929	LOC102096929	NW_004973500.1	10206	17350	+	2443	protein_coding	patched domain-containing protein 3-like	37.7582	44.6133	51.5609	45.657	144.769	206.761	220.12	227.322	188.828	169.737	163.735	167.031	154.198	181.472	162.561	190.203	35.8475	41.3817	39.6492	27.6297	179.166	212.637	192.543	199.763	134.169	136.897	128.617	123.548	156.972	152.359	193.396	198.055
102088842	TOR1B	NW_004974009.1	690829	696205	+	3077	protein_coding	torsin family 1 member B	58.11	56.8819	53.798	54.7996	107.906	113.271	106.141	114.318	188.063	172.552	176.559	182.297	145.796	159.776	155.473	160.617	66.2672	51.9833	57.6171	58.584	141.938	154.72	149.229	150.422	260.193	216.549	222.338	219.099	183.782	175.715	191.579	200.539
102096481	ALDH6A1	NW_004973262.1	18084264	18097217	-	3027	protein_coding	aldehyde dehydrogenase 6 family member A1	239.971	307.605	296.487	288.52	119.644	131.5	135.259	133.955	99.9144	106.841	115.214	114.42	94.4209	92.3504	91.9604	106.406	151.735	174.92	172.436	156.269	122.383	132.884	126.139	119.044	107.337	114.289	113.68	103.902	109.031	103.162	119.38	105.671
102096420	SCPEP1	NW_004973285.1	479961	488729	-	1542	protein_coding	serine carboxypeptidase 1	104.655	107.823	103.571	105.426	191.516	182.756	189.29	179.157	159.175	129.526	143.771	137.09	179.195	159.413	145.728	159.54	91.6495	86.6667	86.3154	87.0328	153.889	153.596	165.869	156.331	138.26	125.51	132.594	124.776	154.135	137.15	148.652	150.588
102091467	DYNC1LI1	NW_004974018.1	47155	73332	-	2314	protein_coding	dynein cytoplasmic 1 light intermediate chain 1%2C transcript variant X1	106.738	143.979	138.799	139.447	148.814	190.526	197.959	206.635	143.23	162.421	166.991	168.171	142.543	160.559	178.343	185.187	84.7067	98.6486	107.781	104.554	105.455	139.864	141.353	140.436	112.912	126.917	126.718	116.407	101.861	112.388	141.011	125.458
102089033	GPN3	NW_004973182.1	3723167	3727113	-	896	protein_coding	GPN-loop GTPase 3	133.814	201.304	198.553	193.849	123.522	149.792	176.97	154.005	131.206	157.468	148.191	152.399	108.884	121.774	137.764	136.169	118.715	120.558	130.595	145.941	115.801	149.446	127.217	146.291	115.09	132.375	122.283	119.005	100.333	107.361	143.566	125.4
102098288	RFC5	NW_004973277.1	968353	970984	+	1089	protein_coding	replication factor C subunit 5	242.808	150.909	137.245	154.237	214.079	125.703	113.008	109.834	153.724	117.983	120.395	125.39	169.343	106.527	114.42	98.6502	226.241	124.202	132.284	136.362	192.849	128.306	123.468	133.9	168.342	114.117	111.184	105.218	169.173	105.201	91.5601	105.221
102087403	RAB5A	NW_004973322.1	2869890	2881512	+	2118	protein_coding	RAB5A%2C member RAS oncogene family	103.649	155.891	148.223	149.958	110.201	155.622	172.948	180.365	134.545	152.506	151.493	157.982	109.958	153.46	146.388	169.42	97.8692	120.419	130.941	114.73	116.211	132.191	137.038	135.766	123.071	133.571	135.464	136.01	100.588	126.098	162.027	153.604
102094535	NIP7	NW_004973333.1	5604743	5606795	-	608	protein_coding	NIP7%2C nucleolar pre-rRNA processing protein	176.327	159.577	116.228	141.491	186.088	128.926	124.128	108.362	127.054	126.727	133.698	166.313	121.923	119.777	125.01	123.817	142.493	110.471	117.16	135.399	187.403	205.002	176.846	152.552	134.271	119.632	119.73	112.085	134.491	137.544	100.56	115.209
102091006	UPF3B	NW_004973234.1	1092406	1100558	-	2197	protein_coding	UPF3B%2C regulator of nonsense mediated mRNA decay	153.547	152.133	147.155	143.375	178.56	157.597	171.517	168.474	149.411	135.09	137.365	142.426	138.182	148.523	139.531	145.06	130.533	128.381	132.347	144.701	139.844	136.351	140.446	138.832	123.209	103.98	98.3039	104.797	122.868	107.922	110.019	109.287
102093476	PHLDA2	NW_004973198.1	1898169	1898630	-	462	protein_coding	pleckstrin homology like domain family A member 2	33.2085	17.115	18.355	21.5941	85.3871	72.8332	57.487	47.7393	163.766	123.023	114.547	147.35	160.016	126.656	134.221	105.029	44.7453	27.9772	28.6944	40.6795	244.962	175.848	167.903	178.672	361.821	268.594	299.056	286.635	281.482	192.52	143.722	196.751
102095537	VPS4B	NW_004973571.1	507829	525303	-	3794	protein_coding	vacuolar protein sorting 4 homolog B	88.615	126.343	121.674	118.502	123.978	168.964	166.273	170.448	142.891	140.576	140.051	139.976	131.499	140.963	141.923	154.421	96.6399	109.626	107.806	103.049	149.4	164.54	151.526	151.164	149.867	139.209	144.05	134.799	124.641	130.404	138.219	148.501
102091912	INSIG1	NW_004973251.1	860107	869423	+	3105	protein_coding	insulin induced gene 1	57.0979	119.276	115.274	107.61	139.666	186.631	188.857	193.153	138.272	156.494	151.244	157.575	186.635	194.051	185.874	199.556	38.0702	62.2932	63.0179	59.4197	94.8031	119.404	111.797	113.571	185.033	168.746	169.735	158.826	127.789	120.887	143.976	133.009
102092110	GNPTG	NW_004973369.1	2776428	2784566	-	923	protein_coding	N-acetylglucosamine-1-phosphate transferase gamma subunit%2C transcript variant X2	112.251	130.586	132.643	135.552	141.872	161.567	150.426	148.887	131.456	136.383	142.823	144.059	130.427	137.037	145.528	144.517	108.523	122.033	126.392	132.782	134.48	129.019	145.674	139.309	125.245	132.66	131.18	137.417	129.152	124.907	145.54	145.42
102095886	DRG2	NW_004973324.1	1225492	1234968	-	2327	protein_coding	developmentally regulated GTP binding protein 2	145.131	189.002	171.58	162.424	147.983	159.966	168.828	158.333	125.106	130.983	136.248	134.982	122.477	120.35	118.12	123.14	142.785	131.722	141.284	147.651	140.701	142.494	139.453	141.504	113.952	116.234	105.421	103.839	112.299	106.671	114.326	117.362
102084303	PEF1	NW_004973569.1	291780	294005	+	1111	protein_coding	penta-EF-hand domain containing 1	145.255	116.182	102.883	109.229	173.592	141.282	140.593	127.511	153.003	134.921	142.686	139.032	147.627	135.237	125.101	147.382	138.537	114.471	115.505	115.316	175.886	150.537	147.982	132.677	142.357	114.324	115.166	122.484	157.399	134.663	133.536	138.306
102085037	DYNC1H1	NW_004973385.1	2751914	2793249	-	13979	protein_coding	dynein cytoplasmic 1 heavy chain 1	118.533	118.816	119.619	122.928	142.061	169.428	158.483	163.036	168.068	158.927	157.006	142.621	157.035	127.9	127.627	132.275	131.735	122.184	116.494	101.458	142.991	125.453	125.133	131.76	156.259	136.37	135.342	137.1	122.452	110.639	112.964	123.114
102085894	CENPM	NW_004974249.1	81413	89343	+	1372	protein_coding	centromere protein M	134.604	157.476	153.36	144.714	122	122.349	128.989	137.466	104.357	118.152	121.45	129.268	79.6466	87.5341	93.0854	92.856	151.632	134.079	144.936	136.403	175.478	175.328	163.962	152.561	149.874	140.263	134.405	136.632	145.947	130.89	159.404	150.655
102096866	NECAP2	NW_004973467.1	1052697	1057803	-	1116	protein_coding	NECAP endocytosis associated 2	127.972	88.8529	85.9587	80.3087	185.334	110.669	101.791	114.778	173.849	131.447	136.92	145.722	202.711	138.982	162.164	132.228	121.582	89.5533	83.4688	106.261	192.66	142.038	128.783	138.382	178.02	130.188	135.118	129.256	193.55	144.888	128.028	141.133
102095129	TCEA3	NW_004973236.1	160585	167099	+	1346	protein_coding	transcription elongation factor A3%2C transcript variant X1	221.074	159.089	134.141	139.976	180.123	117.184	110.381	114.702	151.814	114.487	121.848	136.053	195.985	129.661	135.176	125.062	215.575	145.758	152.726	208.262	147.034	86.7032	94.2905	91.6539	125.255	92.3276	94.6455	89.2807	166.698	107.92	91.9869	104.984
102091133	CUNH6orf62	NW_004973349.1	346424	353253	+	3042	protein_coding	chromosome unknown C6orf62 homolog	127.893	113.668	111.68	115.807	168.135	139.525	140.816	152.35	176.909	156.709	147.088	156.127	167.526	161.698	152.788	150.978	106.321	91.3535	90.3543	89.1046	146.855	130.141	127.217	130.385	141.649	114.206	122.093	113.637	143.389	130.065	132.19	140.289
102090216	ABHD12B	NW_004973344.1	472291	482425	+	1259	protein_coding	abhydrolase domain containing 12B	321.653	175.684	155.338	155.365	190.612	102.959	104.014	98.3721	122.714	93.4678	86.7188	93.1228	137.813	92.5492	88.9338	81.8404	233.756	156.013	144.326	171.563	179.476	116.236	124.082	110.956	155.2	101.466	101.776	99.5483	165.502	115.185	88.9442	108.862
102097719	BSPRY	NW_004973726.1	182301	191725	+	1180	protein_coding	B-box and SPRY domain containing	167.26	96.1679	85.7881	85.2392	180.854	113.902	104.961	99.2069	180.239	107.527	128.484	134.444	189.32	125.164	116.304	114.734	149.548	85.4786	90.0265	112.162	223.407	157.209	151.381	148.173	179.982	119.874	130.78	122.792	189.732	122.487	115.513	127.473
102096091	MAP2K1	NW_004973680.1	5261345	5298024	-	2153	protein_coding	mitogen-activated protein kinase kinase 1	121.054	120.998	113.073	109.843	144.292	132.579	126.045	133.042	145.086	147.889	135.854	137.108	137.16	134.943	134.257	128.176	123.599	114.923	119.042	126.512	144.398	144.423	140.214	128.398	149.485	150.923	137.316	142.785	137.963	130.334	134.456	126.753
102097483	PSMD6	NW_004973636.1	890013	895213	+	1259	protein_coding	proteasome 26S subunit%2C non-ATPase 6	133.145	162.784	166.283	160.301	143.394	158.234	158.319	150.478	130.127	139.884	135.001	151.305	109.096	124.82	114.718	135.29	122.401	126.681	129.865	136.031	121.024	151.338	141.368	131.851	113.759	108.433	111.363	118.331	98.2055	105.202	129.5	132.821
102087955	NMT1	NW_004973484.1	19078	30259	+	1521	protein_coding	N-myristoyltransferase 1	189.162	119.99	113.248	108.602	193.26	139.022	133.987	125.859	174.69	133.288	142.465	146.704	187.247	135.406	136.238	117.5	165.196	101.673	110.633	127.914	165.488	126.661	125.092	129.118	144.608	112.464	108.297	107.983	137.479	99.3165	88.3189	103.819
102084371	LOC102084371	NW_004973680.1	3177234	3185527	+	2478	protein_coding	creatine kinase U-type%2C mitochondrial	158.531	86.5003	72.5773	83.8862	284.784	172.593	165.013	143.208	237.449	173.397	169.215	190.377	233.859	164.782	162.461	158.426	108.905	62.9656	60.8451	71.784	162.058	99.744	104.346	96.6406	133.43	93.221	96.7489	92.2195	144.518	87.7833	77.6454	98.0375
102092448	COPS4	NW_004973188.1	1053636	1062616	-	1622	protein_coding	COP9 signalosome subunit 4	125.885	146.248	148.239	147.617	129.206	158.655	154.988	157.246	118.023	130.294	134.329	135.606	121.043	145.249	134.346	136.898	115.168	129.351	127.719	132.841	121.422	135.579	126.735	133.94	114.664	120.672	119.414	109.874	124.818	116.974	139.428	148.278
102097489	TARS	NW_004973753.1	665116	680984	+	2694	protein_coding	threonyl-tRNA synthetase%2C transcript variant X2	131.969	151.197	141.582	142.179	118.671	142.007	146.414	141.067	125.386	135.054	131.668	132.036	112.015	129.09	131.973	135.865	121.729	134.169	140.081	142.767	126.598	145.282	139.411	135.527	133.82	133.843	126.905	114.83	117.206	118.785	133.729	124.219
102098092	NUCKS1	NW_004987985.1	311	2367	-	573	protein_coding	nuclear casein kinase and cyclin dependent kinase substrate 1	163.958	186.48	141.827	162.407	90.8387	140.137	120.696	117.942	120.952	130.276	135.208	150.765	99.7599	113.269	106.184	117.092	170.547	154.277	143.442	181.55	127.76	123.772	125.976	115.96	140.687	132.999	134.822	113.679	112.187	105.452	117.028	134.258
102090142	HSPA4	NW_004973790.1	499010	516995	+	3687	protein_coding	heat shock protein family A (Hsp70) member 4%2C transcript variant X2	113.277	102.767	100.72	99.0961	133	141.563	146.351	146.482	155.225	170.167	169.007	171.194	121.894	116.293	124.425	126.136	102.554	101.978	100.58	97.8548	129.711	127.112	126.527	124.367	165.536	165.555	164.147	160.052	119.441	117.472	141.042	138.205
102088139	SF3B5	NW_004973450.1	716600	724315	-	405	protein_coding	splicing factor 3b subunit 5	161.818	152.497	98.1481	141.742	194.133	139.26	133.103	77.4982	114.736	121.56	92.4098	134.667	145.132	129.971	157.431	121.783	191.178	88.3354	111.728	169.933	175.538	132.642	154.823	106.389	117.205	130.861	102.252	97.6683	139.264	118.163	115.793	142.963
102091827	PSMG1	NW_004973689.1	2036605	2045495	+	2374	protein_coding	proteasome assembly chaperone 1%2C transcript variant X3	105.636	123.597	113.263	111.398	166.286	161.873	179.442	175.328	181.518	166.156	162.168	161.237	182.078	171.139	185.054	183.619	82.3283	77.4882	76.987	84.0718	119.948	107.123	106.467	104.218	112.299	98.9214	95.0422	93.4523	142.86	112.907	122.032	126.125
102096836	ABCD2	NW_004973179.1	2729226	2775707	+	6028	protein_coding	ATP binding cassette subfamily D member 2	373.858	363.741	332.701	344.054	366.888	336.1	326.825	335.16	112.073	96.645	104.045	95.7616	111.113	94.1052	85.8753	94.045	63.7865	76.3885	70.8144	64.8146	33.7558	33.2765	34.3159	33.4446	25.8979	26.3157	28.0651	27.5675	23.4529	23.2555	20.9761	22.1658
102096770	DNAJA4	NW_004974676.1	553676	559607	+	1943	protein_coding	DnaJ heat shock protein family (Hsp40) member A4%2C transcript variant X1	94.9494	84.2508	83.5598	81.9005	113.923	110.501	118.555	117.442	210.131	214.343	209.55	227.225	105.1	93.7671	93.9427	89.2053	84.7282	91.3506	83.2389	99.5873	121.14	125.029	120.547	114.613	226.296	209.843	214.377	194.065	104.578	101.008	106.581	115.654
102096019	SEC11A	NW_004973541.1	343765	352647	-	938	protein_coding	SEC11 homolog A%2C signal peptidase complex subunit	145.39	121.435	117.527	109.672	165.889	135.747	126.714	114.854	162.38	135.055	140.03	158.52	140.616	130.759	117.711	126.452	129.427	100.642	101.57	113.727	155.886	137.676	138.29	136.839	142.001	118.264	117.995	112.301	140.741	125.744	128.26	112.663
102095630	EXOC5	NW_004973310.1	620456	646199	-	4475	protein_coding	exocyst complex component 5%2C transcript variant X3	94.6846	105.11	103.631	101.162	129.476	141.03	152.37	153.04	143.467	138.861	131.257	136.2	122.05	112.888	120.716	125.834	102.301	103.723	104.751	100.38	155.947	149.435	144.405	141.995	158.151	145.836	144.787	131.148	137.486	128.005	139.564	137.71
102086950	FGL2	NW_004973179.1	15894	22399	+	3735	protein_coding	fibrinogen like 2	36.8173	67.7453	67.6394	59.2015	59.4843	81.3889	81.317	79.2647	106.708	115.148	119.478	118.419	102.643	146.679	146.299	150.872	60.6811	84.0439	87.4086	86.6044	117.91	188.466	175.438	173.649	180.336	224.981	222.944	206.976	160.175	200.605	226.826	195.076
102087564	LOC102087564	NW_004973234.1	4034850	4065556	+	2587	protein_coding	transmembrane 9 superfamily member 2	92.9851	110.695	117.118	114.68	121.673	149.062	151.657	150.946	134.256	136.849	140.891	137.728	122.973	146.48	140.362	149.358	107.005	114.648	121.482	111.427	103.462	133.287	128.019	124.74	126.701	140.439	134.02	127.557	122.053	123.044	142.734	141.721
102094785	DNASE2B	NW_004973427.1	487100	496812	+	1687	protein_coding	deoxyribonuclease 2 beta	34.02	40.6638	40.2134	46.8251	84.7671	95.8769	99.9155	97.7185	159.502	152.084	158.121	160.587	108.597	129.05	124.1	120.142	34.1995	38.309	38.5576	39.6977	140.662	181.493	174.475	156.337	217.096	232.045	224.232	227.975	182.058	187.397	194.2	196.807
102098485	LOC102098485	NW_004973468.1	16319	23271	-	6191	protein_coding	sterile alpha motif domain-containing protein 9-like%2C transcript variant X2	22.1505	21.6779	22.2866	20.7639	65.5339	81.4345	83.4201	83.3082	235.534	229.837	227.37	219.951	171.025	188.29	175.047	187.137	19.6399	20.3559	20.9562	19.7106	95.032	106.562	106.467	109.047	251.764	196.186	205.081	207.754	158.694	167.677	174.93	199.57
102084447	MMADHC	NW_004973194.1	954566	968653	-	3244	protein_coding	methylmalonic aciduria and homocystinuria%2C cblD type	119.229	184.918	178.518	169.85	109.867	139.56	151.745	155.154	122.737	132.638	126.025	133.029	104.979	125.636	125.597	138.068	99.1789	119.96	142.594	116.114	103.594	134.192	122.484	115.485	104.572	115.545	109.396	111.862	94.8286	113.249	128.552	117.512
102089756	OXCT1	NW_004973469.1	1995533	2084425	+	5362	protein_coding	3-oxoacid CoA-transferase 1	138.862	169.028	160.423	155.222	126.144	152.465	154.971	153.774	89.1436	105.663	101.319	106.06	87.1687	93.5941	88.2759	97.9801	135.322	155.223	156.55	145.878	142.513	146.875	141.052	135.55	103.485	112.986	113.009	109.212	109.919	110.661	133.887	131.353
102091127	SMARCB1	NW_004973299.1	81543	93420	+	1581	protein_coding	SWI/SNF related%2C matrix associated%2C actin dependent regulator of chromatin%2C subfamily b%2C member 1	159.34	106.651	116.549	108.308	154.563	113.189	121.75	111.245	145.2	122.913	121.528	139.248	141.557	133.985	123.322	110.262	149.298	120.881	116.944	125.236	144.867	129.889	130.158	127.517	140.673	112.935	110.06	127.137	136	117.714	112.55	129.459
102093243	PDRG1	NW_004973200.1	919129	920388	+	561	protein_coding	p53 and DNA damage regulated 1	154.298	129.9	131.319	116.612	151.381	117.234	127.965	128.529	139.468	126.285	128.752	149.378	132.858	119.792	125.088	127.072	121.267	113.554	134.222	121.735	126.041	124.532	131.359	129.355	129.473	107.177	111.555	111.129	116.782	121.064	121.484	123.778
102089809	PFKL	NW_004973255.1	2371498	2378251	-	2885	protein_coding	phosphofructokinase%2C liver type	192.825	86.89	79.3622	85.6008	333.488	166.336	163.154	151.232	222.192	124.309	133.61	137.232	271.3	153.935	160.362	124.725	117.839	66.4834	63.7797	95.1464	162.772	99.4317	98.8872	99.75	110.138	67.654	63.0814	61.8477	131.557	82.1015	61.3745	81.0492
102096878	TMEM50B	NW_004973689.1	4846799	4861006	+	2822	protein_coding	transmembrane protein 50B%2C transcript variant X1	84.772	142.597	149.685	137.932	118.822	141.324	150.582	158.015	119.135	125.524	127.131	135.288	91.9035	120.247	116.688	126.802	81.7117	123.094	127.087	115.562	108.6	152.008	146.45	141.675	116.15	131.14	128.519	129.047	107.351	114.682	145.136	130.063
102086628	SWI5	NW_004974009.1	5523	10122	-	1176	protein_coding	SWI5 homologous recombination repair protein	73.7674	122.3	110.567	115.847	121.367	152.007	142.213	159.656	121.243	148.395	147.773	157.414	99.9631	118.419	123.972	139.405	74.9484	90.8723	94.3909	93.4115	105.385	142.892	132.657	121.101	130.835	158.822	154.911	140.941	113.933	132.563	148.143	138.58
102092627	RGS2	NW_004973192.1	9119115	9122313	-	1449	protein_coding	regulator of G protein signaling 2	129.15	166.954	173.74	160.049	89.048	88.1388	96.0014	86.4488	103.06	91.1562	91.3057	97.3967	92.9783	87.6439	98.2003	93.9852	171.459	194.812	192.128	198.025	104.359	127.111	130.564	131.464	132.025	124.737	132.261	134.861	118.814	125.769	134.902	128.678
102092325	GPX2	NW_004974221.1	109978	112008	-	1888	protein_coding	glutathione peroxidase 2%2C transcript variant X1	84.7737	45.6164	40.798	39.4145	117.096	66.9358	68.1078	54.8154	138.945	112.573	109.216	114.603	104.31	66.0468	59.5108	62.9301	125.021	52.4461	52.7089	55.24	299.512	193.428	186.487	182.934	278.296	176.366	184.917	189.015	271.865	168.215	148.802	167.92
102085039	MRPL47	NW_004973404.1	1489146	1494311	-	1265	protein_coding	mitochondrial ribosomal protein L47	120.385	202.726	203.201	188.113	110.23	141.463	151.332	151.552	97.015	140.961	147.74	142.719	85.1061	120.996	123.702	124.704	95.8221	136.663	130.926	141.036	90.9833	140.37	127.412	116.346	82.0032	109.797	107.605	94.9975	85.863	98.7804	108.098	93.942
102086987	CHST14	NW_004973578.1	470823	472598	+	1774	protein_coding	carbohydrate sulfotransferase 14	151.401	107.456	99.8853	97.1703	154.888	100.012	98.7213	96.9111	120.448	87.9937	94.0628	107.717	141.755	109.758	112.097	94.1014	161.552	116.317	110	147.422	189.219	157.824	147.335	134.864	165.967	134.645	130.537	129.301	164.66	124.254	107.47	112.75
102091656	WDFY1	NW_004973874.1	801954	830259	+	4214	protein_coding	WD repeat and FYVE domain containing 1	93.7169	150.112	136.965	136.497	129.174	153.531	157.377	151.38	155.322	146.701	149.173	145.675	128.028	151.229	143.508	152.535	82.5484	97.55	103.605	97.8033	111.62	124.654	118.578	118.554	115.654	116.704	117.839	109.427	94.6259	96.7016	113.366	106.941
102092488	KDELC1	NW_004973585.1	182322	194477	-	1589	protein_coding	KDEL motif containing 1	118.963	147.537	144.646	148.213	105.684	141.736	151.256	147.699	100.104	115.493	120.616	120.258	79.0661	111.923	106.308	115.865	123.355	128.552	135.154	137.599	115.963	135.73	134.248	137.436	118.075	142.845	129.607	131.908	93.1555	107.083	119.707	121.8
102089449	GINM1	NW_004973450.1	3145657	3156394	+	1647	protein_coding	glycoprotein integral membrane 1	107.069	133.777	134.618	140.511	99.4671	110.974	106.972	110.908	108.515	114.828	114.198	111.068	98.9701	113.256	119.206	120.999	115.588	128.369	133.4	120.7	101.963	129.343	121.017	122.269	134.042	144.14	142.971	136.922	138.476	148.951	157.137	157.213
102087908	ZDHHC12	NW_004974009.1	264105	269855	-	2310	protein_coding	zinc finger DHHC-type containing 12%2C transcript variant X4	144.559	138.4	143.245	141.246	156.424	154.522	155.158	154.724	135.741	120.771	114.857	119.69	132.385	129.09	120.925	127.331	118.697	112.408	117.379	115.622	129.094	117.423	114.267	116.431	117.802	104.194	106.438	100.415	109.82	100.655	98.376	108.147
102092720	SF3B4	NW_004973291.1	135712	140632	+	723	protein_coding	splicing factor 3b subunit 4	227.137	88.0837	77.9483	72.1604	235.302	85.9417	71.6503	69.6154	198.308	101.033	97.2651	97.1858	207.575	102.846	104.588	87.8279	223.801	74.7026	81.6556	143.884	225.363	96.9949	117.722	102.88	221.583	100.098	107.107	87.4178	204.055	86.5829	68.8034	101.364
102093508	DCAF8	NW_004973520.1	61712	70450	-	927	protein_coding	DDB1 and CUL4 associated factor 8	193.907	91.7532	71.0859	93.6831	200.66	101.265	94.7451	89.9841	165.164	111.183	93.0898	111.014	212.01	124.041	138.19	107.058	189.755	86.6478	86.9487	111.649	197.118	101.342	119.709	103.725	168.406	102.122	110.18	96.0089	173.497	111.332	87.7035	121.425
102090012	MYCBP	NW_004973569.1	1962892	1965588	-	375	protein_coding	MYC binding protein	100.009	159.568	130.027	129.967	81.0893	121.34	157.075	107.827	90.5536	135.021	143.029	170.919	81.8722	105.617	143.588	127.265	96.2203	92.3247	106.997	156.704	100.427	157.367	135.606	117.923	96.0273	148.64	126.774	122.107	114.938	112.792	154.275	125.248
102097166	NICN1	NW_004973518.1	1354987	1357877	+	673	protein_coding	nicolin 1	145.788	77.163	56.9638	62.9406	376.122	120.735	106.278	91.5936	231.04	107.945	112.284	131.025	232.901	113.904	114.669	94.6497	133.478	46.2996	44.1237	63.3243	238.395	111.279	115.582	103.111	167.818	98.8449	96.5771	85.6073	208.236	91.9381	70.659	96.5611
102098185	MRPL19	NW_004973598.1	372870	377168	+	922	protein_coding	mitochondrial ribosomal protein L19	135.382	166.886	175.709	166.919	106.965	127.527	138.895	126.048	107.906	138.484	133.153	131.262	91.7925	103.651	112.374	102.874	112.717	133.18	141.866	129.768	108.159	142.361	133.913	113.634	103.189	116.154	113.396	106.789	94.2978	94.6339	120.741	108.031
102094205	LGALS1	NW_004974151.1	413645	417171	+	621	protein_coding	galectin 1	188.191	202.694	218.486	212.271	104.992	97.9026	112.213	112.923	44.4492	37.3832	39.1545	57.0552	41.9587	40.7359	36.9369	44.6958	293.546	275.413	290.042	294.541	128.096	169.603	161.693	139.863	64.9065	83.8728	75.6571	82.0442	74.1665	69.2786	70.5766	68.4605
102090987	GPT	NW_004974098.1	160506	174706	-	3033	protein_coding	glutamic--pyruvic transaminase	287.458	116.542	89.7021	98.8409	411.151	163.388	161.261	137.42	240.682	128.933	120.016	133.161	267.319	130.753	138.95	105.537	152.798	78.0788	68.0105	99.9292	184.921	79.3109	79.2137	80.9754	67.9988	37.9608	37.7775	36.7863	86.8087	38.171	25.9385	37.112
102087995	NUP85	NW_004973285.1	1272764	1284817	-	2028	protein_coding	nucleoporin 85	159.337	131.828	131.28	129.597	141.433	121.519	116.569	117.4	131.507	126.018	120.954	129.07	115.635	102.941	100.357	102.107	137.704	126.104	122.806	135.484	146.381	128.01	123.888	115.513	135.999	110.301	114.371	122.117	114.282	97.6083	104.383	108.112
102086641	MRPL53	NW_004973199.1	8756585	8760232	-	729	protein_coding	mitochondrial ribosomal protein L53	153.816	197.876	206.232	184.413	113.864	138.735	142.843	140.8	99.4274	110.634	117.066	124.51	85.3389	117.072	99.4607	105.457	111.882	138.044	146.934	153.956	110.173	145.928	131.827	126.92	106.091	83.4804	91.4509	85.5188	84.4638	75.5924	104.009	85.2557
102094280	ILK	NW_004975173.1	11668	14521	-	895	protein_coding	integrin linked kinase	279.779	87.1541	62.5735	75.8353	274.869	66.2213	62.5816	48.6543	150.656	66.188	71.9141	78.9536	215.077	84.7944	107.294	68.0488	308.877	87.4248	86.8975	154.09	270.503	102.009	106.895	95.2712	187.687	98.8303	84.0336	87.1916	214.649	100.999	58.0294	74.4192
102093314	RIPK1	NW_004973411.1	997112	1015219	-	2723	protein_coding	receptor interacting serine/threonine kinase 1	36.658	45.5196	55.7963	48.9504	115.395	157.837	165.618	168.64	161.025	155.223	153.464	154.242	146.057	167.128	168.546	186.924	32.5755	42.4667	45.8284	40.0506	109.796	153.648	139.984	138.248	141.036	145.036	148.058	135.397	118.4	136.426	148.481	147.728
102085036	CDC42BPB	NW_004973385.1	2166047	2233669	+	6879	protein_coding	CDC42 binding protein kinase beta%2C transcript variant X5	72.9395	79.2196	76.3013	76.9598	118.835	137.241	132.952	138.361	122.631	114.044	111.411	107.353	125.38	119.312	115.972	127.433	97.2571	91.1973	88.777	80.1152	154.854	143.222	141.771	151.25	168.525	136.475	143.563	142.349	141.032	133.374	150.267	165.513
102091811	EXT1	NW_004973428.1	4145903	4323397	-	2124	protein_coding	exostosin glycosyltransferase 1	67.3285	62.482	62.2991	62.6012	115.049	111.886	128.261	124.874	131.079	131.535	131.761	129.515	122.866	118.98	118.793	120.995	77.2425	73.6772	70.1537	70.1638	156.23	138.794	136.955	139.333	189.673	150.144	169.179	161.334	155.733	146.679	147.848	175.759
102085387	KIAA1191	NW_004973290.1	1149290	1156787	+	2431	protein_coding	KIAA1191 ortholog	84.0703	97.2272	92.1486	89.141	124.072	122.687	131.102	134.345	141.564	128.919	131.203	139.361	121.641	134.017	126.101	130.686	100.42	103.68	108.483	101.265	123.696	132.914	125.509	120.618	141.396	128.326	128.564	129.817	123.705	125.969	128.726	133.244
102098969	MRPL28	NW_004973488.1	2926462	2931218	+	918	protein_coding	mitochondrial ribosomal protein L28	143.193	121.054	113.736	113.486	144.137	123.709	130.048	115.2	141.69	119.903	126.722	135.52	124.537	106.886	121.334	120.289	127.334	94.7887	103.012	110.437	143.584	136.351	130.036	121.293	128.156	101.53	115.913	112.874	132.002	103.471	106.228	112.691
102092474	HSPA2	NW_004973393.1	3135442	3137767	+	2326	protein_coding	heat shock protein family A (Hsp70) member 2	172.636	114.755	123.424	121.431	108.473	79.1545	76.4235	73.3046	122.684	119.166	121.036	132.815	78.155	71.0769	79.8112	61.2102	180.012	142.695	146.209	166.606	106.811	106.49	102.272	96.6186	230.113	196.111	184.586	178.931	117.854	92.3767	86.959	87.4719
102088605	USP18	NW_004973228.1	2575884	2590881	-	3586	protein_coding	ubiquitin specific peptidase 18%2C transcript variant X2	20.494	29.0226	27.4902	26.8172	44.6143	67.6566	64.6035	61.8989	197.253	215.532	211.459	225.141	127.298	171.87	165.929	178.858	38.7285	40.8716	41.503	42.1488	72.0671	97.9269	93.557	93.8471	243.459	239.578	236.35	226.547	115.044	146.258	155.953	157.284
102092187	GNL3	NW_004973518.1	16456	26475	-	2535	protein_coding	G protein nucleolar 3	114.842	139.52	138.685	137.484	108.608	134.698	141.075	144.449	116.173	128.762	122.435	125.32	98.0057	103.52	113.566	121.937	111.943	115.998	119.163	118.516	119.303	140.719	125.12	126.762	112.512	117.15	111.496	108.633	100.85	107.166	129.496	120.111
102091556	TDP2	NW_004973349.1	367477	376075	+	2528	protein_coding	tyrosyl-DNA phosphodiesterase 2	93.7317	104.233	109.858	101.053	159.299	152.239	163.622	147.086	149.879	134.026	132.675	141.809	143.5	141.408	140.409	150.553	78.1308	84.2719	90.4763	98.8449	110.741	126.663	114.471	120.564	112.581	96.1485	101.373	105.617	123.44	106.029	118.499	116.519
102091418	HYI	NW_004973252.1	4291854	4294515	+	733	protein_coding	hydroxypyruvate isomerase (putative)	188.119	151.898	139.068	147.261	172.667	115.286	134.171	103.384	141.419	97.4709	104.069	115.684	148.528	93.0767	99.7135	95.892	135.115	126.899	131.423	175.145	150.726	145.132	137.281	111.996	91.2761	84.5208	80.3112	86.8118	116.26	90.6775	81.0192	75.9523
102094575	EEPD1	NW_004973222.1	10494	75371	+	1974	protein_coding	endonuclease/exonuclease/phosphatase family domain containing 1	86.3578	77.0816	63.9902	65.7839	210.112	170.073	164.517	162.868	246.87	174.885	184.643	189.977	244.247	193.262	213.886	195.334	48.1726	36.364	33.9367	46.3968	118.459	116.229	109.484	117.639	71.7253	72.3981	69.6154	69.4808	76.2346	71.9947	74.49	87.1734
102092819	LOC102092819	NW_004973223.1	4842750	4860698	-	1674	protein_coding	mitochondrial import inner membrane translocase subunit Tim23	157.051	152.939	141.207	135.509	148.103	134.311	145.304	130.909	121.949	123.377	137.419	150.419	109.078	128.984	113.8	121.313	120.572	120.645	119.422	106.893	111.108	123.937	123.956	121.11	89.7127	90.8313	90.9661	91.1788	92.545	97.7471	106.036	100.619
102095530	ALDH4A1	NW_004973467.1	629315	638537	+	1971	protein_coding	aldehyde dehydrogenase 4 family member A1	228.139	106.474	83.0898	95.6729	196.95	99.6191	95.3915	88.516	136.519	90.8756	90.2247	106.545	181.286	81.1561	92.0164	71.2217	166.477	75.0636	83.3119	95.218	231.527	112.109	113.259	110.339	198.064	113.028	123.52	103.071	197.312	97.1201	88.6123	106.103
102093867	NDUFS2	NW_004973520.1	82024	86175	-	991	protein_coding	NADH:ubiquinone oxidoreductase core subunit S2	181.002	161.089	119.62	134.833	149	121.156	120.734	98.4394	135.26	124.803	132.541	143.213	134.522	119.383	118.281	132.384	125.35	89.4367	91.3217	102.302	132.038	129.245	132.416	108.468	109.425	97.5551	96.1313	94.581	114.574	94.8739	96.4129	108.884
102084229	XPO1	NW_004973431.1	533246	565682	+	4187	protein_coding	exportin 1	112.552	127.499	128.692	125.386	102.069	109.543	116.941	114.605	121.511	137.658	125.767	134.872	94.8429	104.969	110.449	117.607	111.672	121.497	123.566	114.239	113.487	118.885	109.41	108.324	141.224	143.995	137.803	130.978	112.648	112.622	135.399	123.006
102083682	NUBP1	NW_004973488.1	3761002	3765557	+	938	protein_coding	nucleotide binding protein 1	126.409	137.611	131.841	128.328	129.674	131.467	116.622	141.382	125.543	134.415	124.02	140.695	119.728	116.594	132.217	123.046	112.999	114.422	121.921	111.187	110.82	105.232	115.089	111.454	113.208	106.574	119.183	109.551	96.628	99.4615	118.214	104.893
102084928	CCNB2	NW_004973680.1	1808882	1815643	-	1514	protein_coding	cyclin B2	116.599	165.855	149.245	146.373	125.214	121.355	124.706	121.771	109.522	129.542	120.766	128.713	66.9733	86.4127	95.3967	91.2691	128.969	121.352	120.368	125.358	126.53	138.783	125.528	123.723	123.519	132.418	134.188	118.138	108.344	93.7093	104.649	99.8866
102088248	43896	NW_004973278.1	2316815	2367130	-	4970	protein_coding	membrane associated ring-CH-type finger 6	83.8441	132.825	129.461	127.087	132.235	180.608	187.882	184.508	115.473	122.494	124.515	123.156	112.78	130.693	125.551	139.096	72.1092	97.9905	99.1905	93.0456	105.505	134.605	120.701	121.464	102.878	106.159	107.798	94.5983	89.5983	96.8245	115.126	115.318
102093564	EMC8	NW_004973333.1	7191835	7200587	-	1289	protein_coding	ER membrane protein complex subunit 8	98.1589	150.871	143.088	135.762	115.616	143.872	151.574	149.827	122.015	130.728	131.859	134.657	106.557	125.285	110.39	128.888	92.4342	108.333	112.308	101.035	103.898	125.233	116.848	103.096	107.778	112.432	106.322	97.2314	102.225	101.816	122.406	114.966
102089542	MRPL48	NW_004973235.1	5045359	5057122	+	1041	protein_coding	mitochondrial ribosomal protein L48	161.209	155.404	131.694	133.698	154.738	123.601	128.575	134.727	126.093	120.154	120.908	117.213	107.882	109.23	113.907	96.8689	133.411	111.969	111.556	124.85	126.988	122.02	111.981	122.646	114.193	94.4494	92.5844	90.4512	123.74	100.301	96.8344	91.0138
102096403	ARHGDIB	NW_004974391.1	157709	166580	-	1440	protein_coding	Rho GDP dissociation inhibitor beta%2C transcript variant X1	94.5742	60.5502	65.2685	62.8072	126.702	77.6698	82.7229	81.0982	164.52	112.156	118.198	119.569	168.042	147.104	138.907	127.299	122.938	87.6764	95.8664	80.3301	130.23	119.084	124.796	111.971	139.244	127.293	121.997	122.865	165.224	169.691	164.355	170.534
102085349	FUCA1	NW_004973919.1	597712	602775	+	1380	protein_coding	fucosidase%2C alpha-L- 1%2C tissue	111.039	110.57	104.592	104.529	131.814	106.677	116.236	100.811	128.791	107.606	112.972	115.681	143.148	121.467	123.817	120.245	108.809	95.1681	95.0392	104.922	133.804	118.509	140.059	122.59	141.295	117.069	121.515	122.599	145.636	136.961	120.527	114.867
102088997	SLC33A1	NW_004973425.1	623051	634336	-	3689	protein_coding	solute carrier family 33 member 1	105.822	87.9968	85.3881	82.8161	147.483	131.95	140.497	132.989	145.344	124.233	128.658	135.489	150.628	122.949	121.144	123.416	97.0981	83.8406	83.0362	83.8813	154.59	119.87	124.94	124.914	138.88	106.611	112.56	111.247	144.279	109.874	109.184	116.068
102089084	LPGAT1	NW_004973894.1	349524	381546	-	6465	protein_coding	lysophosphatidylglycerol acyltransferase 1	80.2472	101.217	98.0752	100.988	158.523	173.503	178.886	181.336	160.402	158.649	163.383	154.87	139.126	139.047	133.742	149.184	56.6261	69.9754	67.3401	67.1483	99.4747	105.566	107.721	104.356	101.02	100.861	106.166	102.617	100.195	100.828	107.452	117.773
102088242	MID1IP1	NW_004973256.1	3652718	3655729	-	870	protein_coding	MID1 interacting protein 1	86.6503	31.4419	32.4904	32.8977	161.536	127.238	127.551	108.555	187.854	106.276	121.383	138.421	229.383	170.644	149.478	151.485	103.254	51.4684	51.6051	51.7236	206.941	142.049	137.211	135.544	146.28	93.0577	93.0654	108.23	171.275	122.793	98.2354	107.507
102089472	LOC102089472	NW_004976883.1	6	830	+	512	protein_coding	ras-related protein Rab-4B	115.423	93.0792	75.2213	83.6908	155.702	112.397	119.667	66.825	117.52	105.537	95.9115	120.131	144.784	117.282	148.449	122.073	153.06	68.0715	83.5455	143.209	179.384	131.799	116.155	115.16	131.074	119.933	132.749	106.649	168.848	118.016	92.0219	126.134
102095384	PTTG1IP	NW_004973255.1	1702634	1710837	+	1162	protein_coding	PTTG1 interacting protein	165.124	130.946	127.103	126.25	116.228	69.4329	60.6483	61.3222	89.721	62.6911	65.0319	64.9232	103.775	79.1644	79.629	73.7216	198.443	137.057	134.47	152.398	176.931	125.939	132.586	128.415	176.431	118.743	127.851	132.834	176.138	123.968	125.977	133.455
102091630	LRPPRC	NW_004973418.1	864501	951085	+	4195	protein_coding	leucine rich pentatricopeptide repeat containing%2C transcript variant X1	147.917	195.112	181.173	180.352	101.417	132.487	143.86	145.595	104.664	127.949	119.617	120.523	94.1805	101.235	96.1516	107.863	125.571	127.813	131.42	119.322	105.347	106.988	100.675	98.5489	91.3035	98.0644	92.7855	91.7814	84.4864	85.4437	97.1636	102.406
102089370	DUSP11	NW_004973348.1	231384	238430	+	1358	protein_coding	dual specificity phosphatase 11%2C transcript variant X1	117.58	94.1064	93.9273	85.3872	154.526	131.494	116.183	128.056	139.651	121.433	125.686	127.083	136.691	123.623	125.68	122.634	108.496	91.4409	88.8994	98.2404	134.84	130.367	132.808	121.404	135.298	114.524	108.578	113.979	116.438	104.118	101.34	112.852
102092712	COPS8	NW_004973256.1	5163498	5176014	+	2118	protein_coding	COP9 signalosome subunit 8	113.218	165.577	163.404	165.865	104.251	138.742	159.043	141.382	98.7286	107.813	118.628	110.052	80.7758	114.974	110.502	121.244	101.685	118.13	143.459	133.352	94.7109	130.067	125.236	129.556	93.2212	102.336	102.058	96.2218	82.9128	86.4996	108.225	93.0035
102085038	MRPL15	NW_004973399.1	5302996	5314650	-	4322	protein_coding	mitochondrial ribosomal protein L15	106.363	158.376	170.208	155.829	118.53	154.958	155.817	156.756	113.994	127.384	128.402	121.633	91.1794	117.357	126.159	122.019	100.922	110.653	114.962	131.984	99.0503	112.416	113.521	108.928	88.4312	97.1702	90.9184	83.9115	76.1342	85.3376	96.3873	94.7597
102095128	NOLC1	NW_004973223.1	826165	837944	-	3893	protein_coding	nucleolar and coiled-body phosphoprotein 1	124.02	109.077	112.09	105.027	136.307	133.139	141.106	137.932	130.535	134.122	138.265	131.713	117.778	116.44	112.698	115.256	112.285	96.9967	94.7126	96.6885	130.942	125.008	122.433	123.669	109.633	100.179	101.081	96.8582	103.251	95.5487	101.83	109.674
102088738	LRR1	NW_004973344.1	28127	36514	+	1842	protein_coding	leucine rich repeat protein 1	135.94	113.466	108.954	113.738	152.442	124.448	129.767	126.491	155.028	138.309	133.685	143.075	164.704	127.346	130.753	132.906	104.576	92.7257	90.4898	89.2404	120.376	96.2557	94.8701	99.5992	107.745	85.5235	101.22	88.4648	111.916	96.18	98.3872	101.553
102092379	GLA	NW_004973729.1	1376003	1381653	-	2084	protein_coding	galactosidase alpha	108.43	87.7797	77.3976	76.8301	167.341	122.565	115.455	115.059	133.5	93.4385	101.69	103.06	142.477	116.85	109.413	110.382	113.173	95.1379	84.8164	100.343	183.477	134.22	131.622	132.975	156.005	107.688	105.862	114.297	143.358	113.542	96.8466	102.584
102093641	KIAA2013	NW_004974095.1	408621	412908	+	3560	protein_coding	KIAA2013 ortholog	100.878	102.171	100.988	99.3235	126.587	134.744	138.941	147.021	132.927	127.105	131.311	130.334	123.689	125.107	118.326	126.598	96.8157	92.5192	92.897	92.7949	128.833	114.996	108.161	113.197	121.785	102.517	103.546	105.133	108.204	107.609	115.049	119.649
102097250	PCYOX1	NW_004973925.1	1558743	1560960	-	1223	protein_coding	prenylcysteine oxidase 1	68.4545	38.9669	32.9354	37.8448	172.703	111.93	102.346	94.3316	171.791	151.856	149.89	154.294	261.609	182.399	167.686	153.804	60.236	41.5197	42.0576	43.0711	132.128	94.9903	99.3689	97.3486	128.651	98.0269	104.62	100.018	191.116	136.362	113.243	150.801
102084607	AOC1	NW_004973669.1	52508	54850	-	1342	protein_coding	amine oxidase%2C copper containing 1	120.393	49.8436	35.6756	42.4105	182.293	66.8158	59.5677	48.4617	111.129	45.1857	59.6843	57.8467	177.905	67.2134	73.5837	50.8882	125.614	64.8406	63.4852	82.2513	312.985	151.049	145.952	152.085	225.034	122.699	136.164	145.614	323.012	157.769	94.0573	134.563
102086707	PARP16	NW_004973247.1	822234	828250	-	1571	protein_coding	poly(ADP-ribose) polymerase family member 16	131.66	125.83	128.423	122.323	134.098	113.179	106.456	109.974	137.023	117.836	113.501	120.496	122.915	114.019	126.705	106.134	122.615	105.195	105.424	128.392	97.9674	98.8788	101.497	93.251	111.223	107.489	105.441	103.588	124.951	113.694	107.966	121.649
102091793	PRPF8	NW_004973261.1	2578205	2597552	-	7099	protein_coding	pre-mRNA processing factor 8	130.152	102.624	94.1193	101.898	126.884	119.549	119.423	120.809	136.202	117.445	116.79	113.195	137.541	113.023	106.6	107.423	132.814	109.797	107.24	97.5066	132.76	100.127	101.743	113.053	140.332	107.609	106.494	110.38	113.555	101.969	97.9171	110.421
102096475	SLC25A4	NW_004973226.1	725217	727601	+	1519	protein_coding	solute carrier family 25 member 4	123.697	149.271	141.426	149.552	130.212	137.192	158.919	123.791	28.8918	62.3181	63.5581	68.7968	32.8445	49.12	54.0039	54.292	140.298	151.038	162.212	155.267	149.136	191.461	170.224	173.628	106.814	133.787	119.442	121.004	89.6655	85.1269	94.4944	69.837
102088733	ACADS	NW_004973299.1	1334946	1341947	-	2125	protein_coding	acyl-CoA dehydrogenase%2C C-2 to C-3 short chain	153.847	125.911	114.397	115.677	152.381	124.789	123.127	122.952	134.943	119.701	116.779	121.024	135.355	117.842	114.529	112.669	121.248	109.269	111.96	107.75	116.19	108.592	101.502	99.8881	99.654	87.8941	82.4088	81.6405	107.791	95.4275	97.0405	102.986
102097253	HES4	NW_004974095.1	2127047	2128401	-	1167	protein_coding	hes family bHLH transcription factor 4	146.563	49.4437	47.0808	52.8344	175.826	81.914	75.0349	71.963	162.167	80.2575	81.9119	84.2602	242.316	118.676	121.93	100.27	128.83	71.2016	77.2462	86.6467	200.54	101.136	101.368	106.101	198.467	112.44	114.573	115.317	196.066	119.709	85.8159	118.832
102092173	PDCD4	NW_004973345.1	1513	12189	+	2028	protein_coding	programmed cell death 4	97.2275	142.893	139.208	134.516	92.5325	113.129	112.03	103.875	77.9446	93.3542	94.1538	100.508	88.2449	106.217	110.709	111.165	144.932	149.322	156.362	159.892	86.2182	90.8203	90.3127	81.7422	102.302	112.464	107.686	101.764	112.704	119.418	144.149	130.373
102095905	LOC102095905	NW_004973588.1	168322	174852	-	1375	protein_coding	protein SCO1 homolog%2C mitochondrial	104.968	113.148	111.139	109.905	118.347	143.078	138.843	144.364	127.382	123.28	122.398	130.578	127.215	134.731	134.163	139.416	86.2429	89.4711	93.3279	83.3575	108.159	107.585	105.936	105.224	89.2816	92.5069	97.1062	97.8729	104.43	102.304	103.594	116.904
102085912	PAFAH1B2	NW_004973237.1	724050	729049	+	3903	protein_coding	platelet activating factor acetylhydrolase 1b catalytic subunit 2	133.991	102.719	95.5077	93.3186	137.361	104.043	108.607	99.2534	131.116	110.551	113.847	119.39	134.037	118.04	111.015	103.909	131.498	101.183	98.8175	110.819	133.511	121.976	115.494	113.591	126.862	105.822	107.53	103.936	123.495	103.974	87.3081	98.5006
106145906	CCDC86	NW_004973678.1	51800	53349	-	399	protein_coding	coiled-coil domain containing 86	154.757	124.796	97.4101	111.082	157.916	118.833	104.13	86.459	90.5814	99.3123	98.579	136.193	92.6408	91.5792	126.669	87.0803	131.41	91.9776	89.4862	168.508	148.321	132.647	139.87	131.86	83.5849	95.7285	107.978	71.6588	108.642	109.036	92.8189	112.64
102087206	API5	NW_004973227.1	3540620	3557563	+	4140	protein_coding	apoptosis inhibitor 5	104.68	113.409	112.998	111.719	112.955	134.154	134.847	134.074	103.944	103.69	99.4986	105.584	104.702	115.295	120.061	121.595	103.135	103.587	105.072	114.449	114.265	121.194	110.652	113.388	104.081	107.269	102.675	101.88	98.3401	103.684	126.085	119.121
102086462	PCSK7	NW_004973237.1	740070	751729	-	2910	protein_coding	proprotein convertase subtilisin/kexin type 7	162.334	70.5746	58.2818	60.586	232.999	98.7472	91.1776	84.9262	169.785	92.4996	96.9912	104.246	214.62	106.337	124.916	100.46	114.631	62.105	60.9236	91.873	182.965	98.5775	101.518	94.9965	152.714	99.1647	97.319	103.351	173.762	103.323	78.017	90.51
102090400	LOC102090400	NW_004973404.1	3349265	3352606	+	2384	protein_coding	nucleolar and coiled-body phosphoprotein 1	28.2846	13.267	12.8202	13.5833	79.749	50.1225	51.7317	51.0018	248.478	168.229	190.786	187.947	209.443	136.016	137.393	125.891	26.6445	15.2003	18.2392	20.5412	117.591	91.4666	93.2763	87.9898	273.348	175.778	177.836	184.407	179.867	141.429	119.13	137.909
102097798	TRAPPC5	NW_004982069.1	7	343	+	337	protein_coding	trafficking protein particle complex 5	66.3221	96.3899	70.7715	94.1496	151.201	166.225	171.665	132.572	74.2474	99.7677	113.178	123.448	82.7129	105.395	136.13	138.061	73.6106	78.7637	67.6609	113.108	129.426	176.683	159.848	119.108	88.6413	117.136	87.617	112.273	78.2009	109.732	108.595	117.744
102089499	MRPS9	NW_004973372.1	1274536	1305949	-	1396	protein_coding	mitochondrial ribosomal protein S9	153.456	189.213	179.83	179.247	108.717	114.082	124.699	122.949	102.278	105.512	108.433	106.37	88.1162	106.347	105.131	104.419	109.716	120.862	135.607	134.817	85.4735	98.9524	99.8658	93.5694	76.7997	85.3552	90.5905	77.1513	84.1571	82.9317	94.0295	91.5074
102092421	ILF2	NW_004973520.1	286653	291104	-	1629	protein_coding	interleukin enhancer binding factor 2	160.11	83.4361	75.265	78.3105	207.355	109.032	110.899	111.439	147.504	97.7918	109.46	110.096	165.037	107.92	118.017	92.4259	157.243	92.8065	86.4799	99.7716	169.261	105.593	111.375	101.346	128.992	66.8641	72.7312	81.9524	132.9	95.6994	76.1409	85.1298
102097429	CDC42EP4	NW_004973732.1	204453	206147	+	1694	protein_coding	CDC42 effector protein 4	158.216	81.2438	78.4258	86.6981	150.074	78.1001	78.2361	65.266	138.679	83.8795	103.43	100.466	156.081	99.1027	97.9974	83.2214	153.095	88.0192	89.6309	102.975	185.791	116.694	118.931	116.869	173.925	104.539	104.911	111.676	157.606	99.4466	85.1207	92.3801
102098627	GLMP	NW_004974134.1	29070	32391	+	1927	protein_coding	glycosylated lysosomal membrane protein	159.923	74.9692	67.2011	68.2371	176.71	88.8966	81.6036	77.3308	144.583	82.3573	87.9552	104.123	171.799	100.513	89.3763	84.972	160.233	80.1314	90.7178	100.277	180.876	106.155	103.209	104.621	167.548	105.65	103.983	108.325	179.578	103.226	82.2203	103.377
102095726	LOC102095726	NW_004973939.1	805720	811779	+	1613	protein_coding	alanyl-tRNA editing protein Aarsd1	182.953	137.26	124.203	127.148	158.29	104.424	104.825	95.3648	127.176	104.717	111.58	122.294	149.894	128.475	134.011	121.568	150.414	102.885	107.939	122.587	113.999	85.148	87.4994	75.7794	80.0402	68.4338	61.2489	59.3085	106.733	98.4468	83.2815	100.659
110356611	INO80B	NW_004975188.1	24992	25618	+	468	protein_coding	INO80 complex subunit B	206.005	73.9753	59.6438	67.4463	252.292	73.9421	66.8638	56.7944	183.307	77.4004	80.4794	100.802	201.556	78.0771	106.747	69.5481	183.111	59.1825	68.3613	118.212	234.431	108.001	86.5585	80.4376	166.131	83.1767	79.7574	76.2524	193.669	91.9274	76.7928	76.5667
102085531	PITHD1	NW_004973919.1	622386	624388	-	667	protein_coding	PITH domain containing 1	131.481	110.217	87.1414	87.7816	141.698	84.8447	107.628	97.0808	120.281	112.516	117.225	135.785	119.012	112.63	118.032	99.0936	114.674	94.4702	88.5112	121.041	123.294	119.421	119.529	102.678	104.909	102.474	101.9	104.426	125.918	110.159	93.3072	104.714
102096101	PSME3	NW_004973939.1	834790	840640	-	2274	protein_coding	proteasome activator subunit 3%2C transcript variant X1	118.778	112.304	104.027	108.241	134.807	117.874	117.951	105.073	107.762	102.529	106.821	116.858	110.409	102.592	107.452	103.969	115.039	94.4968	95.6076	103.018	126.659	115.325	116.171	115.781	110.31	94.19	104.367	101.532	117.191	106.287	103.595	110.661
102090323	ST6GALNAC4	NW_004974103.1	79001	82734	-	1606	protein_coding	ST6 N-acetylgalactosaminide alpha-2%2C6-sialyltransferase 4	115.345	72.6549	61.1623	68.7392	135.44	77.1415	81.2131	80.6387	153.203	113.149	128.988	132.867	151.679	104.692	116.681	91.6359	125.56	61.0803	67.6873	78.1254	154.098	103.48	110.421	109.011	168.804	116.981	114.128	126.228	158.268	108.207	101.383	100.215
102090884	RPRD1B	NW_004973200.1	553335	570997	+	3128	protein_coding	regulation of nuclear pre-mRNA domain containing 1B	117.716	98.6548	88.6722	91.1333	137.325	110.263	107.773	116.342	134.462	108.894	113.628	117.535	122.045	118.613	100.177	109.801	112.71	91.6459	93.5775	87.3318	123.407	109.389	109.804	102.151	117.412	103.238	98.3138	106.045	114.802	99.1358	101.724	107.372
102097662	SLC12A7	NW_004973602.1	3170035	3240277	-	4235	protein_coding	solute carrier family 12 member 7	96.3382	122.875	121.268	114.58	105.699	131.1	133.126	138.878	96.8294	109.776	103.008	99.7845	95.3418	109.812	108.187	115.001	96.2061	106.768	108.392	105.194	106.711	109.664	107.153	105.222	106.867	99.0801	99.8021	96.5491	93.5752	97.5918	111.873	117.788
102086547	ATPAF1	NW_004973707.1	210632	220851	-	1458	protein_coding	ATP synthase mitochondrial F1 complex assembly factor 1%2C transcript variant X1	118.35	127.374	131.591	124.176	117.998	130.736	139.055	136.533	101.743	131.91	127.039	123.008	100.717	119	117.726	106.69	93.0628	108.915	102.684	121.277	91.3274	101.642	96.8014	92.3902	75.4985	83.9818	77.9498	85.9611	76.862	85.8703	100.101	102.89
102088933	RNF103	NW_004973582.1	1980960	2000295	-	2582	protein_coding	ring finger protein 103	92.0648	91.1274	85.2543	84.0545	139.309	132.321	135.961	123.203	141.361	123.55	124.454	129.9	124.384	127.961	114.661	125.209	69.9461	69.1899	67.3623	66.9447	116.387	111.408	106.569	101.619	118.705	95.9779	101.914	92.0852	118.093	96.8846	104.478	112.906
102090099	SLC25A5	NW_004973234.1	1017087	1019620	+	1126	protein_coding	solute carrier family 25 member 5	172.085	130.008	120.811	118.086	108.753	86.9342	89.9109	83.3726	114.635	87.9787	88.9169	107.835	69.4219	66.2641	65.0838	78.7387	143.201	124.835	121.501	135.408	168.765	129.26	147.733	127.687	132.647	95.1102	97.7996	99.0878	90.994	84.3577	76.0958	79.2889
102087885	TXNRD3	NW_004973446.1	1325910	1367221	+	3157	protein_coding	thioredoxin reductase 3%2C transcript variant X2	79.7364	91.927	86.5146	76.7232	98.4902	110.037	110.698	122.617	122.219	115.501	115.831	120.995	99.0422	97.5318	99.7495	106.768	75.2435	70.9178	73.1217	68.838	133.654	143.339	136.233	141.941	121.842	109.178	118.705	120.256	106.18	112.924	124.668	128.766
102097841	DPT	NW_004973689.1	23098357	23126542	+	1795	protein_coding	dermatopontin	90.9597	72.0292	81.6898	80.4531	113.853	116.736	114.12	103.024	54.8729	77.1529	80.6116	80.5079	66.5039	82.8499	83.1701	78.4275	110.769	95.5394	100.737	87.7429	138.086	145.658	132.406	122.926	154.45	156.079	153.736	140.723	142.975	131.418	132.095	112.897
102086275	DDX27	NW_004973200.1	134083	140883	+	2500	protein_coding	DEAD-box helicase 27	104.782	86.081	85.2946	87.3349	105.416	95.0583	98.2419	97.8362	145.918	133.046	126.152	132.33	115.86	108.956	107.225	110.465	97.874	78.5683	80.3186	77.7169	111.52	96.0083	100.584	96.153	154.762	116.451	111.942	118.323	123.542	103.059	110.096	109.646
102089430	DLAT	NW_004973237.1	1393009	1400937	-	3195	protein_coding	dihydrolipoamide S-acetyltransferase	137.123	151.033	139.785	143.329	128.529	143.076	149.217	148.949	105.165	107.049	112.961	112.952	87.4962	105.969	95.3994	103.811	114.229	109.807	113.081	116.9	99.7101	96.576	100.016	95.8918	73.5164	75.3326	73.7003	73.6101	73.542	74.3624	79.0826	83.3235
102097112	GCNT3	NW_004973680.1	353974	355102	-	1129	protein_coding	glucosaminyl (N-acetyl) transferase 3%2C mucin type	52.6795	18.361	20.186	21.0049	181.501	76.712	89.672	86.1565	148.453	76.5774	79.3903	80.0439	160.481	90.5315	94.3532	76.2302	70.2449	26.5771	28.8072	30.4796	347.356	147.2	149.249	163.303	232.15	101.17	103.955	111.201	211.61	130.161	83.4636	120.142
102083669	TXNDC9	NW_004973330.1	2654776	2663374	+	2128	protein_coding	thioredoxin domain containing 9	90.1663	120.411	119.217	116.82	114.833	124.613	141.489	146.165	102.184	119.814	104.74	111.125	97.102	113.714	115.829	126.022	76.8324	94.5808	99.7583	93.6662	88.8482	116.025	107.738	106.781	88.5526	96.0147	95.4699	89.2031	91.5509	85.5252	109.57	98.4648
102084091	IRF2BPL	NW_004973262.1	19580474	19583368	-	1842	protein_coding	interferon regulatory factor 2 binding protein like	177.586	95.3674	79.4136	94.027	169.695	86.4598	82.0859	84.43	143.385	91.8074	85.4137	94.8793	163.717	81.2908	96.7721	82.1719	179.258	87.5882	87.3232	112.377	177.227	85.6245	87.5004	81.1321	144.511	95.8419	84.0809	78.4279	142.403	87.2575	70.0726	91.4421
102086485	RUVBL1	NW_004973446.1	413550	430303	+	1826	protein_coding	RuvB like AAA ATPase 1	122.505	115.397	115.327	114.287	107.12	111.927	113.191	114.437	94.0711	111.573	108.486	108.901	87.7196	80.8836	85.8034	82.3451	125.87	110.855	114.708	113.072	119.221	116.809	117.414	113.636	103.534	104.889	105.463	87.3563	94.8227	85.5071	100.089	106.545
102086566	YARS	NW_004974685.1	56891	62561	-	2142	protein_coding	tyrosyl-tRNA synthetase	151.299	82.9086	74.8895	80.2472	153.601	95.7721	95.2648	92.9344	137.58	102.868	104.39	106.867	150.312	97.2236	101.913	85.206	131.341	87.174	81.4471	104.3	155.006	105.507	103.613	99.413	145.19	93.2542	98.1404	97.7531	120.504	90.1567	77.0368	88.4644
102087467	EFTUD2	NW_004973477.1	418624	462705	-	3431	protein_coding	elongation factor Tu GTP binding domain containing 2%2C transcript variant X2	163.851	84.5234	76.1556	79.653	157.296	94.9528	100.478	96.3424	144.871	101.494	97.5483	105.241	142.881	90.5621	94.2197	77.8716	152.217	86.8488	84.3861	108.705	160.95	93.7895	94.2038	95.7733	142.048	92.2028	92.9872	89.7876	132.732	92.6351	69.172	87.269
102086111	LOC102086111	NW_004973339.1	338	16065	+	3296	protein_coding	cingulin	142.403	61.6611	48.3475	47.6355	192.33	76.3937	70.2876	65.1146	173.458	97.2716	100.531	109.008	213.937	133.655	131.696	104.81	111.926	53.5713	50.4102	81.5955	179.085	96.3464	103.554	98.5953	164.564	83.3373	78.541	96.335	165.817	98.7759	59.5057	91.5805
102088954	TEX261	NW_004973947.1	143858	161309	-	1415	protein_coding	testis expressed 261%2C transcript variant X1	150.458	99.6794	89.1448	101.597	166.306	101.606	94.5914	87.1272	142.025	103.53	114.895	124.073	133.04	91.3751	89.9819	87.7764	117.805	87.9205	89.0658	103.075	135.655	114.081	117.103	103.692	114.086	80.4636	87.0118	95.2581	120.624	83.3554	77.5897	77.5453
102088913	MRPL58	NW_004973285.1	1378997	1380788	-	592	protein_coding	mitochondrial ribosomal protein L58	91.5062	170.749	138.767	132.607	83.7585	93.6559	104.829	88.3636	86.8798	117.306	115.97	127.434	74.7217	111.361	106.388	106.925	102.536	99.4206	103.905	136.376	82.4399	117.564	116.109	112.622	85.3667	103.417	100.694	96.231	82.7922	84.1039	96.6143	93.3584
102098502	HMGCL	NW_004973919.1	603328	608317	+	1911	protein_coding	3-hydroxymethyl-3-methylglutaryl-CoA lyase%2C transcript variant X1	142.827	117.645	116.853	113.654	113.393	93.6427	86.415	87.744	107.345	92.5768	93.5565	92.9118	120.706	101.221	102.738	96.7596	115.551	94.5713	94.7146	121.755	121.862	94.3035	93.1359	93.7483	109.101	89.7036	94.9412	90.1079	131.977	109.655	107.678	108.375
102095247	NSFL1C	NW_004973200.1	1219262	1227494	-	2602	protein_coding	NSFL1 cofactor	122.295	90.0163	84.7348	80.14	152.557	107.864	105.406	109.106	139.511	104.756	108.839	120.946	140.196	113.032	120.503	102.682	106.316	78.0609	79.4797	99.3909	129.745	98.1435	104.922	99.5304	108.435	88.5677	82.8602	87.1638	115.765	91.4955	80.9354	96.5555
102087638	UTP14A	NW_004973318.1	258007	264139	-	2581	protein_coding	UTP14A small subunit processome component	131.95	75.7619	63.2468	73.2515	139.045	88.7417	90.6759	85.6727	131.491	98.5526	100.765	109.436	151.197	109.596	113.801	97.3277	119.413	76.5498	75.1271	108.815	153.73	102.428	109.032	107.106	138.173	92.0499	97.7805	98.4511	132.071	95.7984	83.7166	97.1058
102091990	LOC102091990	NW_004973324.1	4418397	4428152	-	1958	protein_coding	cytochrome P450 2W1	33.1809	12.5517	12.4515	11.4434	6.85575	7.61624	7.92373	8.9537	24.0368	17.5803	15.0967	13.6226	5.26116	5.35063	6.94953	7.24085	69.2021	49.0387	50.644	44.2074	246.803	150.021	147.796	160.064	478.175	259.664	264.993	272.618	273.593	215.898	203.919	264.484
102091948	LOC102091948	NW_004973599.1	659001	661058	-	499	protein_coding	histone H1x	196.624	99.7868	89.2184	81.6104	143.289	74.3293	62.71	47.5995	118.592	76.2015	74.5242	92.5452	130.745	87.0527	69.3409	84.0354	232.371	87.4217	99.891	104.502	137.08	86.4427	75.9994	78.1673	153.76	99.6176	114.251	107.273	151.035	93.9662	86.5144	106.701
102091140	SNF8	NW_004973484.1	1436368	1439000	+	900	protein_coding	SNF8%2C ESCRT-II complex subunit	159.106	94.0309	79.8926	82.6828	173.197	93.0444	107.229	96.4538	127.534	85.3885	94.8231	110.363	130.618	97.9513	100.65	86.5298	130.298	83.3487	83.6652	104.705	146.669	100.854	108.217	108.349	112.987	74.1171	81.297	73.5697	136.558	88.3535	78.1601	99.1993
102089869	NUDCD3	NW_004973367.1	4687	36200	-	1669	protein_coding	NudC domain containing 3	151.053	81.0523	67.851	74.7678	180.719	87.4031	84.6073	76.4089	144.683	90.0522	88.2685	100.778	156.967	104.109	107.735	79.9215	148.745	74.9551	78.4765	116.73	178.213	97.9881	101.089	94.7051	127.739	84.424	82.671	78.9578	139.897	86.1651	71.9526	88.0628
102091408	U2AF2	NW_004977308.1	7	2522	-	342	protein_coding	U2 small nuclear RNA auxiliary factor 2	124.613	76.8594	52.69	70.2971	146.587	99.5068	73.8134	57.0488	105.678	102.991	89.916	123.971	131.705	107.59	147.781	103.929	146.717	48.592	63.0538	132.352	125.286	87.4367	97.027	88.1907	140.59	127.714	123.803	93.0308	131.07	103.887	87.1436	116.023
102090075	PIN1	NW_004973813.1	112279	120350	-	1378	protein_coding	peptidylprolyl cis/trans isomerase%2C NIMA-interacting 1	149	73.5101	62.9487	74.1784	168.386	84.078	89.6889	76.9495	132.725	88.8818	103.449	97.6482	164.463	101.802	104.53	87.5248	138.425	79.8964	81.5804	101.809	164.814	110.999	105.861	87.7152	127.395	78.1149	84.4966	91.2636	138.162	92.7848	83.6487	86.6793
102093493	UTP3	NW_004973319.1	360923	362428	-	1506	protein_coding	UTP3%2C small subunit processome component homolog (S. cerevisiae)	117.596	78.6145	79.5352	74.1724	123.514	87.2149	97.9553	89.9361	133.971	103.254	109.852	115.783	126.477	123.181	115.136	100.24	106.818	78.0101	90.4914	93.859	136.133	108.945	103.732	106.913	118.197	91.3772	95.3181	95.212	109.247	98.2194	103.895	100.148
102084805	PBK	NW_004973831.1	161156	167824	-	1474	protein_coding	PDZ binding kinase	217.039	121.932	119.735	118.168	133.63	75.7485	81.8852	77.8847	91.0731	80.5133	86.1992	90.2081	84.5496	68.4752	61.0596	52.4273	206.035	138.268	113.921	120.14	139.61	94.4343	92.6808	85.2333	126.593	99.8082	94.9937	91.5911	120.642	82.3146	65.4151	76.5015
102091277	CUNH8orf4	NW_004973657.1	1514635	1515192	+	558	protein_coding	chromosome unknown C8orf4 homolog	114.394	110.3	107.013	102.291	130.102	120.948	121.584	108.95	126.338	100.065	98.2578	104.877	132.124	135.089	146.314	115.23	122.929	83.5555	87.4284	110.53	103.992	90.5817	83.796	98.3509	79.9348	64.5208	68.2245	67.0357	89.6024	78.833	86.7922	113.196
102094472	SCFD1	NW_004973262.1	14025401	14077818	+	2842	protein_coding	sec1 family domain containing 1%2C transcript variant X2	86.908	114.899	111.458	106.289	94.2728	121.292	133.331	131.134	118.856	136.823	127.747	130.764	90.0485	110.32	111.9	114.035	59.5796	76.1793	79.6715	77.5855	86.2684	98.422	92.3466	92.9606	113.461	105.203	104.156	101.966	86.5764	80.4522	96.8474	94.8839
102096578	PTPN2	NW_004974022.1	454316	489920	+	1503	protein_coding	protein tyrosine phosphatase%2C non-receptor type 2	69.6903	98.5354	94.2692	91.5131	57.597	88.025	99.3755	91.9969	99.3573	105.591	127.994	113.763	84.7997	118.497	109.675	119.704	68.8952	89.2227	88.6727	78.548	82.8402	133.108	126.303	116.481	100.056	123.174	117.254	118.287	94.389	117.391	137.929	119.206
102093296	TMEM125	NW_004973252.1	4427450	4431568	-	3759	protein_coding	transmembrane protein 125	69.4861	40.8197	35.7187	38.2005	167.912	123.389	120.532	111.782	171.534	118.566	121.95	120.999	182.267	133.235	118.164	116.443	62.9434	44.0256	42.6494	46.265	147.417	107.148	108.913	103.464	147.887	90.0402	93.9635	95.1639	124.36	95.4827	81.7914	88.6482
102088273	PIGY	NW_004973673.1	479774	480644	-	871	protein_coding	phosphatidylinositol glycan anchor biosynthesis class Y	104.818	128.813	130.624	127.496	113.858	140.702	143.405	147.712	75.4659	91.4483	94.9696	87.071	90.9059	95.3452	87.9323	94.2252	88.6789	89.0388	90.3066	98.1621	116.036	118.188	109.841	111.175	57.0823	78.683	70.5717	69.8489	83.7012	95.7352	116.489	114.356
102096558	LOC102096558	NW_004973490.1	45537	58261	-	2720	protein_coding	catenin delta-1-like	104.942	48.634	37.8664	45.9379	173.938	78.443	73.5709	67.0524	182.521	107.054	97.8067	97.6233	233.474	110.007	121.85	96.979	95.8997	41.1558	48.2834	60.0448	175.825	79.9732	81.5163	81.5393	179.48	99.4399	101.796	106.777	177.116	99.1667	69.9316	83.584
102097011	LOC102097011	NW_004974132.1	11	15051	+	1791	protein_coding	FACT complex subunit SPT16-like	154.935	81.4972	62.5386	77.1627	157.701	74.404	75.9076	69.7831	139.928	88.6111	83.3206	95.6917	156.988	88.1712	104.086	79.8291	154.877	74.4887	76.0916	106.118	164.572	83.9255	89.8717	79.5172	144.171	95.1017	88.5489	88.4633	154.159	92.5762	73.5362	98.2283
102094433	CLPTM1L	NW_004973586.1	154735	182728	-	3856	protein_coding	CLPTM1 like	79.5764	121.651	114.403	110.828	102.731	136.846	142.05	143.802	109.54	118.697	111.402	112.741	90.0457	101.123	101.479	110.665	72.5695	90.9839	92.2293	88.8294	88.0989	99.9917	99.0763	96.9208	84.5264	94.9318	91.3108	87.6966	76.5844	77.6613	102.239	99.5437
102093713	SHC1	NW_004974174.1	13	3945	-	1085	protein_coding	SHC adaptor protein 1	144.721	60.6651	48.6851	56.3752	218.15	92.3337	95.2474	79.4865	179.182	97.0212	85.0266	98.3335	208.689	94.9093	107.317	97.5416	112.065	45.3114	50.828	71.97	189.841	80.487	80.6295	82.977	156.329	85.5661	79.2451	75.0932	158.674	73.7342	62.0056	74.0752
102095503	PNN	NW_004973262.1	17928028	17937821	+	3082	protein_coding	pinin%2C desmosome associated protein	101.958	114.758	114.931	108.838	100.798	114.762	100.423	103.215	105.219	114.026	106.506	110.312	91.9494	98.4957	106.781	103.535	91.587	101.327	104.15	104.782	92.144	86.808	98.5091	91.3137	100.377	97.1883	95.9249	91.6545	93.9794	89.6364	100.967	103.129
102089260	CHMP6	NW_004973486.1	136515	140344	-	841	protein_coding	charged multivesicular body protein 6	113.287	94.5289	76.0444	72.537	112.707	91.3879	91.9266	87.7542	107.201	100.898	100.625	112.425	120.568	103.304	91.5313	96.1618	94.0768	87.2749	85.5414	88.4443	124.745	136.878	115.808	121.882	116.534	95.18	88.9877	92.7901	121.83	112.945	82.8617	93.8817
102086219	DPH3	NW_004973322.1	1295638	1298010	-	1792	protein_coding	diphthamide biosynthesis 3%2C transcript variant X2	91.112	105.422	104.304	107.146	91.2658	93.9933	105.213	102.565	112.922	103.527	106.421	111.634	93.4417	98.3886	98.4959	107.419	87.1484	89.5169	97.4533	85.6741	90.925	106.62	101.966	102.378	119.657	95.9664	108.085	102.81	102.944	94.8174	106.391	102.579
102090834	LSM5	NW_004973276.1	333191	336925	+	683	protein_coding	LSM5 homolog%2C U6 small nuclear RNA and mRNA degradation associated%2C transcript variant X1	104.828	153.005	167.613	150.378	70.9944	108.33	122.817	108.055	78.7933	87.3185	86.5574	93.2601	71.8637	76.3208	85.3829	94.4334	100.431	119.968	133.021	132.158	81.0209	105.775	125.247	93.9643	75.1911	85.0892	87.2781	74.5965	82.5796	75.0215	98.8217	89.812
102087431	LOC102087431	NW_004974604.1	225	2970	+	929	protein_coding	FACT complex subunit SPT16-like	136.605	76.3731	60.2834	74.6443	139.482	79.6442	83.785	70.0061	129.324	88.324	97.2516	96.4192	134.368	96.2689	101.693	88.3425	139.784	81.2438	85.6199	98.0172	152.846	86.5963	86.051	92.7609	146.46	93.8362	99.1487	86.0832	145.286	95.2217	64.1617	95.013
102098698	FAAH	NW_004973252.1	1994435	2018304	+	6772	protein_coding	fatty acid amide hydrolase%2C transcript variant X1	163.819	130.111	101.638	113.243	154.411	113.69	112.803	107.853	117.677	110.112	114.087	116.927	120.888	97.8784	95.3284	86.0718	109.45	91.0364	89.5272	119.257	112.954	88.5882	85.592	85.8949	73.5389	58.3994	61.0695	64.2517	97.2529	69.8108	61.1923	69.5054
102091914	NCKAP1	NW_004973256.1	8307954	8373913	-	5003	protein_coding	NCK associated protein 1	82.0417	105.849	102.193	103.235	83.3952	111.357	119.523	119.198	91.1344	97.2045	97.5827	97.1985	83.9763	95.9688	91.4632	99.8221	91.0539	97.4365	101.751	84.813	98.472	108.645	106.898	105.524	104.326	105.459	106.196	101.967	84.4782	91.838	111.038	110.146
102092095	PPP4R2	NW_004973260.1	756158	788598	-	3086	protein_coding	protein phosphatase 4 regulatory subunit 2%2C transcript variant X2	86.9721	108.515	106.366	100.058	98.9807	119.198	124.067	121.59	110.102	108.495	107.45	108.234	105.641	111.699	106.895	109.225	82.2119	86.1618	88.6078	81.9157	87.1058	97.9291	95.1695	88.109	101.241	87.9424	88.2785	87.9829	87.2333	88.1887	106.091	102.339
102090562	DR1	NW_004973192.1	2032177	2043530	+	2523	protein_coding	down-regulator of transcription 1	80.7044	103.762	104.473	105.986	79.59	105.71	124.862	118.014	97.9925	114.541	112.435	113.451	89.9856	118.192	106.093	114.682	72.5501	87.0004	94.4388	79.2117	90.4741	105.412	100.521	98.7819	92.0433	97.3531	97.305	91.938	79.1702	86.6966	115.259	103.992
102087720	COL5A2	NW_004973869.1	270951	380236	-	6577	protein_coding	collagen type V alpha 2 chain	162.888	126.853	128.128	133.833	133.039	93.3117	98.9949	96.4758	72.1322	50.4507	61.7249	55.7781	66.4282	48.0591	44.0972	44.0538	218.933	160.624	168.534	156.158	140.901	126.3	114.11	116.75	87.1051	81.6379	78.0143	75.7664	69.6535	58.357	55.7764	52.6973
102097970	KYAT1	NW_004974009.1	315318	325420	-	2668	protein_coding	kynurenine aminotransferase 1%2C transcript variant X1	141.633	99.6443	93.6969	92.3178	220.865	167.11	162.33	158.445	134.497	106.441	113.294	112.209	154.065	127.379	127.722	116.233	79.7365	75.1782	66.5822	89.0943	81.02	67.3481	68.5677	68.8488	58.1295	47.5381	51.2983	49.7153	68.1284	57.7064	57.9063	62.6768
102092813	RGS1	NW_004973192.1	9178136	9181866	-	1437	protein_coding	regulator of G protein signaling 1	17.6626	25.8768	29.9977	25.2664	19.2547	31.5319	35.3176	33.4515	117.602	133.977	128.73	128.407	157.991	209.648	241.734	223.724	18.3091	34.3728	35.3023	29.6571	37.7066	65.5594	55.3309	55.7077	112.767	128.195	124.449	119.082	149.457	208.73	239.728	201.884
102091738	THBS1	NW_004973262.1	8614996	8630665	-	5914	protein_coding	thrombospondin 1	78.4037	65.7308	70.5591	70.3529	126.553	104.904	112.049	110.065	102.28	88.2545	96.5782	87.2073	121.93	95.6167	95.5507	95.7228	93.0753	77.1975	80.1297	75.7766	109.295	119.205	104.75	107.981	110.051	111.402	114.047	104.798	107.406	110.631	110.385	101.771
102087120	SSR1	NW_004973809.1	4638766	4650848	+	2154	protein_coding	signal sequence receptor subunit 1	78.3499	116.08	113.677	109.488	85.9751	114.056	126.353	132.324	81.2215	102.852	95.7291	100.08	70.0485	85.6496	80.4086	90.7571	80.9653	100.297	98.308	80.8611	99.6398	117.942	114.44	119.494	98.5973	108.261	101.559	98.506	78.5541	84.7173	102.449	90.9792
102097306	SUB1	NW_004973753.1	355182	366359	+	3773	protein_coding	SUB1 homolog%2C transcriptional regulator	93.6766	151.685	141.923	131.472	73.4068	105.601	110.537	110.318	61.0537	87.7853	87.6953	89.1065	61.1369	85.3331	93.1498	94.1527	83.7791	113.601	129.3	135.895	85.7082	129.405	116.333	117.625	64.0979	92.5639	86.3304	77.8884	76.3107	74.5653	97.5764	82.3097
102085886	MFSD2A	NW_004973837.1	39550	47814	-	1985	protein_coding	major facilitator superfamily domain containing 2A	113.361	75.6855	68.4416	67.3144	233.513	146.978	142.144	147.293	175.573	111.81	109.764	113.114	195.475	112.38	130.343	120.816	51.3139	40.8136	37.3105	46.2731	130.096	87.0551	102.147	87.74	86.4798	62.1457	66.7973	63.5724	70.6008	48.3393	42.9449	45.3849
102085942	KHDRBS1	NW_004973569.1	121579	134746	-	2493	protein_coding	KH RNA binding domain containing%2C signal transduction associated 1%2C transcript variant X2	120.728	104.41	94.2505	94.9933	105.163	96.3989	97.1466	87.676	95.9058	97.1346	89.0227	89.7451	93.6612	90.5049	86.005	79.4572	133.88	102.861	109.614	124.123	108.596	98.9316	100.089	97.1507	97.4186	86.7955	84.9187	84.7661	99.7831	86.0917	90.1878	100.858
102094928	CCDC12	NW_004973760.1	1681526	1731394	-	1340	protein_coding	coiled-coil domain containing 12%2C transcript variant X2	105.448	81.974	75.0174	71.2778	109.989	84.0368	87.7188	78.0765	117.371	98.1231	104.07	110.667	113.354	101.638	102.562	88.2187	106.868	75.2722	75.7155	114.573	123.459	99.7305	100.18	98.6645	105.203	90.4225	93.2677	94.333	111.385	106.058	85.8573	101.979
102086229	LMBRD1	NW_004973413.1	5892594	5968405	+	2648	protein_coding	LMBR1 domain containing 1%2C transcript variant X1	57.5101	100.397	101.343	93.2622	90.6271	122.308	127.508	129.956	91.7169	99.3844	96.3251	94.1137	88.6364	110.49	110.188	117.639	56.6346	70.5162	80.7023	88.4677	78.8745	118.325	106.517	111.333	97.1249	100.349	98.3221	92.3879	84.176	88.7195	107.667	98.6243
102083839	LCP1	NW_004973257.1	13676187	13707946	-	3389	protein_coding	lymphocyte cytosolic protein 1	13.6372	10.657	10.9993	12.499	70.4074	67.584	70.3762	70.086	153.229	129.325	129.566	127.043	148.227	166.253	168.462	169.281	14.5287	11.5781	11.1093	11.2474	76.7099	84.1761	80.4298	79.83	126.783	137.672	132.387	123.696	137.792	185.355	191.336	175.685
102085758	LOC102085758	NW_004973421.1	314839	326971	+	3254	protein_coding	sulfotransferase 6B1%2C transcript variant X2	79.9207	83.3416	88.1704	77.8539	100.942	150.999	156.774	158.153	206.211	191.765	195.599	187.368	193.794	313.713	281.188	332.541	5.6021	10.2851	10.9183	9.19222	25.7451	39.1986	38.8041	37.6334	7.98545	12.2435	8.78869	12.6185	17.8629	14.8554	22.2912	21.5264
102096515	ACTR10	NW_004973863.1	9197	22160	-	1543	protein_coding	actin related protein 10 homolog	112.935	115.51	113.58	113.943	97.8267	102.346	112.137	104.273	86.0996	88.0673	89.4512	93.0113	73.5689	85.4511	82.7694	86.189	117.167	98.5774	106.307	96.9264	100.119	101.702	102.92	100.822	90.9644	90.6073	89.7829	82.619	89.5478	83.1762	90.8943	93.8107
102088833	CNIH4	NW_004973689.1	300298	308373	-	1119	protein_coding	cornichon family AMPA receptor auxiliary protein 4	100.715	141.516	137.67	138.41	103.558	126.946	124.783	112.701	108.431	114.283	104.385	115.802	88.2679	102.986	109.094	112.066	68.8574	77.3498	78.9801	93.2021	70.7445	96.7241	84.5342	87.9542	72.2238	72.5138	70.6969	70.8904	74.175	69.3339	81.6636	77.6139
102098648	FOS	NW_004973262.1	18680894	18682319	+	1424	protein_coding	Fos proto-oncogene%2C AP-1 transcription factor subunit	42.6974	24.4622	22.9518	23.2	53.6742	19.6021	19.5743	20.0556	147.263	54.8107	66.1242	66.9564	192.767	84.5171	88.0481	74.7413	108.218	41.9805	43.5687	54.8367	189.58	89.0158	89.2771	87.7483	265.525	145.536	138.235	139.795	295.59	141.895	108.031	139.609
102092322	CUNH1orf50	NW_004974107.1	16335	19693	-	875	protein_coding	chromosome unknown C1orf50 homolog	109.317	97.4502	87.6266	81.307	115.529	102.258	106.687	106.642	95.5465	88.9718	89.6316	108.512	91.1828	100.166	95.3058	89.9149	82.2597	80.7182	92.1159	97.1083	107.82	101.618	110.816	103.41	75.528	79.7853	84.0443	93.3612	98.5185	108.004	97.1731	100.877
102086009	TIMM13	NW_004973996.1	73071	73866	+	722	protein_coding	translocase of inner mitochondrial membrane 13	116.743	121.357	100.813	118.244	103.206	85.0015	91.4169	59.5292	68.2111	76.2265	79.9009	95.6663	67.7021	79.2765	90.4633	71.0787	134.05	103.578	107.474	178.546	92.612	102.994	102.664	81.0363	81.8981	97.7052	96.71	82.7749	109.162	92.3937	89.538	100.943
102085061	TAF11	NW_004973953.1	281432	282473	+	772	protein_coding	TATA-box binding protein associated factor 11	141.568	90.5208	72.5431	88.3416	144.427	87.6688	93.6711	67.3944	119.098	95.9169	94.4882	107.261	111.198	69.1771	77.0503	77.0802	118.308	80.4254	84.9443	89.8346	129.921	114.834	105.784	99.8754	120.324	72.6756	85.876	74.6292	111.982	89.8535	78.3455	79.458
102089927	SPG7	NW_004973333.1	5814371	5842969	-	2849	protein_coding	SPG7%2C paraplegin matrix AAA peptidase subunit	114.352	83.8624	79.8069	81.4585	117.311	98.2443	101.16	102.029	114.312	91.1083	100.323	100.749	119.392	101.17	98.8658	93.9896	102.244	77.8554	81.0888	89.9378	119.508	95.951	94.7669	92.6526	99.896	81.5948	86.3663	84.8889	110.656	86.4475	81.8411	89.1792
102098350	PEX11G	NW_004973359.1	734885	737734	+	1566	protein_coding	peroxisomal biogenesis factor 11 gamma	99.06	89.2491	70.8471	72.6882	129.103	117.081	111.666	116.103	119.073	107.86	104.578	112.364	123.824	113.893	111.345	117.056	87.4847	68.6835	65.5786	73.5287	96.9305	86.8586	89.2999	86.0185	87.9299	74.5722	73.9969	77.8363	111.667	90.752	84.5216	99.8017
102094950	TIMM22	NW_004973261.1	3764225	3767973	-	1273	protein_coding	translocase of inner mitochondrial membrane 22	105.047	95.1859	91.8722	89.0331	151.932	121.501	124.767	113.95	113.253	98.7284	108.985	120.557	107.578	102.17	92.6895	101.803	88.8719	70.1682	76.507	79.8477	110.184	106.227	96.6508	87.1119	79.077	68.1919	76.8782	71.9403	99.2537	74.0469	73.1616	68.0656
102087177	PRPF18	NW_004973614.1	819306	834223	+	1374	protein_coding	pre-mRNA processing factor 18	110.697	99.232	105.434	101.414	109.46	97.1242	95.1174	95.6951	122.416	89.5775	91.2583	96.0491	110.843	100.425	100.873	96.2088	92.187	95.5836	89.6652	87.6565	93.135	75.3063	84.9983	82.1939	102.302	82.5986	80.6879	76.3526	105.581	95.3418	96.9704	100.192
102097189	LOC102097189	NW_004974132.1	16430	24445	+	1341	protein_coding	heterogeneous nuclear ribonucleoprotein C-like	133.195	70.7574	37.9418	64.029	160.979	61.4479	55.102	35.2137	98.7729	73.4255	67.0172	96.9284	131.043	72.4083	134.521	67.4548	182.044	38.5547	44.9473	165.81	161.624	97.8801	94.1601	89.1208	138.691	109.298	76.4419	76.4682	183.115	86.3331	44.6125	88.467
102096870	WAPL	NW_004973555.1	1136470	1273919	-	6426	protein_coding	WAPL cohesin release factor%2C transcript variant X2	93.733	117.529	112.279	113.054	100.994	131.237	132.994	134.209	96.6026	102.089	96.8218	96.8311	96.9074	98.6949	95.1069	107.859	80.6	90.8018	86.6733	87.1223	81.7192	79.5212	77.492	82.1913	80.4596	77.8114	77.5645	73.4319	74.0882	77.6694	90.7799	91.5519
106146110	LOC106146110	NW_004987354.1	9	1280	-	1272	protein_coding	mycocerosic acid synthase-like	8.48778	9.24046	12.5	14.9148	87.4401	142.639	143.677	160.055	137.696	125.081	128.374	119.4	135.135	151.266	136.775	148.821	8.86463	8.34697	6.39217	6.8673	103.171	131.9	125.016	136.921	83.643	77.7281	79.4205	82.3063	101.655	119.138	150.573	131.782
102089897	PPP4R3B	NW_004973884.1	236087	254313	+	4282	protein_coding	protein phosphatase 4 regulatory subunit 3B%2C transcript variant X2	74.5791	90.4335	83.176	82.1562	82.2107	92.7361	100.161	91.393	97.0188	106.701	97.9805	96.9693	103.777	94.5837	99.5548	102.593	81.2375	83.9806	85.0351	83.6393	93.5588	87.7573	89.2195	91.7802	105.694	99.657	101.222	103.171	88.6943	92.4001	105.374	111.01
102089810	RPA1	NW_004973261.1	2665719	2688222	+	2775	protein_coding	replication protein A1	93.1017	75.0861	73.5952	77.1477	94.8707	77.715	80.8307	77.3397	103.478	84.5231	84.8726	89.0892	105.252	87.7533	93.7968	94.5532	101.245	74.0261	78.7924	72.3046	109.47	98.7004	92.1692	91.119	119.518	98.2593	99.5774	100.167	111.566	109.047	115.769	102.792
102091218	MANSC1	NW_004973623.1	191058	197685	-	1800	protein_coding	MANSC domain containing 1	32.0947	35.2616	36.3148	37.707	107.602	119.28	122.715	125.673	135.036	129.862	133.759	138.009	96.7295	112.431	114.041	118.036	30.5909	39.1098	34.3695	34.1173	83.4756	102.177	101.273	102.301	112.418	118.892	116.684	120.745	77.9938	93.3218	101.17	103.136
102086146	ARFRP1	NW_004973200.1	1425164	1436265	-	1516	protein_coding	ADP ribosylation factor related protein 1	90.5827	100.51	90.7805	91.9151	116.736	97.9898	100.084	102.026	99.2912	94.3882	88.5284	92.6984	99.3948	102.817	110.786	99.3152	81.3207	74.146	72.9882	89.3985	93.5368	91.6435	102.479	95.4374	90.1552	76.1878	77.4174	75.0149	97.9662	79.3964	83.6955	92.4101
102092145	RAC2	NW_004974151.1	118515	127921	-	1024	protein_coding	ras-related C3 botulinum toxin substrate 2 (rho family%2C small GTP binding protein Rac2)%2C transcript variant X1	13.133	9.6001	9.3164	7.18719	64.7422	50.7841	56.2386	60.4739	150.488	110.618	123.381	121.103	167.468	173.677	159.649	156.198	10.6445	12.1717	10.0117	8.53048	74.6807	71.3264	74.701	68.8743	115.09	116.542	119.148	112.107	155.619	194.254	181.048	185.643
102086781	UTP4	NW_004973333.1	5622921	5628418	-	1950	protein_coding	UTP4%2C small subunit processome component	165.419	72.7698	65.0495	68.942	146.669	64.5134	61.2225	58.8728	125.056	84.8753	77.0157	84.7247	146.26	74.1678	92.7083	68.3022	153.717	64.6273	72.9691	97.8724	160.908	76.9467	84.2012	76.7549	126.854	80.1308	76.9481	77.9428	138.179	72.7569	56.1899	70.4932
102086699	LOC102086699	NW_004975052.1	8	6688	+	1047	protein_coding	E3 ubiquitin-protein ligase HUWE1	132.606	72.6643	65.9758	68.731	123.762	80.1635	70.5748	73.4591	130.302	87.1623	87.2018	94.4879	137.166	95.1813	92.4598	78.386	123.851	68.7806	68.7109	81.6611	127.545	74.0564	84.3791	86.6384	121.16	81.3405	78.3965	75.1494	131.97	92.1079	61.3258	91.6524
102090684	PLAC9	NW_004973682.1	21837	35396	+	807	protein_coding	placenta specific 9%2C transcript variant X2	142	178.221	196.588	170.236	59.0673	64.2029	70.3834	58.1645	26.5761	32.9829	33.9702	37.4918	40.7979	41.1627	42.3945	41.3225	227.053	207.931	233.048	287.008	62.3811	101.655	89.4477	83.7413	38.0304	57.7477	54.0773	53.5443	59.2088	47.0215	50.2367	41.8943
102087919	GMPPA	NW_004973190.1	1691719	1696832	+	2526	protein_coding	GDP-mannose pyrophosphorylase A	120.201	94.2475	80.1504	83.2634	122.551	87.6464	86.7165	76.7917	98.505	83.1891	85.1229	90.5427	117.466	88.311	95.9629	81.1069	101.554	79.6785	77.3226	93.1597	110.372	98.7915	94.2599	87.5323	95.8219	78.0649	74.4727	77.7013	107.157	88.4116	77.9918	90.1637
102085703	FADD	NW_004973678.1	1287409	1291254	-	3229	protein_coding	Fas associated via death domain	48.922	46.6594	44.6454	38.5952	108.766	130.142	128.426	115.943	135.73	111.252	120.704	115.215	104.153	109.206	105.652	109.644	39.6929	41.173	42.1503	41.4803	98.1246	106.541	107.504	113.564	101.89	91.7451	96.964	92.5418	89.9298	87.3521	94.8093	99.8131
102091026	AP3B1	NW_004973377.1	1259366	1413034	-	3923	protein_coding	adaptor related protein complex 3 beta 1 subunit%2C transcript variant X2	78.7967	71.4171	68.8113	70.6639	105.306	113.601	115.829	119.65	94.052	95.5499	94.3076	100.16	84.4403	90.3424	93.2053	104.041	77.8931	71.191	70.8291	64.5058	99.3777	100.577	95.5716	99.5433	93.3051	93.2173	91.9289	83.0205	90.1559	83.0505	95.1862	101.301
102085704	ABCG8	NW_004973718.1	1450782	1465958	+	3643	protein_coding	ATP binding cassette subfamily G member 8	41.8546	51.5054	51.5985	47.812	174.011	187.409	174.681	180.307	152.085	129.263	127.73	124.414	186.518	160.554	158.691	165.59	26.464	29.2712	28.6752	29.2823	86.7625	81.1401	87.5979	88.2079	26.5092	33.5108	32.2675	32.81	54.2893	49.6264	47.9426	59.0171
102096277	LOC102096277	NW_004973849.1	140455	196009	-	6446	protein_coding	maltase-glucoamylase%2C intestinal-like	14.222	16.5767	16.4717	15.274	58.819	74.0902	77.1829	83.478	143.9	156.632	154.138	150.509	106.352	118.923	118.304	135.839	10.4082	15.4686	15.5479	12.4837	75.5637	90.1947	93.5644	85.4895	118.172	113.406	109.907	112.858	131.898	130.485	175.285	175.626
102089079	LOC102089079	NW_004973762.1	381779	390821	+	2298	protein_coding	chloride intracellular channel protein 2	74.4293	35.8967	28.9063	34.2327	110.748	54.1614	59.1603	49.9574	143.017	76.2895	84.4399	89.045	168.147	98.9632	105.399	87.2423	89.3036	43.792	46.9969	54.2538	132.109	89.362	87.0153	88.717	146.82	107.68	101.418	111.324	167.306	132.207	98.9851	107.479
102094680	ADSL	NW_004973596.1	851687	865244	+	1391	protein_coding	adenylosuccinate lyase	104.85	122.14	113.671	110.757	97.4877	94.5628	103.218	88.6304	97.5067	92.0796	92.1995	104.892	85.9644	79.1742	87.0625	92.1619	92.6816	80.809	78.0223	72.8838	90.8917	89.7959	96.6619	76.6245	78.6937	81.195	76.3642	82.9924	83.5743	82.5348	82.0792	89.0711
102088096	SMU1	NW_004974122.1	178930	190885	-	3378	protein_coding	DNA replication regulator and spliceosomal factor	73.7348	83.0659	77.7166	77.9978	95.3717	109.573	110.306	106.392	92.8834	99.6499	99.0083	89.0961	86.5831	86.9149	90.9217	96.5909	65.9258	72.7693	72.5239	66.3717	100.11	106.855	101.805	100.163	96.8506	94.6774	93.2368	90.1781	87.0568	85.5025	93.6115	93.3728
102085373	HDHD2	NW_004973232.1	3268374	3283165	-	1987	protein_coding	haloacid dehalogenase like hydrolase domain containing 2%2C transcript variant X3	125.829	113.575	101.626	104.944	130.151	109.69	110.901	119.111	94.0443	91.0503	91.2978	100.578	92.2005	88.09	82.7642	87.8329	76.7989	77.944	82.9968	95.3838	95.5398	90.8297	94.8873	85.1408	66.6223	67.5097	62.8982	56.8005	85.1563	67.388	73.3409	72.4409
102086516	SUDS3	NW_004973225.1	145402	166086	-	4140	protein_coding	SDS3 homolog%2C SIN3A corepressor complex component	72.0587	76.8105	78.6892	80.036	96.412	95.4551	101.055	96.645	98.9554	96.5841	90.1706	100.872	89.1379	93.816	97.4759	95.6941	77.4418	72.3099	71.5996	79.0274	93.8439	97.9264	89.9896	87.8072	101.116	94.0699	99.3561	96.6356	91.7365	84.0684	99.9894	95.8447
102092687	RAB21	NW_004974086.1	55226	68427	-	2005	protein_coding	RAB21%2C member RAS oncogene family	73.9697	98.9126	90.7564	85.5673	80.3405	97.6438	112.266	110.567	96.4685	108.499	93.3316	96.2002	84.7238	97.2398	99.9573	108.457	70.1106	72.1791	79.607	77.2327	76.0907	94.3698	88.5545	88.4483	87.6581	90.6024	85.5812	86.8484	81.5665	79.6815	95.8534	98.0431
102085459	KDM3A	NW_004973582.1	1927950	1960058	+	4636	protein_coding	lysine demethylase 3A	71.4174	83.482	82.3885	77.9289	94.9608	115.719	114.35	118.936	92.7375	94.1937	94.6124	91.6257	94.8068	102.684	104.993	109.706	79.2501	76.4228	72.9372	79.4224	83.7208	91.8447	88.4026	90.8376	95.108	81.0884	87.6045	78.6918	72.2526	79.3491	87.5427	88.7345
102098704	NARS	NW_004973280.1	1196629	1206427	-	2834	protein_coding	asparaginyl-tRNA synthetase	99.3174	77.8212	74.2449	75.0799	88.0624	72.9939	73.4878	70.641	111.904	93.8503	98.4987	95.2415	99.8533	86.0166	77.3026	82.0861	103.58	83.5614	82.4536	75.9364	111.191	93.3774	89.7181	87.7016	115.225	96.794	102.222	97.9304	99.2486	84.4318	84.5941	90.8656
102085876	STRAP	NW_004973643.1	940864	949361	+	2083	protein_coding	serine/threonine kinase receptor associated protein%2C transcript variant X1	80.2021	113.778	100.419	104.269	79.9624	102.89	107.684	105.748	77.7932	97.2304	91.3245	95.178	69.1392	84.0301	86.6022	87.6195	74.9736	84.8785	92.1549	95.3085	85.3253	108.368	102.617	95.6966	80.6431	86.5956	87.904	74.6174	71.2994	74.2611	92.4745	78.2382
102092521	POFUT1	NW_004973200.1	840792	865353	-	773	protein_coding	protein O-fucosyltransferase 1	127.663	86.2567	61.2505	77.6485	138.216	84.0927	76.5408	66.5756	101.732	81.8122	76.788	82.6594	118.109	76.36	87.764	65.6142	133.715	74.9467	82.5478	92.4578	133.978	89.0093	76.3781	79.2102	114.874	80.3836	77.5968	74.8107	116.616	83.1712	69.4559	75.6886
102093113	ANKRD13A	NW_004973182.1	1946481	1958034	-	3719	protein_coding	ankyrin repeat domain 13A	74.3589	99.4118	94.295	101.542	88.9105	101.12	97.7881	95.7245	97.449	92.3963	91.212	84.7804	82.8805	82.2435	82.8463	89.721	77.0115	87.1983	91.9196	82.92	85.8678	90.2977	87.1983	85.3078	94.4071	85.5049	88.3329	85.3779	86.0282	85.2665	99.1111	94.1743
102087572	PRKRIP1	NW_004973261.1	1206682	1219420	+	1733	protein_coding	PRKR interacting protein 1 (IL11 inducible)	89.9513	97.4196	100.617	89.1825	78.8812	98.4068	100.298	106.057	97.8588	102.778	106.88	114.285	87.6483	107.194	99.1571	101.743	69.5114	83.1082	90.5716	82.3284	65.4152	77.2669	77.3374	75.1122	72.845	80.6735	86.3689	85.7177	72.9083	82.8435	91.9302	88.6657
102085361	PREB	NW_004985448.1	51	705	+	418	protein_coding	prolactin regulatory element binding	120.988	42.4346	27.0494	40.3002	243.147	86.4459	48.44	62.9115	129.696	73.7318	67.2944	91.9068	184.591	73.9678	105.1	76.9118	133.979	40.3092	42.2865	73.4584	195.821	81.0355	87.6336	62.3905	124.329	64.2701	77.3026	66.3444	158.502	71.1213	37.2224	68.2897
110356504	LOC110356504	NW_004974687.1	10620	11116	+	333	protein_coding	eukaryotic translation initiation factor 3 subunit C-like	94.9901	66.7432	48.8088	65.3212	143.968	79.8049	45.0112	43.3061	109.131	78.7295	67.291	86.6743	149.822	95.1505	151.775	95.3447	55.8711	62.3816	58.3884	116.851	124.057	90.5945	77.6488	75.592	111.825	119.092	84.2081	80.6969	107.246	77.6623	74.363	117.334
102091371	CAV1	NW_004973279.1	398200	417562	-	2632	protein_coding	caveolin 1	144.793	161.66	172.975	162.927	69.9448	72.131	77.829	74.5585	25.1246	31.3272	38.0397	40.1583	23.2531	31.9406	29.8377	30.6506	182.861	169.601	182.936	198.226	87.3843	111.503	105.2	100.378	71.2848	86.5167	84.0324	74.1636	49.0347	56.2	59.1146	48.7658
102090850	FAM26F	NW_004973439.1	5969945	5972992	-	1257	protein_coding	family with sequence similarity 26 member F	8.28769	10.7108	10.1193	12.3605	58.6258	62.056	66.5245	57.3625	127.175	120.205	124.406	126.842	94.325	126.848	127.582	128.516	11.213	9.36468	10.9682	11.7927	73.8307	92.421	81.7676	75.592	139.983	174.758	168.419	156.486	111.686	153.055	164.573	144.628
102087679	NTS	NW_004973208.1	210476	227846	-	5477	protein_coding	neurotensin	45.3038	78.3109	80.5757	70.4719	39.8146	62.484	65.488	62.7274	57.2506	70.9971	68.7247	70.5059	45.6196	57.8512	66.5116	64.6048	60.2186	64.1402	75.2922	76.2647	97.8082	124.996	120.701	119.081	141.321	147.818	147.831	133.453	121.642	118.752	145.56	124.529
102098398	DNAJC15	NW_004973257.1	12280273	12303892	+	687	protein_coding	DnaJ heat shock protein family (Hsp40) member C15	69.2027	97.3656	94.8908	94.5105	75.765	95.1762	121.337	77.7909	81.5142	96.4233	94.3812	92.7171	79.3837	107.12	97.0527	86.617	71.9442	83.3207	83.6189	91.7022	79.1507	97.8404	93.1532	93.4172	78.3272	80.6035	82.445	73.5364	71.702	91.12	89.6339	86.6369
102097550	TMA16	NW_004973964.1	160602	180905	+	2159	protein_coding	translation machinery associated 16 homolog	71.6763	116.207	110.795	107.038	77.0208	91.0331	99.8737	99.537	76.7104	97.7936	89.4347	106.302	66.4247	85.0962	88.8658	91.1943	68.5044	83.8149	92.595	92.1987	70.5742	102.102	91.9189	94.8489	81.1212	86.3406	79.3908	81.6493	78.9426	73.4382	75.4152	78.2972
102088042	FIBIN	NW_004973198.1	11912548	11913054	-	507	protein_coding	fin bud initiation factor homolog (zebrafish)	601.111	90.6251	58.5404	87.4194	192.9	21.4944	18.6717	14.5007	55.6187	12.2367	14.5756	14.9191	91.2329	10.5839	18.787	9.84636	493.734	56.9063	67.635	124.259	261.876	43.8443	47.1751	38.4669	102.1	27.0347	28.2035	27.5611	121.448	20.0222	12.5347	17.5694
102092296	LOC102092296	NW_004973422.1	1981381	1982243	-	863	protein_coding	transcription factor Maf	171.853	76.2707	57.5241	60.4542	155.228	62.6952	56.6751	64.5474	125.869	53.8007	59.3883	60.4306	167.582	73.4302	86.9454	64.5561	156.137	81.0382	79.2644	107.66	140.935	62.5548	65.167	70.9496	139.643	60.1416	58.7453	66.5107	144.981	65.5354	48.5004	56.066
102091183	NDUFA1	NW_004973234.1	1101375	1102280	+	349	protein_coding	NADH:ubiquinone oxidoreductase subunit A1	97.148	129.816	77.4498	91.8496	160.916	99.1544	81.3745	70.4883	102.99	57.9171	72.4026	93.5373	93.7591	66.6269	90.2318	69.8036	115.774	42.3265	52.1662	84.9478	115.616	106.914	94.4635	76.675	87.3523	71.7403	63.8523	73.3014	143.967	69.9466	84.7678	61.4883
102087429	LOC102087429	NW_004974167.1	28202	29076	+	486	V_segment	PF07686:Immunoglobulin V-set domain	6.6255	6.59588	6.90672	6.39387	29.3116	36.1918	36.7928	28.5091	109.506	109.536	92.2136	114.68	126.346	182.443	220.387	202.971	2.32013	5.69906	2.54589	9.25917	29.6517	58.2625	46.9967	39.6625	90.514	123.34	117.689	129.605	141.392	225.285	244.391	210.362
102086457	LYPLAL1	NW_004973216.1	1148965	1175665	+	771	protein_coding	lysophospholipase like 1	86.4758	155.221	160.627	142.76	83.4998	108.116	122.783	114.426	58.4672	84.8797	73.277	78.2267	62.6134	88.1578	78.9151	99.7126	64.5934	87.1158	91.4737	90.6377	70.5273	91.2996	93.9037	86.1807	46.9713	65.1848	56.1206	55.4868	64.2095	69.5936	76.7418	82.4494
102089604	ATP6V0A2	NW_004973182.1	4125448	4143281	+	3687	protein_coding	ATPase H+ transporting V0 subunit a2	81.3231	121.663	113.369	113.734	111.453	137.57	130.018	137.586	91.5623	95.6408	95.3011	98.3653	77.3545	84.3434	80.8765	95.4281	61.7769	80.3804	81.7869	68.1322	70.0409	78.3774	73.2278	74.7924	66.148	63.793	68.9023	65.1868	59.6535	62.9316	75.8403	74.0166
102091689	MTHFD1	NW_004973393.1	3033691	3077905	+	4090	protein_coding	methylenetetrahydrofolate dehydrogenase%2C cyclohydrolase and formyltetrahydrofolate synthetase 1%2C transcript variant X3	139.442	134.494	128.116	126.56	101.208	102.325	104.284	100.73	79.8699	81.3729	81.9475	82.6382	92.6969	86.1538	78.4207	82.4613	87.6701	90.2931	88.7245	90.0898	80.3807	66.6431	69.3842	64.5397	67.134	57.3286	58.8895	58.974	80.1517	69.7906	70.2428	82.6619
102089767	LOC102089767	NW_004973599.1	654411	655555	+	1145	protein_coding	histone H2A type 2-B	171.711	59.3526	48.4483	55.5636	150.254	46.9202	51.9031	34.0798	117.415	60.1262	66.8302	68.4947	137.422	69.1815	68.2481	57.0277	188.587	63.7	71.3205	98.7147	168.146	77.1938	70.1942	63.5765	147.243	71.1864	70.7134	73.5989	159.609	82.7468	45.742	63.4748
102086665	TMEM230	NW_004973348.1	107399	114333	+	3575	protein_coding	transmembrane protein 230%2C transcript variant X2	99.6066	81.5373	77.931	74.9349	123.603	97.706	95.0335	89.4561	102.985	87.833	88.5514	92.5383	116.559	98.2074	99.5051	86.1854	83.4778	67.5972	67.3409	79.2999	93.8412	74.689	77.5712	82.6543	87.9653	67.2229	70.6973	67.8905	97.4162	76.0584	80.1778	91.5119
102096555	LOC102096555	NW_004973424.1	746	5483	+	641	protein_coding	28S ribosomal protein S27%2C mitochondrial-like	112.583	129.357	131.742	113.795	62.3974	92.7601	98.4563	93.9604	66.2974	82.4245	77.3533	99.0602	52.3087	71.7543	77.0275	73.5187	77.4003	86.7795	86.5863	109.846	73.4401	108.577	116.31	89.5075	72.7763	72.7026	69.82	65.0631	75.3106	63.7235	88.8869	77.6943
102087583	RFC4	NW_004973404.1	2872946	2885761	+	1276	protein_coding	replication factor C subunit 4	91.44	116.232	118.101	103.948	80.2958	93.4959	93.355	88.1974	86.0627	100.849	92.289	105.922	63.4772	68.4872	70.5343	77.6202	77.4697	77.0579	81.0369	74.0589	91.4036	103.696	96.4236	83.1749	86.5878	90.0882	84.5564	82.2167	77.2089	66.4855	75.0504	69.3335
102095582	MPEG1	NW_004973490.1	2286	5391	+	3104	protein_coding	macrophage expressed 1	8.72611	3.16704	3.47186	3.26675	117.382	51.1845	45.7469	41.9955	211.634	104.578	127.408	118.38	255.152	133.031	135.333	102.994	10.0504	4.98209	4.61255	6.31058	110.68	70.2501	70.5294	71.1597	163.933	127.881	114.39	113.444	146.318	117.422	77.7299	88.2447
102088360	CHPF	NW_004973190.1	1777977	1781572	-	2923	protein_coding	chondroitin polymerizing factor	97.2005	56.4425	52.0994	55.8963	145.644	103.737	99.6784	88.6115	117.94	92.9098	92.0743	103.578	140.624	101.668	110.794	95.4358	63.6507	45.6412	47.5304	53.973	126.54	87.0939	94.5055	89.2984	87.8473	67.7748	67.9156	69.2808	102.041	70.3674	59.1522	73.1387
102094667	ALG3	NW_004973404.1	3330372	3334327	+	1352	protein_coding	ALG3%2C alpha-1%2C3- mannosyltransferase	103.952	55.6396	48.3481	56.6129	140.622	74.0992	78.1879	72.7823	120.736	79.0451	85.8669	93.6369	131.471	99.2239	87.2735	79.1647	102.861	52.7521	49.8111	56.9739	132.312	89.6459	79.8471	83.8668	113.047	74.7509	84.748	79.5031	113.311	77.0497	70.0212	88.7954
102089555	DGUOK	NW_004973348.1	261807	265374	+	1264	protein_coding	deoxyguanosine kinase	74.326	59.1751	47.9404	53.1791	126.355	76.9892	78.0143	59.0582	116.573	89.7732	96.937	107.085	126.562	103.302	108.113	88.4677	59.7689	51.8596	46.5666	66.8041	121.458	89.8156	97.5095	85.938	104.73	81.5455	75.9564	81.1264	110.483	95.6078	68.6548	85.2073
102098638	ACVR2A	NW_004973194.1	467109	526915	+	5366	protein_coding	activin A receptor type 2A%2C transcript variant X1	91.2818	89.051	85.8311	85.7669	95.1628	101.33	100.264	110.555	110.06	108.046	97.5563	97.8567	87.179	89.7624	81.3997	84.2127	98.8682	90.5009	91.3434	88.8429	81.7128	69.9799	73.2842	76.7049	80.8348	67.7751	65.3736	71.552	58.8431	59.0504	62.5649	70.2115
102094806	ENPP5	NW_004973776.1	534215	540480	+	1243	protein_coding	ectonucleotide pyrophosphatase/phosphodiesterase 5 (putative)	31.086	51.7503	46.7605	48.2882	82.4275	126.125	133.067	125.799	91.0635	96.603	99.15	90.6383	97.9874	102.58	97.2724	110.204	36.5882	49.9504	46.9268	45.3595	88.4199	92.1846	89.6226	98.8838	98.269	96.5966	94.7194	98.9272	70.7384	88.0841	99.0804	91.3701
102087944	SLC35B2	NW_004973297.1	3718414	3724635	-	2893	protein_coding	solute carrier family 35 member B2	101.94	61.3862	61.2501	61.3943	119.409	83.3346	80.2606	84.1547	104.954	86.0563	89.6508	92.1983	115.9	88.9436	86.6785	81.7925	85.098	62.6296	61.0983	72.5578	113.572	77.0203	87.516	80.7395	108.702	79.5958	76.1302	81.1456	102.247	76.0262	69.5371	81.5948
102095742	PCSK5	NW_004973203.1	3573034	3829449	-	9217	protein_coding	proprotein convertase subtilisin/kexin type 5%2C transcript variant X2	82.5708	93.2314	87.0203	86.6983	134.82	153.871	148.669	157.473	99.7113	102.29	97.8409	93.3387	115.512	99.0274	103.3	99.7446	54.7255	63.0306	59.8333	64.4168	76.8198	77.9797	80.5608	81.1935	45.6845	44.8905	44.386	46.5079	54.8335	48.8795	49.2632	57.4374
102091889	CHMP7	NW_004973925.1	33750	42228	+	3028	protein_coding	charged multivesicular body protein 7	83.4461	75.7289	71.9969	72.5382	109.924	95.8462	91.2719	91.3285	90.5688	78.7827	84.9452	90.52	88.9865	85.9064	88.3992	81.641	81.4281	68.6033	72.0923	80.9496	103.242	88.1813	87.0299	89.0478	90.0716	79.4269	80.1569	76.8179	88.9855	75.5901	79.898	82.1022
102084348	TIGD5	NW_004973316.1	637189	639777	+	2282	protein_coding	tigger transposable element derived 5	95.7848	63.6812	54.889	59.1269	117.767	89.8965	77.8971	73.7267	106.775	86.2959	90.3595	106.068	101.171	88.4596	80.6686	76.6535	87.0474	62.8108	62.0433	83.9813	116.532	89.7567	88.5697	83.7739	104.454	81.1263	82.1915	82.9949	87.6392	80.7068	68.5654	71.8591
102096572	LOC102096572	NW_004973752.1	275045	277006	-	877	protein_coding	glycine N-methyltransferase	152.695	112.823	99.9163	105.738	124.949	77.1725	79.4578	83.8296	73.1381	61.6133	63.6048	71.7223	95.1206	69.6357	65.1655	60.7932	118.715	81.85	79.0068	93.5668	110.203	95.9553	91.6447	75.5058	79.0885	65.6415	60.1367	59.811	89.0262	74.6862	52.7236	75.9467
102088299	NDC1	NW_004973192.1	12104489	12121225	-	2144	protein_coding	NDC1 transmembrane nucleoporin	92.0554	102.168	92.8653	90.0127	93.9149	102.103	95.2986	99.1783	97.3461	93.7173	94.063	91.7273	87.6158	85.2148	82.7782	88.7589	72.7528	69.1144	67.6856	66.9166	80.8364	84.1785	82.2103	79.9639	89.3232	67.9362	73.6233	76.3046	77.4271	67.5263	74.614	79.506
102094924	RPF2	NW_004973609.1	622326	643956	+	1759	protein_coding	ribosome production factor 2 homolog%2C transcript variant X2	73.0079	121.25	112.388	112.689	75.0677	90.3221	95.3773	94.844	70.8981	85.8997	91.4769	92.7929	57.7599	66.823	73.4896	74.6971	69.9797	86.6036	99.0807	96.461	70.1285	107.417	95.9166	88.8281	72.1173	86.1304	75.8018	75.529	59.2287	67.741	78.2377	75.7308
102090766	TIMM44	NW_004973300.1	179954	197857	-	2496	protein_coding	translocase of inner mitochondrial membrane 44	107.455	76.8864	63.7727	68.2762	116.341	88.853	90.6033	84.8517	113.055	85.071	92.6404	89.2385	109.329	89.7819	85.2007	79.3617	87.1135	55.6686	58.9192	78.3717	114.624	87.0442	86.8463	84.405	88.1206	67.0685	68.8205	68.6443	93.4466	67.7835	65.9353	77.2155
102084036	ARFGAP3	NW_004973421.1	2074336	2103704	-	2542	protein_coding	ADP ribosylation factor GTPase activating protein 3	66.5399	113.243	116.341	105.966	79.534	107.552	117.308	119.802	80.6204	87.8616	94.2462	90.9124	76.52	92.7812	90.6177	99.2137	52.7121	66.1927	71.0646	66.2279	72.7151	85.4691	87.9025	88.7656	67.6915	77.6454	69.986	63.5119	56.778	60.2815	77.9319	74.3051
102089423	NR5A2	NW_004973192.1	6911805	6995278	-	4761	protein_coding	nuclear receptor subfamily 5 group A member 2%2C transcript variant X1	53.2309	76.8913	72.7298	70.7645	80.5567	98.3444	100.025	107.618	97.6019	104.962	101.241	102.39	77.3839	92.2059	85.5782	94.8301	57.433	68.7927	79.3385	65.5504	80.1909	91.6566	85.8553	88.8813	80.1053	79.9958	79.7267	75.1357	72.0628	72.6968	88.5123	89.8491
102094092	LOC102094092	NW_004974904.1	10456	12861	+	580	protein_coding	peroxisomal membrane protein 11B-like	79.6834	68.165	64.5747	65.9833	81.7128	63.6192	63.4732	62.403	83.8839	94.8889	96.1748	111.881	76.2676	77.0981	104.232	83.6608	81.6524	76.0087	69.484	96.2973	74.8696	79.8457	82.4751	78.9806	92.4244	87.281	102.777	93.4036	98.0939	105.43	89.1675	77.1395
102090498	LOC102090498	NW_004973673.1	467538	486151	+	3863	protein_coding	E3 ISG15--protein ligase HERC5%2C transcript variant X1	25.938	27.6607	26.205	26.4607	59.2152	70.427	72.0197	71.368	176.323	167.18	161.678	167.311	129.412	126.737	119.511	127.73	27.4866	20.494	23.5646	25.6275	52.3259	50.8301	54.9426	56.1803	131.777	114.346	113.595	113.415	79.9523	71.5142	79.0222	85.3707
102096032	LOC102096032	NW_004973752.1	170664	192671	-	3430	protein_coding	glycogen phosphorylase B	91.8894	68.1618	70.5636	71.7611	85.9389	67.5008	61.7152	64.9614	70.2854	63.1312	65.0512	65.9251	70.0772	53.3399	54.8595	47.9708	113.087	95.4875	91.7284	94.3054	118.031	91.5794	89.6453	92.5616	127.296	99.5825	94.801	91.318	116.829	92.8031	82.8006	88.5929
102087548	LOC102087548	NW_004973909.1	248115	250522	-	1025	protein_coding	peroxisomal leader peptide-processing protease-like	152.823	45.8687	29.8179	41.1663	143.256	44.2062	35.1469	33.9316	173.009	68.9226	74.6543	80.786	280.22	83.7624	73.0142	71.3019	107.808	44.3609	43.6289	57.8474	114.161	46.2137	45.828	42.2578	131.745	59.0163	59.4252	55.1598	211.695	78.9935	58.1524	61.623
102096395	MINDY1	NW_004973834.1	91354	92962	-	519	protein_coding	MINDY lysine 48 deubiquitinase 1	81.7498	59.7061	40.8478	47.2683	177.883	85.4633	57.2534	62.1099	106.752	84.4476	83.1351	82.0754	151.782	85.1751	111.24	75.7953	84.3694	35.1332	36.1008	57.1229	135.13	90.25	83.0349	88.2635	98.9509	91.5532	72.2778	66.6883	113.894	78.7028	50.2461	74.1137
102085820	NUP50	NW_004973557.1	1426669	1442691	-	5528	protein_coding	nucleoporin 50%2C transcript variant X1	45.7082	66.0681	63.885	65.0289	72.6999	90.9246	95.0424	94.1181	96.5251	108.79	107.634	108.672	80.0203	97.7633	102.645	103.165	45.6227	56.1998	54.5492	55.5456	68.3346	88.6573	87.6246	82.4155	88.3852	96.9312	96.48	88.0439	73.9602	76.2079	100.889	89.0285
102097537	AMD1	NW_004973609.1	592478	603598	+	2907	protein_coding	adenosylmethionine decarboxylase 1	72.194	90.9374	89.336	83.1526	56.9198	65.5048	63.5012	65.8517	70.3612	74.4891	77.6566	72.6502	54.6832	60.0357	56.5044	66.6301	86.4983	100.36	103.124	90.1467	95.3116	94.5827	88.577	92.1302	106.56	111.652	108.599	102.423	72.1859	80.233	94.9081	95.548
102097347	USP7	NW_004973488.1	484971	524263	+	4638	protein_coding	ubiquitin specific peptidase 7	79.0644	98.8358	91.8758	89.9904	71.5295	85.4118	87.8802	88.7066	80.1951	87.5512	79.6663	82.2731	75.6037	83.5773	84.9558	83.3094	85.456	89.926	87.6927	84.8101	72.5405	72.6339	68.3872	70.7025	79.5387	79.9107	80.0392	76.1085	75.3546	76.3445	86.4655	94.1088
106145671	SEBOX	NW_004973261.1	2912855	2913455	-	492	protein_coding	SEBOX homeobox	66.987	24.7587	14.7222	21.2746	307.359	128.235	120.791	89.082	253.475	97.624	83.8213	103.167	56.655	21.2938	28.4471	30.4397	116.119	35.1847	43.4708	66.1758	246.037	96.2785	76.2048	88.4979	135.987	44.9457	48.3132	46.753	70.0843	29.9665	13.3622	24.6887
102091483	LOC102091483	NW_004973285.1	2931278	2934512	-	1946	protein_coding	cytochrome c oxidase assembly protein COX11%2C mitochondrial	81.663	109.709	91.9647	97.7425	99.6695	111.902	125.67	117.988	86.0252	103.561	95.5488	101.367	71.6193	90.0772	93.4982	93.9932	64.8002	69.6231	77.3882	67.196	62.1059	67.3137	69.2046	66.6577	59.5096	60.6677	67.6588	57.4449	65.6875	64.5849	74.3231	63.2518
102098049	TOP1MT	NW_004973316.1	19093	37135	-	2374	protein_coding	topoisomerase (DNA) I%2C mitochondrial%2C transcript variant X1	112.418	118.916	108.872	106.713	99.8176	97.6875	106.336	96.3588	83.3979	77.3035	79.9293	83.4274	76.4897	85.0315	73.9396	78.9821	101.09	88.183	90.1657	100.351	71.7907	73.0133	67.3474	68.1092	59.8125	56.1966	60.7801	49.3522	64.2196	66.0746	60.9236	64.4694
102093172	LOC102093172	NW_004974889.1	1741	3720	+	645	protein_coding	neutral alpha-glucosidase AB-like	94.5589	55.3318	36.4289	51.4734	144.408	69.3609	54.6305	65.759	126.846	74.1564	76.504	74.0659	128.708	70.1209	82.276	67.7997	131.114	52.9615	53.1643	51.7095	145.671	80.0048	86.1902	82.9754	143.064	87.8354	76.5849	67.326	97.373	73.4458	50.9629	73.7599
102092601	SMNDC1	NW_004973489.1	3129904	3139708	-	2315	protein_coding	survival motor neuron domain containing 1	84.2738	88.7136	92.7213	91.7708	82.1259	87.5415	95.6426	95.2724	94.0157	103.998	95.5587	93.4642	77.4794	84.5496	86.0683	99.9715	76.3086	78.3664	82.3087	69.7491	66.0674	73.1594	68.2262	66.9063	66.5514	73.3386	70.9124	75.8686	66.6011	66.9233	82.1658	86.226
102085906	CUNH1orf123	NW_004973192.1	11575591	11583032	-	659	protein_coding	chromosome unknown C1orf123 homolog	74.7299	100.854	97.046	99.2707	74.4114	97.7695	95.368	93.9685	67.8013	74.4031	80.6664	87.595	67.7378	73.6719	81.708	90.6003	75.2862	79.1555	79.9298	95.5985	67.6438	92.36	81.4164	71.2331	85.6914	81.255	60.868	63.6122	78.4859	69.3182	91.4471	88.782
102092729	PCBD1	NW_004973398.1	132719	136931	-	878	protein_coding	pterin-4 alpha-carbinolamine dehydratase 1	174.526	99.3078	107.851	91.833	77.6921	57.4868	67.9863	66.6652	79.3877	62.227	68.4194	62.5722	100.994	66.3551	67.3053	67.5469	106.38	98.0556	98.042	98.2839	103.512	72.3366	75.8336	70.5123	81.3288	52.0371	60.0682	65.8641	101.268	72.1236	73.8788	66.1759
102090005	RWDD1	NW_004973439.1	5918051	5929801	-	3392	protein_coding	RWD domain containing 1	76.39	117.627	111.458	110.752	75.5948	95.4245	95.6642	97.8669	66.0966	72.3345	71.8941	71.1235	57.7021	69.2298	67.6233	71.9381	85.1559	96.217	100.989	104.102	74.1497	91.2791	89.6332	86.7792	70.6341	72.3582	70.5697	66.7999	61.9371	60.0679	77.1385	69.9494
106145864	SMLR1	NW_004973552.1	473177	477580	+	1081	protein_coding	small leucine rich protein 1	85.682	193.937	185.328	162.792	90.472	125.572	137.926	158.515	52.1715	74.6088	86.2233	80.0996	63.1561	82.4961	93.6876	81.0928	35.1174	87.3284	94.1834	97.9476	34.6605	60.711	65.3802	64.1937	12.1134	30.2618	27.3144	28.0404	39.8722	61.2626	59.397	54.3106
102096745	TMEM214	NW_004973440.1	19175	24870	-	1185	protein_coding	transmembrane protein 214	179.821	46.5285	33.9915	43.1989	195.117	42.7549	46.6005	36.7473	132.053	54.55	57.5335	49.553	182.215	58.4366	68.5691	44.6551	149.393	42.072	39.9755	62.5459	224.735	48.2366	59.0967	62.7701	166.618	55.2119	54.8492	56.7828	173.551	57.9256	32.7324	45.7856
102092019	FARSB	NW_004973874.1	1138022	1174354	+	2323	protein_coding	phenylalanyl-tRNA synthetase beta subunit	86.6743	87.0281	87.915	80.4718	85.1451	97.9392	93.0492	92.9967	89.6741	88.305	90.8171	90.6573	80.9514	81.3985	77.906	86.0456	72.1626	71.1413	74.4923	70.1925	82.0517	85.2106	83.1107	81.2215	81.0311	73.322	71.3877	67.371	69.7645	67.7333	76.2228	78.7828
102098909	ETV6	NW_004973557.1	1470	142944	-	3041	protein_coding	ETS variant 6%2C transcript variant X1	60.2928	58.3986	50.6007	52.4904	79.7258	75.6953	77.3921	77.4555	103.438	89.2388	88.8935	88.3657	98.9014	91.6731	94.7971	97.0514	62.6022	51.9915	51.6148	60.148	92.6281	83.8884	84.7447	86.8028	108.929	89.0635	89.707	84.1243	93.7076	86.8709	84.6007	98.2613
102085838	MARS	NW_004975040.1	48	4604	+	2351	protein_coding	methionyl-tRNA synthetase	105.864	66.1754	58.463	64.2089	110.349	74.2467	76.7294	78.0577	91.1401	74.0589	77.5679	78.4863	110.659	87.6024	87.1482	79.2451	93.9251	68.4287	68.3422	81.6291	107.064	76.8793	77.5382	75.5277	89.03	67.4738	74.5659	78.0902	90.9337	83.8896	63.3839	73.539
102084366	CDC34	NW_004973544.1	89973	93421	+	760	protein_coding	cell division cycle 34	95.4534	68.3299	67.8772	73.812	102.01	71.4436	68.1621	62.8777	102.427	75.3118	76.5332	86.6924	94.6151	81.0284	77.2438	64.6346	111.027	64.6881	68.6098	106.926	99.1055	63.3723	74.5659	72.5086	96.1099	77.4301	79.1685	76.939	116.019	72.191	73.5274	69.2583
102093248	HIC1	NW_004973261.1	2780072	2782196	+	2123	protein_coding	HIC ZBTB transcriptional repressor 1	182.631	37.8491	30.7065	38.056	182.332	34.8514	36.2917	32.4985	120.104	38.9324	36.8296	39.7541	227.01	65.9575	74.2576	52.296	178.635	45.771	46.1251	71.1944	192.867	54.3473	57.3451	51.7002	124.709	57.7617	62.1929	54.8833	200.703	69.4465	36.6438	53.2104
102087581	AP1M1	NW_004973359.1	1094212	1101655	-	3076	protein_coding	adaptor related protein complex 1 mu 1 subunit	79.3114	75.5893	70.8734	71.1936	110.435	110.759	101.559	101.946	93.2227	85.2957	87.4171	86.9073	81.7536	91.2115	89.358	80.367	73.6813	69.8588	70.6225	69.3599	89.2629	78.2022	80.9784	81.9814	72.4361	61.7301	71.4199	69.3991	70.542	66.9459	69.3897	72.0676
102083650	NNT	NW_004974116.1	139524	182698	-	4803	protein_coding	nicotinamide nucleotide transhydrogenase	86.3256	96.2859	90.4851	92.5174	100.671	110.541	116.889	117.156	81.6573	84.7935	82.8356	77.8305	79.4408	77.6205	76.7354	79.0339	75.0077	77.562	79.16	68.6697	81.7299	72.4527	70.6587	71.8147	70.4164	68.2237	66.309	61.1853	69.3814	62.3993	65.7923	72.119
102091409	BRI3BP	NW_004973182.1	4653078	4659264	-	4360	protein_coding	BRI3 binding protein	68.1621	65.9745	64.7507	62.9437	77.7868	79.5883	78.4056	84.1157	82.94	80.5566	81.1374	78.8903	80.8412	81.0531	79.3604	86.0107	77.0686	70.4611	73.5003	74.6755	89.1527	90.8001	87.574	86.2373	91.0862	87.7305	84.589	84.2156	79.7639	84.9819	89.7169	95.7911
102094837	MTERF4	NW_004973255.1	1356054	1356744	-	585	protein_coding	mitochondrial transcription termination factor 4	148.939	92.7888	75.8005	82.7527	109.112	56.2123	67.4257	61.3863	80.7908	75.6044	80.2756	79.9611	87.3552	69.8872	90.3823	63.148	114.043	65.4953	75.8395	106.786	104.776	79.1632	67.7735	65.5131	79.743	66.8537	68.885	63.5743	90.5192	74.3682	62.1834	69.9049
102084498	SHMT2	NW_004974058.1	121899	126056	-	1991	protein_coding	serine hydroxymethyltransferase 2	176.378	105.297	88.6439	94.5476	118.606	64.6253	64.4523	54.678	111.41	71.8696	80.219	93.5774	113.929	74.0522	64.2429	62.3825	125.255	68.6291	65.4296	81.8972	99.4011	61.1404	58.0085	58.0893	87.4524	53.9727	58.7611	62.517	85.48	65.3103	50.2999	54.9079
102089350	KLF10	NW_004973199.1	348346	352085	+	2618	protein_coding	Kruppel like factor 10	43.1204	32.5702	32.5261	32.11	59.4361	46.5918	51.9291	51.0875	110.29	88.9039	87.3218	85.9163	104.311	80.0346	78.4087	84.3586	58.9346	44.4344	43.2104	46.5101	104.218	83.1901	85.6799	86.2753	152.398	111.9	105.336	112.744	117.409	114.109	110.742	123.185
102093976	CPD	NW_004973261.1	3636607	3665136	+	5058	protein_coding	carboxypeptidase D	62.6878	50.4479	48.4453	48.1139	85.4131	76.1271	70.1331	71.9487	85.1965	70.6665	70.6003	65.8784	78.4707	62.0373	63.5663	59.6131	89.2464	70.9137	64.2659	72.4297	121.79	81.5659	86.5225	88.37	141.904	101.639	104.307	107.446	104.79	82.8592	77.1194	92.2981
102098079	USP14	NW_004973852.1	715765	734909	-	2032	protein_coding	ubiquitin specific peptidase 14	72.6139	70.2539	69.0321	76.5426	94.3726	89.9483	92.269	100.192	93.1344	96.0266	93.8512	92.0811	73.7572	88.1512	84.3753	91.3909	62.4276	63.0416	61.6737	53.5399	79.9021	78.009	83.4543	79.6841	83.674	74.7386	77.9554	73.5279	69.9375	71.8429	80.0208	82.6926
102097409	HOGA1	NW_004973420.1	2409467	2413302	-	1751	protein_coding	4-hydroxy-2-oxoglutarate aldolase 1%2C transcript variant X3	514.148	311.955	249.613	278.808	97.7835	46.1863	41.5991	35.8501	3.96938	1.82871	2.45053	2.95566	16.7265	6.85876	9.54734	5.702	228.607	154.358	164.745	215.572	27.982	20.8562	19.4432	17.6137	7.01098	4.90546	6.2573	5.15649	26.1628	10.7666	6.75819	10.29
102096281	BECN1	NW_004973939.1	842115	845719	+	1644	protein_coding	beclin 1	92.4015	77.8651	79.6289	81.0779	111.646	88.9649	95.3311	87.3746	94.4595	74.7442	80.7657	81.9697	79.4926	69.3213	70.8264	68.7477	92.2504	69.7771	70.3159	74.3874	91.8641	79.6792	81.3931	75.7299	84.8782	69.0331	70.938	64.2053	77.1549	64.8347	72.7802	72.6545
102087391	QDPR	NW_004973253.1	15255044	15264807	+	1495	protein_coding	quinoid dihydropteridine reductase	83.3664	118.075	105.055	94.9566	118.193	133.128	144.936	126.913	67.611	71.8859	70.4782	67.1052	57.6914	65.9751	60.722	70.6575	62.3501	73.798	75.6687	72.2401	77.1144	101.427	88.3522	84.9462	50.5008	52.0758	59.3756	52.3421	54.2017	53.1894	70.3595	61.0728
102090882	LSP1	NW_004973198.1	774539	827714	+	2749	protein_coding	lymphocyte-specific protein 1%2C transcript variant X1	46.0954	42.9123	45.5002	43.5495	77.7305	65.2359	66.3857	60.8934	99.3273	70.4711	74.5757	75.0156	118.738	108.661	101.472	99.5878	52.9814	44.4999	48.7385	50.9378	80.8693	86.6382	77.6778	79.6067	92.5889	94.668	87.8868	86.4129	113.517	114.386	119.096	116.873
102092226	HNRNPA0	NW_004973290.1	5719780	5720193	+	414	protein_coding	heterogeneous nuclear ribonucleoprotein A0	125.359	78.9785	51.6344	69.9229	107.86	60.4964	57.1653	51.9083	77.2265	72.5106	65.0656	77.4091	84.8932	67.2759	83.1081	68.0084	128.01	64.1144	64.0426	114.449	90.9664	90.1281	80.1527	73.4009	85.4986	79.8999	64.5927	78.9286	93.9971	84.0684	75.6934	76.2846
102088489	CNKSR1	NW_004973236.1	859569	867928	-	2247	protein_coding	connector enhancer of kinase suppressor of Ras 1	80.0805	50.2168	46.9381	49.2028	131.428	76.1516	72.3228	66.6955	105.875	73.1225	81.6885	90.003	129.804	90.7473	95.7668	84.868	75.607	50.0246	45.4677	65.2629	105.35	76.0801	73.3595	73.0689	103.076	74.9887	69.3394	76.2511	104.788	81.8563	58.613	78.9248
102095314	RCC1	NW_004973236.1	190548	200768	-	2511	protein_coding	regulator of chromosome condensation 1	119.41	49.3627	45.0989	46.114	134.084	58.78	59.0639	55.6293	113.408	70.5354	70.3469	82.6014	122.27	64.0085	69.6732	51.77	106.95	52.3026	47.6562	73.2652	168.422	78.8309	76.4591	76.2242	132.084	73.5093	69.2229	71.6588	117.508	65.7423	50.4433	57.8076
102097107	VPS26B	NW_004973536.1	1617676	1626991	-	4043	protein_coding	VPS26%2C retromer complex component B	75.6615	57.2457	51.1254	56.9568	113.226	90.0845	86.2442	90.0116	103.196	80.1903	89.3269	91.2301	103.617	78.4335	81.6883	76.1595	70.0497	51.7799	52.2884	60.3652	107.929	82.3414	88.8443	80.2662	92.1551	70.3805	70.0925	71.2512	89.0639	67.7922	68.0783	71.8055
102093231	MED27	NW_004973847.1	367065	447682	-	1328	protein_coding	mediator complex subunit 27	100.839	82.8757	86.2048	79.3112	91.5918	63.6331	68.9083	60.8964	85.6835	76.5555	71.9813	84.5371	80.004	75.4261	77.8724	80.8961	94.3896	75.9524	74.5363	89.6962	85.0755	70.9404	66.3626	72.4044	85.0461	73.8999	72.4357	68.1514	89.5792	72.6182	76.4021	83.0827
102088451	OGN	NW_004973518.1	1697910	1709806	+	3696	protein_coding	osteoglycin	83.5337	112.867	109.461	110.493	64.7074	88.0413	98.3255	95.2491	37.9864	65.2478	63.3363	64.1426	43.0644	52.2665	52.1735	55.1617	96.66	100.231	109.947	96.8287	65.5034	91.504	82.7855	81.2982	67.0941	88.7565	84.7626	74.7416	65.3725	71.4758	75.8928	67.0991
102090736	SNRNP40	NW_004973569.1	2740484	2748066	+	1311	protein_coding	small nuclear ribonucleoprotein U5 subunit 40	105.469	68.6273	60.5059	63.3735	106.78	62.9999	64.1856	57.3723	95.1257	70.5261	78.3697	73.1831	96.2945	74.4551	74.7305	70.0646	109.518	73.064	69.5704	76.9275	104.646	78.7233	85.1383	65.3862	104.877	71.652	67.0007	69.1992	106.522	69.6883	64.0204	71.1886
102094426	FOPNL	NW_004973488.1	4373716	4379036	-	696	protein_coding	FGFR1OP N-terminal like%2C transcript variant X2	57.9664	68.7791	67.773	69.3201	34.6374	40.6548	43.0711	34.9392	30.5292	33.93	40.0728	40.3252	30.4722	42.2204	39.6597	39.5925	106.116	106.452	113.521	123.604	110.703	107.602	99.3788	87.9734	145.516	109.232	103.791	107.488	134.472	116.681	109.885	107.914
102094446	PAQR7	NW_004973919.1	13710	16123	+	1545	protein_coding	progestin and adipoQ receptor family member 7	176.907	110.657	87.3613	94.0007	224.834	125.602	130.204	123.721	92.9288	63.7305	70.5117	71.3753	121.454	79.7172	84.6753	65.5274	94.0259	78.73	75.0504	88.4058	52.855	38.7098	40.1663	42.7131	36.9478	35.368	31.7319	25.0458	48.781	33.4777	31.3463	27.2551
102095851	SMG8	NW_004973740.1	618161	624021	-	3786	protein_coding	SMG8%2C nonsense mediated mRNA decay factor	91.0036	56.2207	51.7494	50.4555	120.26	78.9796	74.5262	69.3839	109.886	74.5331	74.9273	78.9689	121.267	77.4135	74.8082	70.0424	84.782	53.5879	53.8303	57.681	118.504	72.2739	71.8252	74.5138	109.381	71.4895	71.0246	73.2487	102.656	73.3517	65.2907	74.5409
102086780	CNOT11	NW_004973330.1	1661593	1676452	-	1502	protein_coding	CCR4-NOT transcription complex subunit 11	118.288	69.0064	62.2215	66.53	118.371	64.2807	68.1036	61.5604	98.7624	67.6869	66.3407	72.2259	111.08	63.2859	70.2749	63.6809	106.602	62.5436	62.8419	62.9155	132.147	76.9933	69.2907	67.4892	105.844	68.8675	68.4953	67.1265	116.589	69.355	56.0253	66.7187
102098668	HINT2	NW_004973473.1	588433	589243	+	414	protein_coding	histidine triad nucleotide binding protein 2	162.418	83.6243	96.0145	84.5395	111.168	68.3471	78.1259	47.1273	65.2348	57.5251	64.4898	80.2939	72.6959	84.5578	66.2047	68.973	117.116	84.185	75.9972	93.9889	88.1817	80.54	71.3047	76.6875	73.6375	58.2695	55.6214	61.7928	91.6175	61.2999	54.5204	59.6584
102098919	ARL4A	NW_004973770.1	893390	895995	-	2606	protein_coding	ADP ribosylation factor like GTPase 4A	89.7633	95.2085	99.7902	98.7818	65.3864	72.704	75.1747	74.6513	66.4481	73.5702	62.7514	67.6746	65.0297	59.1257	71.0122	70.2649	95.5516	97.5149	111.033	108.888	72.109	81.7453	77.8887	78.4057	71.6819	80.8579	74.7519	74.9036	58.408	62.3255	72.7385	68.1299
102090831	TRAF4	NW_004973261.1	3134368	3137069	+	1011	protein_coding	TNF receptor associated factor 4	147.632	57.4957	57.8404	57.7515	136.298	55.2193	63.4642	56.2171	123.549	57.2081	56.1176	68.5164	144.048	70.0104	74.9866	64.7838	102.609	57.0751	59.2688	52.6265	151.282	64.6528	72.8908	67.0683	115.962	62.0027	64.2892	65.2797	110.358	55.7026	40.7502	59.6729
102097075	LSM6	NW_004973211.1	800122	827955	-	1192	protein_coding	LSM6 homolog%2C U6 small nuclear RNA and mRNA degradation associated%2C transcript variant X2	82.7881	113.487	98.1152	99.4737	88.0226	88.376	95.0804	81.8401	80.9656	83.1074	63.3952	83.328	72.5256	59.594	66.6987	72.5363	74.1	70.0955	78.8884	97.9314	78.8239	90.3565	77.3687	80.2848	66.5992	73.439	52.8134	59.5153	73.3517	55.355	70.7794	61.4815
102092830	MRPS18A	NW_004973297.1	3086921	3109749	-	2466	protein_coding	mitochondrial ribosomal protein S18A%2C transcript variant X1	74.3513	80.3349	79.2349	77.2644	91.4279	89.5463	92.0254	86.228	76.5823	80.1004	84.6807	87.4989	73.3084	84.3461	82.6899	75.7116	65.0821	60.2769	63.7932	70.5232	74.4887	90.6787	82.8349	79.5463	71.1881	71.2935	72.7453	67.2129	79.4021	70.7644	77.4012	71.9977
102088153	EXOSC7	NW_004973639.1	75775	97118	-	809	protein_coding	exosome component 7	67.4295	72.9085	90.6262	90.5682	80.2549	83.6592	87.1117	79.6911	81.4949	80.398	76.9069	79.4732	71.9065	75.173	80.7348	61.2134	82.6986	56.7757	65.3282	73.6196	93.3403	90.9364	88.1612	82.9737	88.0124	73.418	76.2097	70.9502	80.0691	62.142	72.0536	66.0644
102089793	TBC1D14	NW_004973187.1	300573	364383	+	5354	protein_coding	TBC1 domain family member 14	47.1583	61.8687	65.9942	61.155	84.7844	99.9858	99.6538	111.331	92.9116	89.8601	88.0241	86.3277	81.4891	90.9181	86.4473	89.0262	53.7746	54.6637	56.7182	51.764	75.6874	77.7979	75.4607	76.2838	76.6213	75.6413	75.8216	75.8079	71.9016	72.6354	88.9823	85.3047
102087574	NSL1	NW_004973268.1	968983	980553	+	1882	protein_coding	NSL1%2C MIS12 kinetochore complex component	61.8959	71.879	81.1052	66.7403	63.1745	75.9873	79.5029	74.8227	74.9168	73.161	70.8053	76.5747	61.0684	69.5159	73.6445	71.725	70.5986	77.6322	79.2685	79.3266	80.4511	90.554	81.2899	86.0351	85.8857	85.8421	89.8917	85.6708	76.4278	83.0912	93.5015	87.6699
102095520	CWC27	NW_004973377.1	3982133	4085423	-	1976	protein_coding	CWC27 spliceosome associated protein homolog	85.1201	102.744	94.7705	95.4309	73.7558	78.1778	82.5078	82.9974	57.3839	73.428	74.796	77.868	58.0611	70.2177	75.5517	69.2225	79.2236	81.5317	84.2639	96.0487	80.9997	93.4781	95.0884	81.598	64.4046	67.793	71.8005	62.774	64.6902	62.5035	73.0838	66.9019
102091125	HARS	NW_004973290.1	14391666	14408673	-	1891	protein_coding	histidyl-tRNA synthetase	98.5621	61.4788	63.6224	62.2712	97.4979	77.5466	70.3638	70.7283	98.0835	75.3528	72.6113	87.3681	100.299	79.7249	83.9848	64.5198	93.3191	62.3717	66.2724	80.9088	98.6627	81.3066	79.5356	80.8287	85.3687	65.6215	65.9931	62.7536	87.5257	71.3203	57.8271	71.3009
102090619	FBXO6	NW_004974095.1	533645	538731	-	1539	protein_coding	F-box protein 6%2C transcript variant X1	83.6906	71.791	72.7788	68.0124	143.472	119.011	118.58	123.652	84.7749	72.8216	71.2513	76.5684	100.141	82.1865	83.3634	84.856	66.1846	64.6393	60.4122	63.6389	89.7668	77.3776	82.0459	73.087	60.3574	53.7932	53.5754	53.4997	64.0146	47.1144	52.1153	54.9857
102098317	CPOX	NW_004973689.1	23378232	23388653	-	1573	protein_coding	coproporphyrinogen oxidase	85.9757	102.438	93.7804	95.2386	70.0115	80.0969	81.4124	88.4423	65.7733	73.7921	71.2267	73.0153	66.0022	71.9629	71.7989	73.628	80.405	92.4421	94.84	95.4144	68.5266	81.2568	73.4233	74.1023	60.7437	66.9209	66.7023	63.14	60.9086	74.5218	78.0157	74.7756
102092480	RRM1	NW_004973436.1	258247	278425	+	3350	protein_coding	ribonucleotide reductase catalytic subunit M1	142.539	66.4723	66.6587	65.7611	132.805	65.5744	63.5029	68.5385	108.716	71.4491	69.8068	73.976	100.27	63.6906	62.6685	54.8982	121.958	60.9068	63.4216	73.0897	125.209	66.1974	75.6416	70.1313	100.775	63.173	65.6893	60.2576	84.2554	55.4099	43.3702	51.4881
102095476	EIF4E2	NW_004973886.1	2847723	2867002	-	1361	protein_coding	eukaryotic translation initiation factor 4E family member 2%2C transcript variant X3	96.3062	73.4862	69.057	72.4612	94.2019	78.2449	75.5455	64.4061	88.7128	77.3461	68.6596	75.9059	82.5165	77.7277	80.8404	72.6258	87.8204	63.4266	66.4951	87.1323	97.9776	77.97	79.0024	67.1497	84.788	68.3483	66.3131	63.1819	78.3588	72.1005	66.6599	77.9445
102086639	IHH	NW_004973190.1	1462609	1477646	-	6105	protein_coding	indian hedgehog	120.969	72.0406	65.9787	64.5086	105.362	61.349	57.6316	53.5421	91.5333	54.4168	60.0153	64.264	97.6686	59.3505	59.5742	49.3241	103.893	69.2625	65.8099	93.9578	119.692	69.3547	71.9311	74.4405	114.618	69.7191	75.3462	77.5394	110.581	73.0435	54.9556	63.9674
102093830	LOC102093830	NW_004987563.1	228	1274	-	607	protein_coding	ATP synthase subunit d%2C mitochondrial-like	34.637	63.0205	57.9187	66.8205	69.9544	133.233	137.328	109.938	99.1276	121.33	139.809	143.96	94.8375	54.7253	58.925	71.3863	75.234	50.193	59.4045	56.691	69.9566	112.915	111.11	92.6531	50.224	33.7207	36.7125	33.2913	70.6022	42.2073	50.5431	40.0226
102089908	G3BP2	NW_004973188.1	2396647	2425982	-	4240	protein_coding	G3BP stress granule assembly factor 2%2C transcript variant X1	83.9397	95.9663	95	92.7289	90.3907	98.0736	96.3154	95.0993	69.176	70.4701	71.4022	70.4193	61.9301	64.3031	68.5402	69.4656	85.854	83.887	85.0854	84.9049	74.5462	75.0829	75.2131	70.7605	70.0188	62.2399	65.4781	61.4001	60.5285	59.2271	68.6364	65.9864
102098448	LOC102098448	NW_004974753.1	119349	167449	+	1387	protein_coding	solute carrier organic anion transporter family member 2B1-like%2C transcript variant X2	28.678	21.571	20.125	23.9368	119.693	103.657	103.137	91.5363	130.432	92.9223	79.4034	92.4221	136.746	99.6677	102.029	99.0503	27.9118	14.6442	18.3512	17.7487	99.6042	74.7913	77.2108	81.7505	80.3958	68.7799	69.3544	65.4074	119.33	86.955	85.9498	103.632
102086690	SOCS4	NW_004973719.1	244621	252965	+	2487	protein_coding	suppressor of cytokine signaling 4	52.0939	56.3697	52.4956	44.7835	67.744	70.1865	65.8722	73.9028	77.9318	70.5723	74.8598	69.3921	66.8418	65.3454	64.3271	65.9993	54.2557	56.7053	55.9341	61.7322	118.284	111.833	111.42	109.786	107.444	101.922	107.823	92.0587	83.6833	69.9725	73.4874	81.2395
102087408	MCAT	NW_004973421.1	2234578	2242434	-	1531	protein_coding	malonyl-CoA-acyl carrier protein transacylase	81.6535	87.6602	84.3522	86.6348	67.1008	75.0513	80.0388	73.5075	65.1132	72.8099	67.8867	80.8689	68.6044	68.4293	77.9585	75.7782	87.889	80.8068	81.0475	87.1395	71.285	75.3621	70.9338	65.7665	77.7788	69.7117	71.9284	73.7183	76.5755	76.4083	79.4402	76.0335
102085528	CLU	NW_004973831.1	96450	100725	-	1331	protein_coding	clusterin	12.6654	17.3406	16.5915	17.4484	77.8011	39.0706	47.6134	40.7893	111.451	84.5024	93.8484	104.536	183.321	128.626	119.028	101.117	25.8386	24.2777	30.2785	29.0358	73.6237	72.1722	65.5654	68.3224	93.6165	99.2723	107.711	101.27	122.13	131.29	90.7185	100.539
102094707	SNX33	NW_004973252.1	763958	768454	-	2809	protein_coding	sorting nexin 33	79.7025	47.5495	37.044	42.037	104.45	67.3137	59.9126	57.3782	106.537	68.8234	73.9162	74.3345	116.418	82.0519	75.2918	67.8173	77.6073	46.5075	49.3964	55.5981	118.405	73.671	71.4928	73.0624	128.851	80.4145	85.0179	81.0467	110.829	76.923	65.2975	75.4583
102096639	ACTR6	NW_004973717.1	1918	12069	-	1621	protein_coding	ARP6 actin related protein 6 homolog	50.5954	92.6809	88.3878	82.0265	59.6573	85.1556	94.2504	96.9874	67.1333	79.1381	86.4705	85.8343	58.4405	77.5561	85.7419	84.875	46.142	73.7573	74.1487	58.6234	59.6225	87.8296	80.687	79.0428	61.217	77.6791	75.3813	72.1451	69.2851	69.6313	87.0613	76.6828
102098212	RCL1	NW_004973203.1	3517664	3557329	-	2341	protein_coding	RNA terminal phosphate cyclase like 1	106.074	139.58	128.066	127.849	70.2137	77.6673	81.4379	80.3237	55.6472	75.2301	68.7347	68.448	58.327	74.8784	76.4766	79.3278	76.9864	100.666	95.363	89.4406	53.7607	64.9992	63.3264	61.9977	50.6921	55.6616	51.483	45.7319	54.0779	56.475	67.4926	66.6754
102092651	SLC30A5	NW_004973377.1	2331841	2353570	-	5056	protein_coding	solute carrier family 30 member 5	76.4989	76.9699	74.8806	69.5469	98.2342	93.0979	96.1136	95.2985	72.0333	78.2547	76.1917	82.046	71.5105	74.5956	70.8579	76.9748	63.5603	66.6962	66.9133	61.8304	86.5329	85.105	83.6587	83.0675	65.3145	62.5688	63.6153	62.8857	66.5916	68.0728	73.0757	69.1108
102093250	CLUH	NW_004973287.1	1681569	1703195	-	5165	protein_coding	clustered mitochondria homolog	104.112	82.8759	68.2381	74.4755	109.58	96.3524	99.0747	93.0136	90.1214	85.2051	81.1837	82.9351	94.0131	79.0075	77.7553	72.992	76.5547	65.5121	59.6492	62.7806	81.5447	65.479	61.9101	66.6497	66.7091	58.3469	55.6932	53.6921	65.8539	55.8265	53.2047	63.7719
102087414	SMAP2	NW_004973569.1	381069	386579	-	2191	protein_coding	small ArfGAP2	50.4002	48.9643	48.4603	48.5196	76.6461	74.3457	79.4522	76.1435	86.6475	70.059	81.274	82.8551	82.6018	90.7342	81.5349	86.1258	57.5542	48.0375	53.4871	49.4129	83.4872	83.2182	83.0038	88.4954	92.1697	80.9925	81.5368	81.9285	83.1854	92.5529	88.6164	90.182
102086751	LOC102086751	NW_004974157.1	9358	35039	+	2801	protein_coding	choline transporter-like protein 2	48.5532	33.3416	29.518	27.3846	123.331	84.0241	70.5984	81.8712	108.26	78.1655	77.6167	81.2979	112.496	90.8615	78.3522	76.1381	60.1833	34.939	35.1496	33.5486	125.535	87.7696	90.4674	82.5817	119.723	61.3313	70.4097	77.6709	105.166	70.9299	58.7556	84.1303
102085221	UTP23	NW_004973428.1	3776772	3780809	+	849	protein_coding	UTP23%2C small subunit processome component	70.9456	81.3041	82.4028	72.8166	83.8953	85.7978	86.4145	86.5943	72.9773	78.4959	75.249	78.0734	67.3291	68.9226	69.6043	67.5022	61.5366	61.4411	66.206	82.6224	84.4163	97.5614	92.8905	88.4132	84.5888	59.1961	66.2759	66.5946	65.563	61.4917	69.1751	63.4288
102098031	PIGC	NW_004973192.1	10333253	10334178	+	926	protein_coding	phosphatidylinositol glycan anchor biosynthesis class C	103.501	61.6195	48.8409	50.6894	166.855	74.947	80.3647	65.9578	105.939	68.2947	72.5958	78.675	117.135	81.4038	84.5988	62.1048	93.1533	49.6021	46.3845	68.0339	100.014	69.7301	56.5449	54.8573	79.9854	54.0763	51.1388	55.021	112.509	70.4731	52.3003	59.2476
102095179	WBP11	NW_004974391.1	74840	87082	-	2809	protein_coding	WW domain binding protein 11%2C transcript variant X1	89.345	75.0902	72.2012	71.6143	79.8737	66.7692	67.7762	64.1226	81.9356	70.6045	69.8428	72.9881	82.2618	68.043	70.7936	65.4003	92.7943	76.9099	79.1602	86.978	95.4902	67.9243	72.1064	71.0441	79.904	64.735	70.6058	69.567	78.913	65.6513	68.34	79.9268
102095069	MAN2C1	NW_004973252.1	823974	835147	+	3228	protein_coding	mannosidase alpha class 2C member 1	113.776	64.7475	53.1423	58.8734	140.54	79.3652	81.1364	74.808	106.612	68.3837	71.6328	73.1337	116.011	75.4385	75.9367	64.3963	92.9754	54.4853	56.7289	61.3377	99.4645	63.0426	62.7469	69.2692	84.5543	62.6166	58.9098	55.2759	85.9901	59.9749	49.2862	51.0509
102084708	LOC102084708	NW_004973281.1	300802	311028	+	4836	protein_coding	interferon-induced protein with tetratricopeptide repeats 5%2C transcript variant X1	4.46503	6.717	6.1373	5.07284	15.8048	33.2087	33.1147	35.0239	135.838	146.745	147.88	155.916	71.9235	108.107	112.067	120.199	5.8291	6.6819	7.71212	6.51359	41.043	66.0484	63.003	61.524	146.049	162.763	158.286	144.874	72.2693	97.3084	103.679	103.819
102091268	NAA35	NW_004973470.1	762339	792888	-	2506	protein_coding	N(alpha)-acetyltransferase 35%2C NatC auxiliary subunit%2C transcript variant X1	61.6759	80.9288	84.3149	77.5322	73.4615	86.5149	91.0812	102.792	61.5716	76.5858	77.146	73.314	62.3049	81.9801	77.4916	84.304	62.3184	80.3144	79.1388	74.9958	70.8461	81.9449	77.3855	76.1048	63.0303	65.4153	58.6901	59.5346	63.294	62.6907	81.4125	75.2109
102088290	ABT1	NW_004974255.1	634	15094	-	734	protein_coding	activator of basal transcription 1	122.059	57.0661	46.4532	58.1555	111.969	50.0108	46.2151	33.5156	94.1508	47.1694	80.5432	84.3395	103.746	80.0692	50.8482	56.3142	105.743	78.9288	79.9502	109.632	98.1659	83.2832	71.923	84.3458	94.4968	52.2867	63.7566	75.2711	104.022	74.0896	42.6936	41.6479
102092437	GNG10	NW_004973918.1	852790	859292	-	726	protein_coding	G protein subunit gamma 10	73.8339	83.5987	90.7667	93.0379	69.4309	71.8927	75.3385	68.5487	41.303	51.5485	62.3865	50.9968	41.4547	65.4651	59.4411	58.0349	80.2457	106.186	108.1	108.288	75.4282	100.604	102.395	88.7113	63.4102	58.6526	71.1097	58.3338	79.3848	69.2464	83.9133	68.8768
102097317	LOC102097317	NW_004981020.1	6	287	+	282	protein_coding	bromodomain-containing protein 2-like	46.3454	53.8055	36.3357	51.6164	67.0304	70.5088	57.814	35.0948	65.4899	91.5485	63.3995	95.9967	101.71	77.02	82.0291	87.0963	87.3009	40.9241	41.3688	63.8292	96.0717	83.5184	98.5686	85.242	87.7909	105.635	80.9985	89.9547	68.1245	90.8505	74.601	98.3521
102096759	CDC23	NW_004973790.1	1647055	1655702	+	2295	protein_coding	cell division cycle 23	79.5611	77.0088	84.5998	83.4489	78.5444	69.977	73.331	78.1142	76.491	74.2092	63.984	75.2842	75.9543	67.9174	73.6897	73.435	80.5766	81.463	84.6433	75.2011	72.0014	72.0674	68.1635	70.9478	67.8446	68.1646	63.4387	69.6917	73.084	74.5626	70.2777	72.8634
102096579	APBA3	NW_004974052.1	261977	266628	-	2068	protein_coding	amyloid beta precursor protein binding family A member 3	115.863	55.3901	40.9204	46.9767	124.523	57.5965	55.186	51.4116	111.006	65.5162	69.7394	73.8263	145.63	72.0363	79.5225	62.184	111.05	47.4347	49.4887	65.2798	117.906	60.2715	57.5157	57.023	103.588	57.177	62.1408	57.1746	118.98	61.8267	51.5001	64.2193
102097481	RPS19BP1	NW_004973596.1	320340	322854	-	1004	protein_coding	ribosomal protein S19 binding protein 1	58.295	61.5151	64.2264	69.0683	67.3961	85.6915	85.6454	94.0668	71.4026	84.3174	85.7131	91.1991	64.5796	79.4062	59.2459	79.7543	48.8544	63.91	63.7313	48.5114	64.4943	88.0348	86.0614	78.6036	71.9373	71.1723	72.136	77.0832	65.2538	77.757	95.3828	91.3433
102090402	PI4K2A	NW_004973420.1	2398381	2403392	-	2504	protein_coding	phosphatidylinositol 4-kinase type 2 alpha	90.5453	64.4363	51.7865	54.5379	99.3398	59.8605	60.1742	56.3495	93.1846	62.98	73.4948	78.3807	98.493	70.3102	72.5851	61.9627	85.5593	64.985	61.3427	71.25	102.748	78.3115	69.1002	72.1807	99.1151	72.4011	72.9021	73.8338	84.689	72.5862	58.1982	63.7095
102098344	MLEC	NW_004973299.1	1350868	1358965	-	6234	protein_coding	malectin	73.2853	68.8016	67.4756	63.3049	73.8268	75.3831	77.1502	73.5711	67.6594	73.4835	75.4456	75.6423	63.8622	70.542	62.3951	63.3582	73.5563	68.1624	67.7655	66.7066	91.7874	80.612	79.2565	81.8125	81.5592	75.576	79.5065	78.1074	75.0663	71.9197	72.2383	76.5429
102099012	CUNH14orf1	NW_004973262.1	18812582	18814756	-	754	protein_coding	chromosome unknown C14orf1 homolog	54.2611	63.205	60.2166	67.8921	73.3925	63.6446	70.797	67.1282	59.522	60.5165	78.0907	78.4064	73.937	79.9787	85.5927	86.0708	45.6117	48.9786	58.3722	59.3301	83.0752	88.4445	93.4489	76.0933	81.95	81.9244	87.1872	79.547	78.0701	75.971	96.7822	86.7248
102092389	LAMTOR2	NW_004974534.1	87389	89924	-	778	protein_coding	late endosomal/lysosomal adaptor%2C MAPK and MTOR activator 2%2C transcript variant X1	132.198	94.767	66.3067	73.9962	127.468	52.5888	62.5291	48.7022	87.0393	56.0774	50.5566	65.4978	88.7913	58.1336	53.4693	61.0859	120.778	58.7413	59.9794	60.9022	113.36	74.1512	68.6863	53.9249	84.9447	59.1955	54.6609	58.5797	119.982	61.8221	52.1092	59.0689
102086831	BACE1	NW_004973237.1	760356	762680	-	1619	protein_coding	beta-secretase 1	142.029	46.0677	41.4659	37.9828	135.706	48.771	44.1786	44.5366	103.646	45.8604	43.4359	46.1053	137.237	59.3437	58.9529	41.5649	155.196	54.3171	52.8416	86.8175	174.579	55.9011	62.42	54.4879	127.514	57.0049	49.3222	56.9641	125.202	59.715	36.1399	49.6428
102096661	UCHL5	NW_004973192.1	9054160	9071820	+	1531	protein_coding	ubiquitin C-terminal hydrolase L5	75.7151	107.9	105.123	104.902	63.88	88.1634	90.8595	98.2562	59.1467	70.457	77.3846	68.3876	53.96	59.7505	70.9752	70.5612	63.9527	79.6007	83.5875	81.9526	65.1355	84.1773	73.8894	79.5419	50.3825	57.6554	63.9229	50.6901	48.5836	50.0443	74.2873	61.7524
102087527	SDE2	NW_004973434.1	209487	217980	-	1732	protein_coding	SDE2 telomere maintenance homolog	57.1953	80.942	84.0492	75.0699	59.3137	71.7504	77.4306	74.7724	67.5318	76.4928	80.6535	74.0124	55.2783	61.9634	68.3502	67.7912	58.267	69.9632	75.1117	72.5947	68.892	89.2291	82.3584	78.0361	74.7772	86.84	83.4166	76.4582	66.5512	66.2852	75.4086	75.158
102094861	OVOL2	NW_004973510.1	1231610	1248344	-	1052	protein_coding	ovo like zinc finger 2	67.1582	56.0675	48.365	52.3915	81.508	67.7879	74.7387	59.9394	88.909	80.4702	83.615	82.4968	106.178	77.7263	73.9119	73.0783	68.7767	52.4373	61.3274	58.124	79.8162	62.133	60.0136	68.7657	101.329	72.9628	79.7891	75.4053	88.7322	76.7364	65.2005	84.6738
102092661	HDDC2	NW_004973439.1	2052258	2062147	+	595	protein_coding	HD domain containing 2	61.4393	75.4258	90.2633	83.286	73.2069	87.3999	93.6934	92.6704	59.4078	75.6791	73.7181	74.2681	48.5448	57.9763	69.5878	69.47	66.6442	72.9288	83.18	67.6217	68.4612	103.184	80.3959	75.4649	57.7704	71.2588	65.5425	69.3706	65.817	57.6822	70.3459	68.7301
102083967	DPP7	NW_004973301.1	86127	118169	-	1676	protein_coding	dipeptidyl peptidase 7	59.2193	58.3995	57.0266	53.2801	101.669	95.8218	90.373	87.7309	63.5085	59.1074	62.4402	66.3903	101.837	74.4011	85.2479	75.0603	54.8317	45.4462	48.3025	56.6996	74.9772	82.421	81.3819	76.4489	60.9172	78.8374	68.8079	70.1624	85.5277	77.1526	80.9355	79.4812
102093009	RTF1	NW_004973262.1	2673602	2704186	+	4703	protein_coding	RTF1 homolog%2C Paf1/RNA polymerase II complex component	73.2192	82.9289	83.356	77.0969	67.5701	82.1174	81.0743	80.6865	66.5038	66.2133	66.2989	68.8619	66.6992	65.9052	64.1072	72.2226	76.4828	75.9721	81.7076	76.321	70.0263	70.6734	68.5875	69.002	69.7819	70.335	68.3507	65.4117	70.6996	64.497	73.9011	73.4803
102098990	POLR3H	NW_004974249.1	292416	299338	+	1606	protein_coding	RNA polymerase III subunit H	91.7572	91.5505	81.733	81.9779	70.4492	75.1178	79.5758	69.7225	59.1048	66.419	72.4349	67.053	71.6891	84.6447	89.2056	83.181	68.3383	63.811	65.1559	72.8511	64.6061	78.9281	76.3422	70.4615	51.7242	60.3112	58.2782	54.6142	73.7662	73.4421	65.4965	76.0123
102096778	PRPF6	NW_004973200.1	1675152	1696649	+	3988	protein_coding	pre-mRNA processing factor 6	74.3302	51.2831	51.9634	54.1334	80.8524	67.6922	65.5422	67.3584	81.863	73.4677	70.7136	69.7281	92.434	70.6731	70.8728	67.2457	74.8328	61.5228	60.1454	65.0475	86.002	66.8214	72.6717	69.5454	98.454	73.9175	75.0639	74.2284	93.5037	77.5757	70.7206	79.5474
102089420	HIP1R	NW_004973182.1	3756238	3771387	+	3482	protein_coding	huntingtin interacting protein 1 related	89.1572	49.959	40.4882	40.2061	148.698	78.792	73.934	75.9288	104.766	66.8439	65.0382	69.7425	125.357	73.1644	78.2131	61.6486	63.363	40.0374	38.377	52.4541	114.668	63.0799	68.9992	66.6911	101.127	60.2533	62.0791	56.0594	100.725	61.5695	50.0335	64.3622
102090281	LOC102090281	NW_004973290.1	6540982	6545504	+	1111	protein_coding	myeloid protein 1	126.331	98.8705	102.088	89.5027	24.9046	31.8359	35.0298	29.778	70.4244	148.251	173.798	168.057	43.4518	43.2392	39.0176	34.3291	58.3582	56.9239	53.2977	59.8025	33.5516	54.0696	41.3108	38.5784	113.628	144.591	125.864	130.031	47.8848	31.327	23.4723	31.5242
102090927	AQP5	NW_004974124.1	228784	233272	+	2412	protein_coding	aquaporin 5	61.8807	26.3146	25.0497	25.7663	109.83	63.9669	71.0821	60.3745	86.6946	71.5222	73.8273	86.0743	95.9691	59.114	52.2237	45.7817	37.8665	18.3731	19.7863	23.3755	180.114	94.1351	101.484	101.918	122.236	80.9211	91.3121	84.6715	124.374	75.455	59.1461	71.5952
102085634	TIMP3	NW_004973449.1	302587	341840	-	5398	protein_coding	TIMP metallopeptidase inhibitor 3%2C transcript variant X1	74.3891	78.0318	74.9148	77.2901	60.1899	47.9562	51.7347	50.9687	53.7107	45.8614	50.2113	49.8552	59.3464	50.1772	49.9475	47.794	93.4777	88.2969	93.0285	82.824	80.9437	84.7625	84.7851	83.7281	103.174	94.4919	90.4782	89.0492	77.2014	78.0432	77.5395	76.546
102089978	INTS8	NW_004973199.1	3488051	3511174	-	2962	protein_coding	integrator complex subunit 8	70.0221	85.3527	90.4208	89.0075	63.3545	77.0042	86.3809	80.4759	62.7526	68.8493	67.8447	66.7315	60.8962	69.3593	61.4272	66.2018	67.7615	74.2619	80.442	69.5271	68.7616	73.9753	73.4741	69.6712	69.836	63.9208	68.2126	62.1995	65.2743	67.2377	79.6807	79.6257
102084658	CHUK	NW_004973347.1	2600383	2629886	+	2347	protein_coding	conserved helix-loop-helix ubiquitous kinase	64.4822	61.5533	56.2292	61.1129	96.1802	99.3815	88.6244	104.576	79.1114	79.3013	84.2005	78.7048	87.9553	79.3685	82.907	80.6564	52.6076	55.6623	59.7978	54.8129	72.8622	75.2063	77.5785	71.405	63.8133	63.7733	63.6156	59.7208	59.9213	57.6694	62.4648	62.3645
102084982	MCCC2	NW_004973627.1	648946	681115	-	2002	protein_coding	methylcrotonoyl-CoA carboxylase 2	117.696	155.957	149.399	145.903	57.3353	61.7873	64.4922	64.2645	35.5107	50.3822	50.7246	48.9179	40.5589	46.3315	47.0921	51.6665	94.7161	107.105	108.332	110.139	55.9538	70.8504	57.4745	62.5276	48.2382	58.2404	56.4903	46.4959	58.929	51.0678	68.3035	54.2017
102097983	CUNH11orf52	NW_004973237.1	2158710	2166965	+	3004	protein_coding	chromosome unknown C11orf52 homolog	57.7566	61.5367	65.5148	60.9223	87.2738	95.1481	103.118	94.7879	74.1709	73.283	78.4026	75.1415	75.9133	78.682	72.6691	74.3165	51.612	59.086	56.9578	56.2186	76.9469	77.7861	77.0375	74.5854	71.7203	63.818	67.8153	67.3412	62.23	63.1597	67.6972	71.9753
102097687	ERMP1	NW_004973203.1	3206127	3225695	+	4475	protein_coding	endoplasmic reticulum metallopeptidase 1	63.5322	82.1397	83.2603	79.5631	100.275	115.054	114.88	123.595	107.745	105.588	107.924	105.153	82.149	94.1589	91.9164	101.025	33.4285	42.5519	39.4594	40.6371	48.9912	55.0552	54.9402	55.4904	38.1774	42.4725	45.8139	42.8031	39.3524	44.2345	50.8798	54.2876
102091353	LAMB1	NW_004973179.1	2272198	2313960	-	5464	protein_coding	laminin subunit beta 1	120.774	87.0236	87.525	86.713	82.9271	55.1098	59.8687	55.0106	53.4617	43.6959	47.5979	44.335	57.6314	40.7325	44.5058	36.0338	141.601	107.126	111.379	115.444	90.5859	82.4309	74.5331	80.3511	69.0874	69.5029	66.5122	61.4162	59.3653	55.1603	46.7238	45.7582
102095786	LOC102095786	NW_004973567.1	193782	202164	+	1355	protein_coding	cytochrome P450 4F22	120.496	49.05	49.6753	46.8316	160.529	61.5185	57.6378	64.6913	139.667	55.2386	71.2507	69.7784	148.621	97.1184	72.5908	59.6842	75.1721	35.2606	43.0479	49.815	113.868	54.8793	59.9515	62.4261	87.2774	45.7223	53.3128	56.6396	93.9743	52.977	31.2134	38.6966
102087039	STAMBP	NW_004973348.1	241045	254276	+	2476	protein_coding	STAM binding protein	58.2922	40.9115	40.4564	39.9624	98.0291	78.22	77.6349	74.4596	98.9704	78.8878	77.7919	81.4377	95.2832	78.5358	79.4511	81.1318	54.4967	40.6438	41.6908	47.5739	87.6906	70.0055	77.7139	77.2101	83.4611	66.6507	70.8015	64.3367	82.364	74.9689	71.7782	84.6257
102095802	MTX1	NW_004974174.1	119070	120739	+	774	protein_coding	metaxin 1	103.026	49.6992	45.1938	52.8257	106.182	70.1514	65.2304	47.1273	98.0084	68.0026	64.6773	77.4091	102.82	81.5436	67.3076	63.9815	97.1216	47.713	48.6426	78.6586	97.0647	70.4316	71.5468	66.5092	73.2238	54.0707	59.9819	64.9929	96.7365	63.703	53.2279	68.0056
102084606	MTAP	NW_004973627.1	493852	524590	-	1937	protein_coding	methylthioadenosine phosphorylase	67.7657	84.5117	86.0075	80.1278	63.3607	75.6063	74.8018	74.1579	64.3829	77.5927	77.0403	76.5585	60.3772	66.6186	68.1413	69.9977	56.8545	74.1172	75.6489	71.3346	65.9656	76.6434	75.6445	65.6796	70.2434	65.5727	63.7548	67.4784	66.247	59.27	79.6463	66.1586
102098345	KLF6	NW_004973312.1	401674	410580	-	3787	protein_coding	Kruppel like factor 6	50.9665	67.4922	68.9499	65.5144	40.1485	50.2327	51.9393	44.2028	60.4609	61.7246	61.6256	58.8694	54.0837	65.4501	66.0109	69.7075	76.77	72.3458	73.6062	73.6025	64.1323	74.9102	73.2287	75.9313	94.7109	98.6401	95.6716	102.464	70.4354	85.2672	96.5213	93.5524
102098796	COL5A1	NW_004973847.1	1589508	1735206	+	8381	protein_coding	collagen type V alpha 1 chain%2C transcript variant X1	144.595	116.046	108.201	116.344	78.7105	53.1291	55.8175	50.2706	36.0391	27.819	32.8234	30.8993	38.4646	26.4641	25.3974	24.898	195.98	144.061	149.488	152.802	93.8822	73.8543	70.4968	76.0069	52.5119	47.4276	46.2432	46.8634	43.6992	36.7693	32.1089	30.2669
102098654	PTTG1	NW_004973290.1	8867471	8871343	+	831	protein_coding	pituitary tumor-transforming 1	82.2834	88.2086	104.809	94.862	62.636	63.9591	58.5411	66.6927	47.7936	61.4115	65.1176	70.6623	41.8072	49.1986	46.7842	57.4302	74.4032	77.7705	86.5707	92.694	74.2214	65.2821	84.2714	69.0425	74.1103	82.2505	72.6279	70.8827	66.094	58.7518	80.1669	63.5846
102087646	MAN1A2	NW_004973390.1	902258	1053833	-	6687	protein_coding	mannosidase alpha class 1A member 2	48.1531	61.8397	57.9642	57.4022	61.1236	69.8475	68.5812	75.2683	75.9644	76.3466	75.4324	72.3338	64.3991	68.8966	65.6682	73.0712	52.7509	62.9926	62.3554	60.4064	80.3111	75.2698	72.0185	72.099	93.0156	79.5297	78.5916	78.8279	72.4856	73.8066	78.0608	87.8877
102097071	LOC102097071	NW_004973189.1	831148	837120	-	2569	protein_coding	isopentenyl-diphosphate Delta-isomerase 1	32.0724	47.5828	43.5993	38.452	60.6764	67.2765	67.6593	71.3238	65.1635	78.5248	77.9451	77.7922	90.8117	89.22	96.6267	90.3204	37.1618	35.4888	38.4614	34.8267	78.9067	74.4759	76.1587	72.2081	103.377	95.0408	83.9968	86.0241	80.7246	77.1472	89.0551	87.63
102097251	XKRX	NW_004973990.1	57482	61881	-	1703	protein_coding	XK related%2C X-linked	37.9268	18.9487	18.9841	19.4952	114.052	70.7269	73.3448	78.3702	120.455	70.9795	79.5073	83.8052	146.835	102.78	97.023	78.9122	38.0716	24.2603	20.3432	26.89	119.257	82.8236	89.3281	87.4878	85.3016	52.3688	58.6663	64.5056	92.56	66.9881	58.4203	64.5502
102098250	FERMT2	NW_004973611.1	17830	72153	-	3258	protein_coding	fermitin family member 2%2C transcript variant X4	138.134	106.656	100.263	103.862	78.8721	54.4573	55.4493	53.029	38.9485	32.802	34.5354	37.1466	41.0422	33.9602	32.8754	31.0742	181.297	122.065	127.875	139.014	82.979	78.2198	82.0765	71.9029	55.2015	54.0747	52.9524	52.5234	47.9288	40.2086	40.021	38.6502
110354865	LOC110354865	NW_004973258.1	406238	428190	+	1466	protein_coding	mitogen-activated protein kinase kinase kinase 7-like%2C transcript variant X2	72.9996	83.3835	87.2487	82.2205	79.0457	81.9001	86.9957	86.2178	77.2114	71.8063	71.7097	71.4197	66.9617	67.9774	66.1663	68.9224	68.9676	66.9134	64.6262	65.3633	68.0235	64.9845	66.1419	71.1575	67.9686	61.7076	63.5903	59.2432	55.2739	52.4281	61.1381	59.519
102085402	ABHD14A	NW_004973518.1	938252	940062	-	1080	protein_coding	abhydrolase domain containing 14A	114.173	58.3735	52.5092	43.7644	140.78	64.0831	67.201	70.1673	123.746	63.3743	77.6949	82.2011	133.91	92.0364	81.8951	68.2254	73.084	51.5052	48.281	60.5386	81.483	50.721	54.2679	56.694	66.1173	41.1197	50.0369	40.6067	89.6245	58.41	38.1467	41.0518
102098132	MKKS	NW_004973642.1	1796025	1804309	+	4386	protein_coding	McKusick-Kaufman syndrome%2C transcript variant X3	58.8186	79.7136	84.6276	76.0691	79.6992	92.0192	92.3898	102.378	71.5368	80.7635	75.5474	81.418	63.2765	74.5136	73.6158	76.0311	45.6328	53.5719	58.3953	67.4734	57.827	70.5322	72.1199	65.4579	58.4515	64.5849	66.9398	62.3461	52.6173	50.8632	65.8521	56.8662
102098527	B4GALT7	NW_004973290.1	792622	794855	-	1073	protein_coding	beta-1%2C4-galactosyltransferase 7	80.8485	60.9452	51.0407	48.6225	110.04	65.7484	62.0027	60.611	78.1004	66.0259	69.7595	79.0272	89.6048	66.9176	60.1463	56.388	74.9619	50.5506	45.9602	59.2067	106.189	80.6472	86.9533	77.1419	87.1425	60.1233	57.113	60.7063	92.7341	61.9446	56.3679	64.5266
102087742	LOC102087742	NW_004973242.1	1701776	1761569	+	3353	protein_coding	uncharacterized LOC102087742%2C transcript variant X1	47.9601	68.7711	71.7626	66.9217	99.6777	123.334	126.657	119.498	88.3049	90.9027	84.2477	87.1483	100.482	98.3844	92.3533	101.242	34.2456	47.5666	45.5995	40.0252	50.1418	56.983	55.2666	53.1601	43.569	45.5115	43.3106	42.9568	47.7461	43.6106	54.7034	54.6421
102093674	RBP5	NW_004973390.1	1906399	1908201	-	720	protein_coding	retinol binding protein 5	55.7712	59.3629	62.324	56.7877	74.5754	62.4014	74.8706	76.5818	50.7488	60.5947	71.8457	66.3507	76.8674	80.5614	66.416	66.8387	42.8063	43.5978	48.1173	52.573	92.0687	92.621	81.4019	80.6315	69.6221	71.0711	69.1231	69.2702	100.913	85.2652	86.1344	75.0743
102094327	MRM3	NW_004973740.1	963703	965444	+	1193	protein_coding	mitochondrial rRNA methyltransferase 3	84.9414	51.7696	56.7169	48.3928	104.942	58.1735	60.1745	59.2547	95.213	68.4432	75.5309	77.2515	95.8297	74.7513	71.8569	60.7589	69.4696	47.2071	48.5972	61.0171	100.34	71.6479	63.0352	66.1509	79.0631	58.6714	60.0852	65.7724	89.1869	63.0073	64.291	63.4663
102086245	CCND1	NW_004973678.1	1581778	1599062	-	4527	protein_coding	cyclin D1	60.5431	63.0215	62.7914	58.0205	53.253	58.0699	55.7055	61.2748	75.1867	77.9386	77.4597	76.6396	60.1009	68.1852	60.8027	61.7976	61.2735	54.7076	54.5071	51.8063	81.662	76.4608	70.6352	73.3378	97.624	94.5462	91.2726	81.8687	79.3241	67.218	73.192	72.8936
102087284	DEPTOR	NW_004973428.1	5021191	5096988	+	2571	protein_coding	DEP domain containing MTOR interacting protein	105.72	97.5021	92.4906	95.1011	102.611	82.2455	91.0286	82.4865	58.393	59.3149	62.1221	66.3507	59.6299	57.1478	54.4378	53.5132	98.095	106.743	103.469	108.517	59.4889	56.6112	52.6327	51.0709	47.2713	42.2233	42.8325	40.052	50.5813	44.4662	44.4929	44.2534
102095327	DSC1	NW_004973314.1	882	14679	-	1149	protein_coding	desmocollin 1	36.1019	72.7235	53.8149	56.9359	45.7776	64.3947	58.1305	73.3364	62.3919	55.9108	54.7718	56.8225	75.4156	64.4929	60.905	59.0884	48.4137	70.1073	70.303	59.2069	69.0646	83.8345	84.5774	87.8288	100.966	92.8882	92.9327	82.8848	65.5933	70.8893	89.6397	89.683
102088585	MED22	NW_004973847.1	925250	930638	-	896	protein_coding	mediator complex subunit 22	74.623	57.2428	57.5744	62.6084	90.5014	84.2845	85.6969	74.4779	79.7876	71.028	61.1918	67.3133	88.8203	66.4479	70.9431	65.0756	75.5077	56.6725	60.5631	75.6295	85.1349	61.1369	60.1215	68.5896	80.1517	51.1957	69.639	47.7459	78.8918	55.2989	66.5248	57.3902
102086196	ABCB6	NW_004973190.1	1560385	1567377	-	2862	protein_coding	ATP binding cassette subfamily B member 6 (Langereis blood group)	45.8638	29.0468	23.7654	25.0866	121.469	84.7049	84.9889	78.9406	112.821	76.7092	75.1295	84.5032	137.481	98.3888	96.1754	85.6088	32.7006	29.4362	27.545	34.4984	89.0895	64.5397	68.5125	70.2831	76.351	52.8085	59.1761	60.6922	89.1555	68.9959	56.3548	66.9873
106146007	CKLF	NW_004974099.1	3232238	3235797	-	758	protein_coding	chemokine like factor	47.2279	60.616	67.8232	61.4925	66.8612	67.3443	87.0752	77.9652	63.6616	77.0947	84.5973	93.7488	63.4208	83.2648	81.2943	86.6703	35.4539	52.3742	48.2702	43.3024	47.9091	71.9183	67.6559	61.6304	63.4325	78.5988	73.9876	77.4256	64.336	73.0192	98.0061	74.2485
102092130	MED20	NW_004973619.1	155353	158194	-	2185	protein_coding	mediator complex subunit 20%2C transcript variant X2	86.7739	49.4899	46.2486	50.7487	97.6692	56.6999	57.1653	54.6115	98.246	67.8699	71.0237	79.2564	95.5858	70.5179	66.9906	61.0476	78.4404	46.9018	50.3981	61.0574	91.6308	66.612	62.4238	65.8014	94.2956	64.7377	67.1424	68.1825	82.2866	68.8033	53.5565	66.6177
102095768	TRIP12	NW_004973375.1	1020865	1090938	-	7419	protein_coding	thyroid hormone receptor interactor 12%2C transcript variant X4	63.9797	69.7088	66.4137	69.7048	73.2602	84.6027	79.7494	85.1454	78.9351	78.7947	75.7977	73.3533	72.9104	74.5325	73.4164	76.7892	57.6279	62.6885	59.4433	56.1233	65.2909	63.1705	62.2698	62.8456	64.0645	62.2976	63.303	64.7624	58.2958	60.8232	67.8777	67.9464
102090373	SNRPA1	NW_004973911.1	359628	364980	-	848	protein_coding	small nuclear ribonucleoprotein polypeptide A'	66.7854	68.7994	62.9166	75.4097	67.1954	75.528	68.5309	77.3598	63.4621	80.0045	83.771	81.6864	56.6898	66.5932	64.4141	77.7073	58.9498	62.8744	65.8672	57.7478	61.4043	78.9525	77.2459	77.8205	60.0782	70.4725	68.982	60.5889	62.4454	60.9942	70.0319	63.7423
102084478	PIGK	NW_004973463.1	2116978	2187393	+	2035	protein_coding	phosphatidylinositol glycan anchor biosynthesis class K	57.8007	89.2632	82.5602	77.0727	64.4826	84.9303	93.5544	92.4019	50.841	62.5465	61.0305	61.7208	55.1867	68.3075	61.3255	76.3412	47.5597	64.1963	64.9703	67.249	59.673	78.4141	77.5077	77.4493	60.0238	66.995	62.7834	56.8341	58.5786	59.9788	73.2263	71.7271
102085025	SF3A1	NW_004973277.1	1424802	1437209	-	3096	protein_coding	splicing factor 3a subunit 1	80.0839	51.1488	46.7345	47.1206	104.501	82.5637	79.4147	83.66	95.3144	64.8352	62.1364	65.5149	91.0117	70.7316	73.3979	64.304	88.2592	51.1424	51.6684	62.9269	93.0306	64.8757	66.3269	67.4615	80.295	56.0187	55.9031	53.7441	69.2907	56.9892	47.4238	57.674
102095061	MFSD5	NW_004977717.1	566	1611	-	1045	protein_coding	major facilitator superfamily domain containing 5	97.6964	24.9495	29.2472	26.1365	133.698	47.7511	39.0037	52.2233	123.33	60.5176	61.1353	59.2394	159.657	70.1777	68.0824	51.0198	89.7389	31.143	34.5058	29.89	139.189	60.7766	54.8483	50.9975	133.727	53.5147	55.4446	56.1613	141.65	61.5228	39.4243	48.045
102086237	CUNH1orf131	NW_004973497.1	4931954	4940114	+	733	protein_coding	chromosome unknown C1orf131 homolog	54.2652	77.5524	59.7726	72.9609	53.4446	77.9877	93.6325	70.2087	81.2752	86.2767	69.9211	99.1187	73.8507	79.8298	87.7797	94.2575	47.1748	48.4925	50.6399	62.1132	58.9799	63.1794	56.4411	57.8542	52.4768	67.8161	52.9497	57.7768	60.8181	59.6823	84.6067	70.4285
102096300	SKIV2L2	NW_004973244.1	2854476	2901829	+	3350	protein_coding	Ski2 like RNA helicase 2	73.5595	80.8895	80.4229	73.7189	67.7107	78.5294	82.8129	82.4657	59.8711	71.4491	69.0952	69.5197	56.1344	69.2588	67.5427	70.2173	58.5669	66.8321	66.7985	64.477	69.5157	73.3858	70.4959	71.079	54.7849	60.8818	65.3012	57.7549	55.8762	59.6666	70.5174	63.1515
102084868	LOC102084868	NW_004973691.1	7494	86769	+	2183	protein_coding	patatin-like phospholipase domain-containing protein 7	119.564	92.0221	86.1078	90.9518	95.1234	73.3921	73.1181	67.226	58.8561	50.4219	51.7605	54.6185	75.6874	51.2689	63.1339	51.0416	90.1342	78.6642	78.6219	101.856	87.2259	66.9155	68.3046	65.2383	51.8304	44.4538	46.3622	44.9058	58.8945	49.3801	41.459	51.8406
102088894	SLC30A1	NW_004973894.1	285630	293893	-	4880	protein_coding	solute carrier family 30 member 1	72.349	83.9061	80.8756	77.3169	73.9329	86.857	88.318	88.7692	61.3652	58.4804	58.472	58.7774	52.1525	58.2262	56.2053	57.1228	71.244	75.4868	73.3109	76.7531	98.4341	92.8921	87.2058	93.9633	55.3017	52.2797	56.8528	49.5591	38.8119	36.2545	43.0647	43.2275
102092180	SIGMAR1	NW_004973453.1	724435	726493	+	639	protein_coding	sigma non-opioid intracellular receptor 1	68.1763	38.7949	32.9004	40.4392	151.766	66.7211	69.5466	57.5262	87.9481	60.7591	58.9427	59.186	108.422	64.3811	77.5728	51.8741	75.8779	46.5958	40.9391	72.4931	123.886	69.9886	67.4415	58.9121	85.1715	58.9161	52.6016	56.1832	95.5892	59.0058	47.3261	50.3743
102093738	PDK3	NW_004973292.1	400626	449565	-	5203	protein_coding	pyruvate dehydrogenase kinase 3%2C transcript variant X1	67.7848	88.7192	85.2943	84.9333	49.9144	70.4413	70.7562	73.4761	50.5711	57.6579	52.9636	55.8172	41.6941	50.6336	50.8107	55.1885	71.0111	79.4954	83.6736	80.7389	63.0753	70.3412	68.8296	72.1342	71.5307	69.4066	70.3126	70.4882	59.0297	63.6411	78.2554	77.2359
102089102	LSM8	NW_004973243.1	1074322	1080671	-	470	protein_coding	LSM8 homolog%2C U6 small nuclear RNA associated	74.9586	102.306	114.645	96.7372	38.4696	52.8816	67.6983	72.7966	53.6595	72.3872	51.2268	71.9975	44.2653	52.1924	66.5884	63.3041	64.3761	63.3505	88.3787	86.1694	56.8254	75.4481	86.1902	56.4527	47.0153	67.2692	60.4525	55.345	52.9275	56.5673	74.601	62.4572
102089136	FEM1B	NW_004973680.1	4458294	4462310	-	4017	protein_coding	fem-1 homolog B	47.4825	55.7542	50.7526	49.4676	68.8797	78.1502	71.4189	77.2197	82.1124	76.923	76.5528	82.1083	69.3404	69.972	74.0389	72.5266	50.8539	52.5173	49.8107	49.7513	69.4529	73.2562	63.3499	65.9948	75.2302	69.2438	74.9842	69.4647	69.9587	63.5379	73.5378	72.0183
102088660	LOC102088660	NW_004974264.1	55	8617	+	750	protein_coding	serine/threonine-protein phosphatase 1 regulatory subunit 10-like	92.1802	45.0208	33.2133	48.4103	107.389	63.7291	48.3847	55.7987	108.294	65.6424	59.4366	65.2891	109.342	63.3702	66.3512	56.9765	98.9766	50.1631	40.5364	57.1759	99.9145	50.8092	49.9903	54.4262	112.668	66.7663	57.9396	60.7667	98.5185	47.6948	49.6718	57.2252
102098412	LOC102098412	NW_004973338.1	887149	888977	+	1829	protein_coding	transcription cofactor HES-6-like	74.7704	67.0681	68.5803	67.1541	37.8947	32.091	42.4129	38.65	33.0066	36.218	35.842	40.4852	33.1308	34.7872	32.8409	29.9144	153.406	116.605	115.197	126.635	94.1282	66.1217	69.9795	64.5983	90.4999	78.1377	85.3893	92.032	70.8321	64.752	74.6443	64.6415
102098269	LOC102098269	NW_004974491.1	5969292	5974674	+	1687	protein_coding	alcohol dehydrogenase 1-like	108.684	63.8459	59.9012	61.2701	78.7587	50.9984	53.4649	46.2613	135.253	136.188	134.099	138.64	146.192	112.843	107.507	107.003	65.614	37.0777	31.9567	31.8523	45.7864	19.9219	22.2245	20.5671	53.3643	32.4993	31.0424	34.5339	48.7629	35.2444	42.7369	37.5614
102097932	TTC1	NW_004973290.1	8697440	8728206	+	2412	protein_coding	tetratricopeptide repeat domain 1	56.2266	69.2863	69.8023	69.976	71.0999	76.7285	76.2061	73.7389	67.4291	68.867	64.8336	68.0012	61.3834	63.1397	62.1366	65.5679	62.7992	59.9039	68.226	66.1758	70.0224	73.9476	66.9118	67.8824	67.6923	63.9489	63.9801	59.4483	61.7783	57.2176	68.3224	64.4609
102098709	GATAD1	NW_004973334.1	2382689	2386208	-	754	protein_coding	GATA zinc finger domain containing 1	47.4785	78.7937	83.4129	72.6641	51.2294	82.4083	83.3521	78.7538	61.3656	77.7691	85.9946	74.4465	43.9336	65.7452	72.7023	64.3544	52.3413	66.4273	68.2181	73.3727	47.6536	84.9348	70.301	77.2963	49.9298	64.2306	67.4839	59.8741	42.1382	53.8528	64.8121	55.0421
102091307	TOM1L1	NW_004973285.1	2902728	2930551	+	3022	protein_coding	target of myb1 like 1 membrane trafficking protein%2C transcript variant X1	49.1392	66.6861	56.7064	53.9569	67.1731	79.8406	78.5748	81.1238	73.4006	77.0849	74.4648	79.3046	64.8338	81.7647	78.2185	81.2084	42.0387	48.9578	48.2544	45.0223	67.9051	66.2892	66.3824	70.6142	72.2409	69.0016	63.6014	65.0905	54.2797	56.2253	69.977	70.0058
102085810	BLOC1S2	NW_004973420.1	3779	8048	-	1472	protein_coding	biogenesis of lysosomal organelles complex 1 subunit 2%2C transcript variant X4	54.3014	84.9309	81.8523	78.9966	61.2294	78.9686	84.3188	90.8609	61.1127	70.6978	73.0369	72.8866	48.0269	60.0623	59.822	62.4013	46.8549	63.6614	71.6876	69.2329	53.3876	77.6636	72.1667	69.3269	53.0969	55.6209	61.8172	58.2715	50.8655	54.8415	70.2679	66.5656
102088644	PKP3	NW_004973578.1	743173	754810	-	3424	protein_coding	plakophilin 3	29.4296	8.55076	6.55276	8.59776	114.573	39.7562	39.6284	31.9596	152.475	60.3778	60.3613	65.9243	191.664	71.5679	77.1536	53.6535	31.2851	11.5271	12.596	16.544	148.092	56.0332	61.1689	59.7406	165.882	68.4261	72.2965	66.3012	153.576	68.3301	47.617	62.6736
102089432	HECTD3	NW_004973252.1	2843421	2853231	+	2466	protein_coding	HECT domain E3 ubiquitin protein ligase 3	76.9628	55.0299	54.3038	51.3327	87.7619	67.2179	71.1251	67.6523	78.676	68.0894	66.5072	70.1444	86.0043	72.8444	81.6652	67.1282	66.8349	54.193	50.8196	60.1111	77.4495	60.202	61.2524	58.3033	72.6816	54.767	57.6842	54.5723	73.7091	59.7871	57.5843	67.9751
102089263	DUSP1	NW_004973553.1	289820	292457	+	1691	protein_coding	dual specificity phosphatase 1	63.3985	63.1894	57.3566	62.189	42.2833	41.3806	38.7209	46.319	40.0453	39.1737	43.701	40.4931	50.1683	46.3904	45.8669	47.2346	121.249	82.1696	90.3125	84.9994	89.3109	74.1782	79.2583	75.5026	80.9461	79.9753	74.4573	76.2779	91.906	78.4692	80.9951	81.2903
102095167	FBXO3	NW_004973678.1	749175	766217	+	2356	protein_coding	F-box protein 3	67.3713	80.3667	77.9853	79.7611	55.9296	63.702	65.182	69.3707	59.8444	64.9826	67.4876	70.5469	56.6696	63.1221	67.3264	65.9398	56.1557	64.5607	70.748	65.3894	58.8011	70.3138	64.8439	63.6243	64.9591	65.1586	61.4021	62.4125	63.0376	61.45	70.0394	65.9931
102093509	LOC102093509	NW_004973563.1	601	42688	+	1169	protein_coding	guanine nucleotide-binding protein G(q) subunit alpha	46.0161	57.4028	48.3604	46.3084	66.0855	88.9699	82.7796	85.8692	86.126	88.68	78.509	74.5806	83.283	80.2205	87.799	83.0167	41.798	48.7686	55.1895	44.155	58.8429	58.8573	61.9331	71.5828	56.883	58.7816	60.048	58.6634	49.5121	57.4779	62.799	73.4283
102086211	CRCP	NW_004973261.1	2154927	2179571	+	1745	protein_coding	CGRP receptor component	72.2911	72.2561	71.3753	73.5734	63.7386	63.2178	68.2642	68.2198	63.387	61.243	60.9274	61.8259	61.1171	61.5018	62.8281	60.4202	76.4644	70.8969	72.1211	74.3293	70.6911	66.4232	66.6801	62.8995	62.964	59.2773	56.1901	61.1051	61.1154	55.1262	67.6887	72.1618
102093093	ALG2	NW_004973577.1	285607	288396	-	1845	protein_coding	ALG2%2C alpha-1%2C3/1%2C6-mannosyltransferase	39.3196	50.3861	49.0262	45.829	55.8294	78.5474	78.6743	81.3807	72.6521	85.5837	79.7191	89.1149	72.3651	78.9427	85.2359	85.8263	31.0671	37.5304	38.7046	35.0068	60.9235	75.0148	70.4237	68.5859	64.3198	74.3894	75.1874	67.3477	59.1378	58.0334	79.6982	74.8342
102098673	BSDC1	NW_004973569.1	16279	22674	+	3153	protein_coding	BSD domain containing 1	80.979	40.7351	37.709	38.4881	111.996	54.4517	57.2124	52.822	95.7957	55.5386	56.3256	60.227	124.729	68.8046	74.0439	55.0351	78.3192	41.7262	39.3542	56.3324	102.44	56.9046	57.7472	56.8918	98.0514	54.8901	58.603	56.8634	99.0497	65.1577	51.3621	59.7133
102095955	PCMTD1	NW_004973358.1	763506	804910	+	4012	protein_coding	protein-L-isoaspartate (D-aspartate) O-methyltransferase domain containing 1%2C transcript variant X1	62.8854	112.02	111.76	107.293	44.8617	52.3716	53.2213	53.5644	45.5373	53.574	55.0798	50.8049	55.4811	74.6449	67.0572	68.4361	63.752	92.5664	96.7055	82.9342	34.4824	42.3463	38.6696	39.6801	50.5899	63.4538	65.2648	60.8171	59.364	72.0511	84.6629	78.9707
102097514	SAP30BP	NW_004973285.1	891751	920054	-	1937	protein_coding	SAP30 binding protein%2C transcript variant X2	58.965	52.6268	59.1929	54.3754	79.7666	73.3361	77.1097	69.4866	80.7862	72.1168	75.3174	76.1474	73.0992	72.2911	67.8402	68.7606	53.9438	50.5236	48.4555	51.1095	64.0808	59.8392	67.7463	66.8503	63.6944	58.1191	60.9745	56.8239	66.6284	65.5089	66.749	73.5793
102091643	CNN2	NW_004973544.1	299717	304543	-	1275	protein_coding	calponin 2	58.6804	30.0027	36.7189	29.3746	103.349	52.6327	54.4482	45.9075	78.9657	56.821	62.2598	64.0089	92.8349	65.9355	69.2175	64.682	61.759	39.4643	42.4218	42.3525	100.367	90.286	76.5572	79.1493	90.828	65.0749	64.2317	59.0132	98.3254	76.9638	61.8749	71.2933
102095044	FABP3	NW_004973569.1	2726077	2729601	+	639	protein_coding	fatty acid binding protein 3	132.499	110.699	109.207	108.264	62.164	45.1788	46.9131	38.4983	14.2954	24.7421	24.9947	35.2001	21.8108	19.9941	26.1618	26.8746	142.639	103.667	105.944	117.646	75.1734	95.6649	86.9995	75.2371	59.556	68.0681	68.2949	69.3039	52.8053	43.1196	35.3231	32.6324
102085984	LOC102085984	NW_004973399.1	2087	38733	+	4202	protein_coding	brefeldin A-inhibited guanine nucleotide-exchange protein 1	43.589	52.5366	50.0738	50.9873	58.4149	69.6136	72.968	74.5602	69.5653	69.488	63.6517	64.7559	62.7305	64.763	64.5802	74.7984	58.6779	59.2684	57.8816	49.7657	71.3793	66.7561	67.6374	68.702	76.6898	72.3276	73.2297	73.0572	66.6442	65.3996	68.8921	76.0744
102097725	LOC102097725	NW_004973939.1	913244	921155	-	1817	protein_coding	tubulin gamma-1 chain	78.3915	38.5777	31.6969	40.7746	119.712	66.8156	60.928	55.7124	85.903	58.3756	58.7755	63.2102	91.9337	61.8773	59.0547	58.026	75.3996	38.1087	40.3711	45.1613	120.552	65.9758	68.0699	64.1513	97.4035	58.8395	60.9133	58.3288	92.0392	59.4598	44.2623	57.492
102083447	CCM2	NW_004973760.1	1942171	1965457	-	1676	protein_coding	CCM2 scaffolding protein%2C transcript variant X1	68.5995	39.5281	39.8449	34.837	90.0636	48.7094	50.3641	42.3471	86.3762	64.1226	60.3067	66.7466	104.73	62.8141	64.9508	59.5716	74.1181	45.1708	39.9708	51.8035	105.014	66.6315	63.2541	59.4001	109.26	71.6406	70.47	67.084	89.4955	64.3178	53.4776	60.0336
102092199	SGPP2	NW_004973874.1	1178619	1201941	-	3680	protein_coding	sphingosine-1-phosphate phosphatase 2%2C transcript variant X3	56.1029	53.8331	48.8714	50.1312	81.5151	68.6819	67.0263	70.5372	72.202	63.4649	62.1866	66.8014	81.4536	61.5205	63.8101	61.7502	51.7319	53.1244	48.6563	54.3793	84.8459	68.9624	71.9618	66.8003	77.9495	60.885	66.1065	63.4414	70.0071	66.1382	65.2657	74.3224
102093916	PTPMT1	NW_004973262.1	582885	585119	-	513	protein_coding	protein tyrosine phosphatase%2C mitochondrial 1	82.706	75.4013	64.0546	65.3556	67.8201	63.3564	58.4356	60.0804	78.5813	60.0778	50.1857	69.4548	71.6602	63.2587	65.175	55.6624	78.3958	70.1884	62.3647	75.3347	71.5387	63.4496	63.8446	56.5835	65.8082	56.2869	52.8514	61.1824	61.9342	58.8929	63.649	58.8005
102089108	MCM3	NW_004973275.1	44792	57241	-	2404	protein_coding	minichromosome maintenance complex component 3	89.742	44.3592	39.6838	46.8059	111.563	56.4654	58.6301	53.6357	77.2357	52.8628	62.5703	60.1958	76.3754	51.6577	54.5808	44.4389	85.835	43.9733	43.4541	53.8436	128.762	77.6061	76.994	72.7306	86.5565	56.9397	63.884	58.5731	83.6014	52.8837	50.4096	53.3067
102087852	CUNH20orf27	NW_004973947.1	18786	27413	+	828	protein_coding	chromosome unknown C20orf27 homolog	64.9672	36.6502	26.2439	27.8506	107.198	49.1822	44.1443	38.2482	101.929	55.8332	64.2019	68.2739	99.0421	76.2255	64.3266	53.7797	71.7222	39.0262	32.6617	42.5188	109.763	71.2715	61.1555	69.8404	113.422	72.6162	61.0042	58.6772	104.111	63.3432	46.3159	56.4799
102097902	RETREG3	NW_004973939.1	922127	929579	+	2335	protein_coding	reticulophagy regulator family member 3%2C transcript variant X1	58.243	48.2327	42.8993	45.1072	92.0989	69.1877	69.935	63.3342	81.0488	62.3101	65.1339	66.578	91.8675	73.2104	68.6811	62.086	57.707	46.1624	45.8737	45.7988	77.7625	63.4662	65.2425	60.1175	72.378	60.0311	65.7718	61.0404	73.7307	69.1449	60.2519	64.5057
102090296	DDX28	NW_004973422.1	2826666	2827730	+	1065	protein_coding	DEAD-box helicase 28	77.1874	67.4229	64.8607	60.8124	90.2878	68.3966	81.2337	76.4656	80.9247	66.146	66.926	68.5935	78.7087	64.3012	62.9709	58.124	56.1144	51.3638	54.272	56.6689	63.1457	58.3928	57.6625	57.0666	56.6743	59.2021	51.6135	52.2807	59.8974	56.5094	55.9683	64.8212
102091437	SLC3A1	NW_004973418.1	695423	713257	-	2382	protein_coding	solute carrier family 3 member 1	51.5276	77.2466	74.6865	73.0544	86.6014	105.546	101.674	106.838	56.5235	58.056	56.8434	61.0861	53.7615	57.7131	55.0033	65.4716	41.0259	60.077	60.7743	52.3406	64.7738	86.7662	81.7758	73.4023	49.1324	45.0364	46.1531	44.2227	47.1499	49.3134	47.8392	53.4591
102089286	BASP1	NW_004973201.1	1605889	1656789	-	1737	protein_coding	brain abundant membrane attached signal protein 1%2C transcript variant X1	101.085	92.0279	93.1644	86.9057	55.9887	47.6592	46.476	40.6971	42.1859	38.8276	40.0734	43.0878	46.8629	42.0727	44.6522	40.6956	143.247	101.52	114.684	110.026	63.3841	63.5298	56.9391	56.1391	51.4748	56.4992	51.6379	41.8319	60.1207	52.5972	61.0616	55.4778
102096823	MRPL41	NW_004973726.1	39049	41037	+	1068	protein_coding	mitochondrial ribosomal protein L41	60.1222	68.0339	64.5131	55.7412	54.3796	50.482	55.6451	62.2186	60.2441	61.4629	71.4253	82.0064	59.0075	66.9916	55.5135	59.6435	55.0769	52.3001	71.1664	71.3807	56.6715	67.8923	73.8427	70.9206	73.5654	69.6452	61.7274	73.2691	65.9558	60.1979	64.2237	67.1034
102097160	NAA50	NW_004973390.1	132836	149938	-	4524	protein_coding	N(alpha)-acetyltransferase 50%2C NatE catalytic subunit%2C transcript variant X2	67.0728	76.1955	71.7366	72.0857	61.8871	64.363	67.6582	68.6283	60.6633	66.2674	73.0848	72.4665	52.4167	60.21	55.0853	64.5751	60.5664	61.5294	61.3416	56.5801	62.5613	65.9239	68.1577	63.7118	57.573	59.6658	57.1807	58.1634	59.342	59.1419	64.6183	68.4222
102088526	HDAC8	NW_004973762.1	267575	292692	-	1695	protein_coding	histone deacetylase 8%2C transcript variant X4	69.395	49.1714	42.2124	49.9812	81.1345	69.82	71.9844	60.7233	83.7678	72.141	78.7575	79.0336	85.0849	74.4716	75.347	68.5641	57.8758	47.2517	47.031	47.3187	67.902	63.2305	59.1127	61.5439	62.89	53.1551	51.4931	52.127	74.8334	64.8802	54.6881	61.3912
102091564	SMAP1	NW_004973413.1	5323045	5389464	-	2130	protein_coding	small ArfGAP 1	69.6287	86.9876	86.5086	85.2295	57.7482	67.0502	69.382	72.6158	56.5913	52.7101	54.2795	53.7347	55.3806	58.5429	53.0233	56.2491	58.7613	72.8195	74.1883	64.1253	59.4472	76.5319	68.8915	63.4547	56.4821	54.3973	58.2395	56.4187	53.7689	55.715	59.2605	63.5856
102097940	CDK7	NW_004973377.1	2285149	2304295	-	1192	protein_coding	cyclin dependent kinase 7	68.8047	94.4827	90.7047	86.988	58.835	66.2419	61.5486	56.2206	44.8143	54.0618	46.1965	53.9377	44.2271	53.8061	54.794	62.15	67.163	93.7189	95.9413	90.3811	54.4836	69.0439	65.6188	71.3431	47.0314	55.9609	51.5671	48.514	49.3832	46.4333	67.2864	53.8388
102091354	SLC15A4	NW_004973182.1	5371495	5389843	-	2951	protein_coding	solute carrier family 15 member 4	46.2136	43.3786	39.0331	42.619	57.7421	58.5029	55.1584	58.5458	64.938	55.0678	60.1812	56.9973	61.1232	52.6463	58.8237	59.4789	54.7679	53.7336	48.2774	56.5107	78.394	71.5608	76.6687	70.7762	97.4138	83.1715	82.563	78.1667	77.7031	77.2348	69.7299	77.8644
102096029	TMEM203	NW_004973726.1	782770	783572	+	803	protein_coding	transmembrane protein 203	97.6542	69.1951	58.0822	59.2685	92.7951	62.8561	56.9802	58.1021	68.5023	51.8392	54.3262	46.6025	73.7015	69.6887	56.162	52.2213	84.2526	46.8522	56.3511	74.1697	90.6878	73.82	66.5479	62.6952	69.0505	45.5179	42.3211	47.3859	76.6801	55.6835	47.2121	56.7256
102091122	UTP18	NW_004973285.1	2177976	2186055	+	1652	protein_coding	UTP18%2C small subunit processome component	71.5453	89.9068	91.1138	87.2192	61.1911	66.0823	66.3768	73.943	59.2622	65.781	56.5652	62.4146	44.6279	57.8489	55.6572	58.1405	61.43	77.9619	75.3252	73.0658	55.8286	54.1437	60.2601	63.8322	55.6096	60.07	50.3604	51.1415	50.6905	54.4256	58.3667	52.205
102096288	LOC102096288	NW_004975926.1	647	2553	-	835	protein_coding	phospholipid-transporting ATPase ID-like	71.6815	31.992	31.1018	28.7924	99.4095	48.7699	55.7413	37.9276	103.453	56.3238	57.6685	72.7076	114.903	70.9962	69.3745	57.3943	79.4483	36.2112	33.8697	46.6005	92.735	57.3632	54.7076	47.7995	95.5634	65.8791	58.2688	57.9278	105.598	63.6806	52.7512	64.7347
102094811	NKIRAS2	NW_004973899.1	338584	340724	+	1197	protein_coding	NFKB inhibitor interacting Ras like 2%2C transcript variant X1	81.1763	49.2757	37.3406	40.0332	91.3168	61.8124	44.5956	54.3322	82.1205	51.1609	58.7491	64.854	92.9783	60.8393	60.249	56.2185	74.4185	53.2198	49.7638	53.5156	90.5337	63.2286	64.4446	66.3088	83.414	59.544	62.0564	59.0871	88.4774	67.6428	41.3749	55.1361
102098933	SERPIND1	NW_004974477.1	180548	188751	-	1885	protein_coding	serpin family D member 1	50.7442	62.8082	59.7011	65.5061	58.5687	61.1596	62.3572	60.3029	41.9288	46.5022	47.4235	46.5687	60.7569	60.1874	59.1931	59.0048	74.2748	69.5497	73.7036	67.6854	55.5534	72.5806	71.6728	60.9949	70.3359	75.8164	74.5771	69.7961	65.3306	63.4694	69.4042	78.294
102084719	FUT4	NW_004973354.1	2070344	2074217	-	3874	protein_coding	fucosyltransferase 4	11.7343	11.9707	11.5832	10.8498	54.8042	58.6294	58.8504	62.3335	83.4518	95.002	92.5469	89.7635	87.1246	81.987	91.7248	88.76	10.5753	12.1543	12.5929	12.3674	48.6062	48.4998	44.3299	45.0742	103.833	97.6042	103.11	92.6164	93.0128	85.5983	105.837	108.07
102092438	ENTPD4	NW_004973925.1	101557	116006	-	4351	protein_coding	ectonucleoside triphosphate diphosphohydrolase 4%2C transcript variant X4	48.4085	48.2325	44.5016	47.5873	77.7588	72.2829	72.8263	74.3465	77.9542	72.122	68.7588	71.0475	71.3989	64.8356	61.7879	65.1693	45.9135	42.2262	43.5902	48.3657	80.8583	65.9298	66.4106	64.7857	75.6154	61.0721	63.2528	59.2902	71.8341	56.7162	59.5321	69.3281
102096806	RPF1	NW_004973427.1	513219	523756	+	1239	protein_coding	ribosome production factor 1 homolog	51.5187	67.9583	70.2959	63.6242	55.7187	65.7351	78.7395	68.4658	63.3092	80.7624	69.8407	75.1867	49.8855	58.777	61.1876	60.9206	46.2621	53.6512	62.9137	44.2241	59.2403	79.8807	64.1731	72.2974	62.4215	68.1457	63.55	62.8099	53.4735	55.0109	61.1966	61.2734
102088770	PLOD1	NW_004974095.1	391463	406323	-	4029	protein_coding	procollagen-lysine%2C2-oxoglutarate 5-dioxygenase 1	59.5172	52.936	51.303	48.4678	79.2137	69.803	75.9054	72.9894	67.9192	61.4942	65.1424	66.2025	57.2022	47.0587	51.5764	48.8679	69.0803	62.7872	62.6921	58.5383	72.0597	61.6751	61.1289	65.9671	78.7132	71.4416	71.7188	68.8309	56.7906	57.5897	54.01	58.2872
102089146	CRNKL1	NW_004973884.1	1621720	1631319	+	2134	protein_coding	crooked neck pre-mRNA splicing factor 1	77.1315	59.285	59.1096	58.6291	75.8691	61.7282	60.2566	67.1795	72.9562	63.7713	61.4387	64.2675	69.4745	60.7082	65.7678	63.6294	65.6082	52.5654	54.8329	56.6867	70.6807	60.5155	62.4011	55.6844	69.7992	61.3178	55.6938	56.8167	66.133	55.8371	56.0687	63.1818
102092778	SMC3	NW_004973489.1	3272079	3300067	+	4320	protein_coding	structural maintenance of chromosomes 3	65.5486	80.4862	80.277	83.175	51.9998	61.7375	66.6531	61.3964	51.1166	53.5068	55.5121	52.6658	49.6085	55.7187	55.0767	57.7328	70.4738	73.8918	75.6129	72.0581	60.0448	62.9112	62.049	63.8332	55.8397	57.7453	57.8175	55.0877	57.013	58.9136	71.6265	66.2172
102085656	PNPT1	NW_004973884.1	218992	233182	+	3303	protein_coding	polyribonucleotide nucleotidyltransferase 1	65.8324	82.4934	73.1163	73.8271	51.6715	59.0406	63.292	64.8053	71.3045	72.2841	78.1616	75.2095	56.4439	61.5024	62.854	70.3701	53.1416	59.5373	60.0965	56.4188	50.2609	52.718	50.1015	54.7201	61.6351	59.8115	61.3391	57.6004	53.0175	58.6863	63.294	60.0049
102084833	SOD3	NW_004973253.1	12739388	12740903	-	1086	protein_coding	superoxide dismutase 3%2C transcript variant X1	20.4062	31.4853	35.6261	24.2461	71.3885	59.5039	70.4617	45.565	115.2	91.0349	83.8508	86.8791	79.9766	79.7634	81.4426	85.5001	15.4013	18.703	17.0898	20.718	53.2552	69.4475	60.7141	68.701	81.0125	78.9243	73.5292	70.0752	90.0365	79.8979	69.6164	60.9579
102091288	MRPS24	NW_004973960.1	35981	38003	+	410	protein_coding	mitochondrial ribosomal protein S24	48.5078	88.0888	63.7723	53.0535	69.4898	71.3455	59.6471	33.104	40.2008	63.9437	77.9102	83.0192	44.8313	79.7737	61.6353	68.6719	52.2538	52.3549	56.0451	70.3724	56.7057	89.7165	70.4237	79.095	40.4217	58.3923	56.1641	67.639	60.673	69.5615	49.7075	53.3276
102093157	LOXL1	NW_004973861.1	179004	186424	+	1680	protein_coding	lysyl oxidase like 1	104.853	54.4443	45.8492	49.0645	78.4346	39.8307	37.0962	38.3751	63.239	33.5931	40.2979	39.6919	59.7546	43.6522	43.7374	38.1539	149.002	81.1963	74.7011	98.3184	102.248	77.0266	74.3904	72.4873	58.9453	58.6337	55.7112	52.8484	66.8519	62.1506	48.3935	46.5147
102090334	CTNNBL1	NW_004973200.1	476818	517710	+	1849	protein_coding	catenin beta like 1	90.0447	47.7343	52.742	51.1255	87.4152	54.2852	55.4648	53.9835	81.4091	57.6901	56.3401	59.5326	72.3178	55.1404	53.4069	51.19	100.521	55.6745	57.5489	64.4221	87.3946	51.5237	50.5767	51.7574	78.4554	55.449	59.4574	52.3199	71.398	54.5092	55.2296	62.7379
102094438	CXADR	NW_004973689.1	18757398	18786151	+	6507	protein_coding	CXADR%2C Ig-like cell adhesion molecule%2C transcript variant X2	46.3122	74.1257	70.1562	71.4566	52.4998	71.6622	72.9435	73.3091	55.0855	61.9426	58.2858	61.0891	41.099	53.0528	50.4866	60.3932	47.1919	64.877	65.0583	58.0094	55.9864	70.4382	65.3679	69.1097	67.478	65.8612	68.6365	66.6371	51.818	53.7475	69.477	69.9092
102097325	STX6	NW_004973252.1	6671760	6682659	-	2730	protein_coding	syntaxin 6	70.3528	51.5088	45.558	47.9862	77.268	49.0924	48.0649	49.7167	71.2132	55.787	53.9634	60.4447	82.0527	60.4649	66.2202	58.6618	79.4401	59.5207	55.8761	69.1332	73.7605	55.0588	57.6969	51.253	77.4946	62.1231	66.1868	63.3905	85.6173	59.1404	56.9123	61.9207
102097085	TRPC4AP	NW_004973266.1	1955392	1986072	+	4676	protein_coding	transient receptor potential cation channel subfamily C member 4 associated protein	57.1556	70.7023	59.846	62.7822	61.3986	69.2624	65.7401	68.6349	66.8028	61.0745	58.6779	64.3641	60.8208	65.466	61.3595	63.1593	58.9995	64.1692	62.0314	61.817	58.5552	56.8199	60.9193	60.0403	59.2896	53.6616	57.1091	55.3073	58.9931	64.0941	63.2677	68.6226
102094009	MYLIP	NW_004973809.1	1178545	1216230	+	2984	protein_coding	myosin regulatory light chain interacting protein%2C transcript variant X2	42.7191	58.5831	56.8956	54.7537	59.5824	68.3635	74.1999	73.9127	59.6945	71.2256	70.4601	61.7702	52.1214	65.2514	65.2738	68.5912	47.9272	59.0953	57.6357	50.9181	54.7325	76.0904	72.0659	67.7896	49.9853	60.0811	59.9928	57.5624	51.2567	61.4771	77.6245	69.6761
102089803	VPS11	NW_004973237.1	32063	40593	-	2863	protein_coding	VPS11%2C CORVET/HOPS core subunit	83.6904	54.2664	53.9317	55.2397	90.5194	62.5048	64.6608	63.2095	77.2689	63.4011	62.5305	57.9844	73.7963	64.7069	60.8355	58.0291	74.4369	53.7728	61.4916	50.4813	65.0321	57.0302	56.7477	54.2583	63.5322	48.96	51.8258	56.1657	63.0581	55.4644	54.8808	62.9334
102085644	RMND5A	NW_004973582.1	2006125	2034075	+	2969	protein_coding	required for meiotic nuclear division 5 homolog A%2C transcript variant X1	59.9686	67.7325	60.9913	61.6405	73.7239	78.1105	78.029	78.1909	68.4905	62.4856	67.8453	65.7026	70.005	64.5483	64.0323	64.1626	55.5752	56.7506	56.26	58.7536	58.439	55.7963	61.1808	62.6326	54.3726	49.2433	51.1014	49.1644	55.6635	50.7978	56.0214	56.868
102096286	PPP1R37	NW_004974130.1	1992	16721	+	2174	protein_coding	protein phosphatase 1 regulatory subunit 37	89.5653	34.7003	24.9479	34.455	119.838	42.828	42.5768	33.8172	97.7383	42.8059	47.3694	53.5628	126.358	57.2405	66.1671	48.0381	97.1635	34.8235	28.8633	53.2085	132.308	52.8289	49.9538	51.0089	100.325	52.792	47.8354	50.827	119.07	51.808	40.421	48.796
102085695	DNAJB9	NW_004973507.1	650818	660274	-	4624	protein_coding	DnaJ heat shock protein family (Hsp40) member B9%2C transcript variant X2	42.1096	58.0945	57.6153	57.2632	63.5702	86.456	90.5348	89.8313	73.4377	81.4107	79.8044	77.3565	52.9867	65.0418	65.1605	70.5199	33.6925	43.3271	46.5976	40.1864	55.6817	67.4741	70.3651	71.407	57.0802	60.3912	62.6911	62.1591	39.2029	43.9068	53.8847	53.2826
102085770	EIF2D	NW_004973619.1	1989549	1999224	-	1945	protein_coding	eukaryotic translation initiation factor 2D	71.6745	66.3644	60.4935	64.7467	65.4945	62.0253	60.5687	70.2184	73.2049	69.3507	66.0606	62.2229	69.2676	60.0386	61.8645	62.5232	62.3213	57.5546	54.7994	53.4851	62.7306	60.6816	52.9549	54.7993	65.2207	55.4371	48.4071	56.0376	61.0359	60.3931	55.6583	60.2659
102085791	RIOX1	NW_004973262.1	4546706	4547938	-	1233	protein_coding	ribosomal oxygenase 1	80.0352	54.5966	50.7218	54.7814	78.6524	59.0773	63.9806	65.1296	65.872	56.1596	59.9338	62.4762	80.4345	61.1354	72.2059	57.4922	68.8925	54.2866	49.0276	59.467	78.852	56.2315	64.1359	57.3837	65.5462	53.2107	56.6299	52.8288	59.3269	59.7871	50.8306	57.631
102087682	CUNH12orf73	NW_004973228.1	2479873	2482087	-	719	protein_coding	chromosome unknown C12orf73 homolog	53.2143	114.135	100.496	91.8965	50.2941	72.5926	93.2613	66.0699	44.467	70.421	49.732	64.7819	44.6676	61.127	84.3521	89.7051	44.9569	57.4622	71.0472	64.059	32.3357	63.3054	54.8429	42.895	31.3024	48.0397	42.8746	40.6632	40.7639	53.1128	69.491	57.7215
102093384	LOC102093384	NW_004973328.1	248674	263251	+	1318	protein_coding	aquaporin-7	33.0536	33.7261	34.4486	33.8761	50.0926	77.4613	76.4141	75.3035	181.707	165.965	183.218	184.402	156.624	190.965	170.643	179.079	5.7035	4.20295	5.63264	5.82428	13.8495	18.8736	14.3868	15.8296	5.27809	3.60517	6.62222	8.64473	5.97988	6.23497	7.1495	6.14408
102085404	STK11	NW_004973544.1	368153	396793	+	2169	protein_coding	serine/threonine kinase 11	48.2043	43.9433	40.9697	40.6421	62.2672	60.9084	56.4958	60.6201	72.5114	63.2958	71.5476	68.2779	73.4753	67.1505	68.5602	69.7836	56.9249	42.672	46.6953	51.2565	63.8706	57.7089	61.5928	59.4908	76.2193	65.5523	62.1581	65.712	67.6776	66.6365	68.6014	78.9629
102089935	ADAM33	NW_004973397.1	2379310	2409018	-	3893	protein_coding	ADAM metallopeptidase domain 33	79.112	46.8804	42.8846	47.8084	63.5441	42.3333	40.6633	39.0044	67.9455	43.2337	48.1295	47.5516	81.6666	54.9382	57.8222	49.8056	101.906	63.202	64.7914	76.0181	72.4054	58.5955	53.689	57.4367	82.8821	62.9524	60.9154	60.4121	84.5873	72.3289	58.1485	61.0515
102098988	PMF1	NW_004974134.1	75730	80013	-	1110	protein_coding	polyamine modulated factor 1%2C transcript variant X2	99.825	63.3418	49.6576	48.4752	77.0022	47.3662	40.9839	39.2303	54.3865	48.8604	53.0454	57.0257	46.9484	41.6667	43.606	33.1008	100.229	54.4799	63.8556	93.9578	96.2448	79.8662	74.3488	70.4844	79.2609	68.1624	62.7378	60.6195	61.0194	40.7183	50.3431	41.0366
102085979	CACUL1	NW_004973343.1	2294	48988	-	3761	protein_coding	CDK2 associated cullin domain 1	42.3544	56.5376	54.4421	50.53	60.1656	75.1837	76.3501	79.0926	62.9381	70.878	70.735	70.0202	56.8207	69.0278	69.1549	73.6936	41.9732	44.5545	50.3813	51.2375	53.2852	65.0145	57.5212	58.1863	60.712	60.7885	59.4983	58.5312	51.8656	55.524	68.2301	66.0471
102091849	SLC35A1	NW_004973209.1	1237863	1254912	+	3339	protein_coding	solute carrier family 35 member A1%2C transcript variant X3	40.6165	47.1063	45.5026	45.1607	47.9967	54.6249	52.7653	51.4885	48.4115	48.7287	44.835	45.1876	46.8219	47.1409	47.2144	50.4144	52.0058	52.7432	56.8017	58.9022	75.3266	89.9541	83.4411	81.365	85.849	80.841	80.5885	75.9081	71.1818	74.1956	78.166	79.2449
102094230	WWP2	NW_004973333.1	5474706	5509633	-	3823	protein_coding	WW domain containing E3 ubiquitin protein ligase 2	58.5129	35.273	33.0874	33.8391	92.5827	57.5112	61.8366	58.6533	83.7339	61.8239	63.0406	65.6564	93.993	68.1757	67.3215	62.5743	56.6789	41.2962	40.086	47.4984	81.823	55.8613	56.5884	57.0647	80.1717	52.0107	54.6959	60.4498	82.9148	60.1871	49.8125	63.0696
102097117	TTL	NW_004973752.1	308733	332214	-	2423	protein_coding	tubulin tyrosine ligase	53.7044	63.4152	57.8924	59.1285	67.046	70.4623	72.7129	74.9213	61.4679	68.7196	66.8021	64.4886	56.5198	62.9585	58.8861	64.6934	55.6888	51.2492	54.2017	52.1104	57.0165	56.5741	57.2704	60.5547	60.9673	58.3788	59.6276	54.2986	55.9071	54.1648	59.8725	65.338
102097966	GCN1	NW_004973881.1	226030	265535	-	8640	protein_coding	GCN1%2C eIF2 alpha kinase activator homolog	55.0696	44.5469	40.6906	41.3036	78.7607	75.457	70.1836	73.1127	89.3851	72.8943	66.7966	66.0742	81.9171	62.6687	65.1786	60.899	55.2915	46.8569	42.3686	43.4126	75.7454	56.6323	56.8865	58.7938	75.4239	54.5936	55.5607	53.3211	60.4053	49.5702	48.0131	55.8839
102090306	LOC102090306	NW_004973558.1	266439	283664	+	1258	protein_coding	histone PARylation factor 1%2C transcript variant X2	63.9904	71.5186	64.4594	65.1334	61.4102	62.4626	59.5737	59.1151	53.6709	47.2483	56.2794	59.1776	43.1912	42.8584	49.447	50.6353	64.0875	61.4642	62.666	50.079	68.1208	68.9977	75.1938	61.6513	68.7976	64.9374	59.7854	57.0764	62.6509	64.3628	71.0726	59.8652
102086663	CMC2	NW_004973333.1	9689235	9701230	+	2003	protein_coding	C-X9-C motif containing 2%2C transcript variant X2	37.8256	47.6919	47.5403	45.0718	70.5733	77.7921	89.2726	83.4315	61.9641	64.3451	68.5512	65.8869	55.7658	62.3823	61.7229	65.3983	44.3789	41.3687	45.4469	46.1216	58.8037	72.1362	74.658	68.7234	56.6925	61.496	55.6277	54.2003	59.6374	55.2656	64.0026	67.1119
102093434	ANXA6	NW_004973290.1	3992144	4008695	+	2512	protein_coding	annexin A6	78.4188	53.9371	52.4655	50.0021	73.8313	51.6023	57.0515	55.6072	46.6416	39.1176	41.8497	37.7185	59.3418	46.5886	46.353	46.2644	102.569	72.7719	82.5384	82.7198	68.7647	69.4236	57.5574	63.2842	69.4773	65.1863	60.1763	61.7886	71.7711	59.0771	53.4765	52.949
102092524	PPME1	NW_004973235.1	5140565	5172435	+	3501	protein_coding	protein phosphatase methylesterase 1%2C transcript variant X1	59.2418	47.1241	51.5214	45.9673	71.4415	62.2546	69.1012	64.4517	70.7319	62.7083	63.9362	59.9828	68.4253	59.7028	58.5775	56.9793	58.027	53.0716	53.2645	54.8914	70.5788	61.1502	65.055	59.8518	71.1817	54.8107	56.5439	58.1499	65.2147	56.6099	58.0243	58.8665
102094216	HIF1AN	NW_004973223.1	119302	128367	+	3296	protein_coding	hypoxia inducible factor 1 alpha subunit inhibitor	53.3294	54.0102	51.6707	51.754	62.0876	68.1569	63.5062	71.2056	65.4912	57.0757	62.9224	62.6265	64.408	68.2227	65.6415	65.2487	47.7238	49.9299	53.6279	45.536	62.7264	64.0704	63.5444	64.056	63.9386	58.996	57.3	62.0927	56.9411	58.9576	63.8273	61.2993
102093543	HGH1	NW_004974895.1	125	9222	+	1000	protein_coding	HGH1 homolog	96.7893	38.8946	33.92	29.2752	129.305	37.0903	35.4996	27.1453	71.2911	43.2279	47.6764	61.109	113.719	61.8371	64.3425	46.5264	87.3875	39.9304	41.3612	57.4406	117.976	60.8652	58.3939	56.694	73.0435	38.0129	41.9691	52.6692	116.252	68.4001	33.9668	38.465
102090331	DHCR24	NW_004973192.1	12315219	12324608	-	4149	protein_coding	24-dehydrocholesterol reductase	37.8914	39.6096	39.7702	37.0931	67.0184	63.4987	68.6397	62.0185	61.3121	58.0274	61.0175	60.9294	79.0131	67.1916	65.8269	63.2405	37.0969	32.544	33.9541	32.6653	83.6372	74.5611	68.9168	71.8206	79.4941	65.3229	66.8247	68.4982	72.6007	64.1961	69.1911	66.7018
102091709	RHOBTB2	NW_004973925.1	14273	19232	+	2912	protein_coding	Rho related BTB domain containing 2	84.0383	39.0425	31.0623	28.7558	137.54	61.9783	60.1413	53.9892	87.9709	51.6817	49.9358	49.0111	120.207	60.8978	62.9493	46.9724	62.4068	32.339	31.1389	41.6326	110.192	46.8012	56.0887	54.2798	85.6497	48.0107	44.5128	44.8852	96.5055	49.4681	36.8746	49.9862
102092082	RARA	NW_004975106.1	68360	71980	-	1027	protein_coding	retinoic acid receptor alpha	118.405	45.5713	32.5122	40.2899	122.171	52.4974	46.0885	41.0241	104.802	60.0193	57.1003	58.1457	114.663	57.9721	75.5219	51.914	110.343	35.2848	38.2085	50.7756	78.7657	43.5469	43.0112	42.6171	78.2953	43.0638	42.3123	34.1199	86.5754	42.597	28.1661	36.0739
102092724	LOC102092724	NW_004973333.1	4646699	4656604	-	3041	protein_coding	carbohydrate sulfotransferase 4-like%2C transcript variant X5	38.8664	36.1214	36.3674	36.9476	42.9708	39.7337	35.6263	43.8883	72.8114	70.0222	58.0081	58.4523	89.3367	68.9859	72.1046	71.8364	50.1188	40.7583	37.9555	37.9516	79.4226	63.7865	65.5425	60.1057	105.161	64.1834	66.0131	68.6426	91.4398	63.1861	64.6396	79.6209
102097738	HSD17B7	NW_004973192.1	9406606	9412707	-	1742	protein_coding	hydroxysteroid 17-beta dehydrogenase 7	49.7993	63.793	70.5855	61.9644	78.1592	80.7772	79.4013	82.1345	62.6982	64.1057	66.643	74.5017	68.6432	68.6486	64.1638	68.319	28.9123	35.642	38.152	36.4689	57.4665	62.2841	56.5283	44.2617	68.7102	52.4553	55.6472	54.2995	55.8479	45.0927	61.0121	51.0186
102090310	CUNH1orf74	NW_004973619.1	2787904	2788608	-	705	protein_coding	chromosome unknown C1orf74 homolog	110.692	117.918	104.246	105.089	82.768	65.085	60.0519	56.5527	48.4485	42.2968	49.0289	50.2571	54.1498	49.2928	51.5612	48.1508	88.5005	86.1043	73.4609	96.8702	48.5128	48.0466	53.7925	47.6069	31.6338	28.2556	23.4435	23.4797	52.0541	31.8834	36.6788	39.9152
102093735	TP53RK	NW_004973266.1	69930	70412	-	483	protein_coding	TP53 regulating kinase	94.9018	110.172	79.0062	82.9594	60.6888	57.7916	51.721	55.0306	60.4381	49.7216	45.4061	49.866	38.4738	46.5553	50.3075	48.3707	66.5343	70.725	62.9447	82.7541	70.4128	67.9385	57.5494	55.8723	54.6457	50.3237	50.3669	42.7283	46.9136	40.533	55.8059	47.7826
102098818	SLC30A9	NW_004973253.1	6613644	6649106	-	2673	protein_coding	solute carrier family 30 member 9%2C transcript variant X1	39.6113	53.5665	52.2796	51.7628	61.4928	78.8924	80.1768	81.6661	69.0915	61.918	60.8217	66.4996	56.3721	62.9014	55.9239	67.0096	44.1527	51.2915	48.2727	42.5823	62.4663	71.4792	64.4895	68.0413	60.4702	55.1066	53.6339	55.9759	52.8897	47.9234	63.1269	62.6353
102085558	TMEM69	NW_004973252.1	2502747	2504871	-	1132	protein_coding	transmembrane protein 69	68.1011	53.6154	58.5247	55.6238	65.5835	59.1127	65.0432	65.4453	69.1179	67.1812	70.3353	75.7875	59.4185	56.658	71.2643	61.2106	59.5998	50.3627	44.9701	57.9916	61.4451	56.1056	55.9627	59.699	52.5969	55.6981	55.1206	46.5276	52.0007	52.3107	57.3017	64.0249
102084345	CCNG1	NW_004973290.1	9965775	9971581	+	2452	protein_coding	cyclin G1	53.6872	60.2248	61.5307	60.2301	56.3095	73.9174	72.3891	75.073	53.452	55.7456	63.1926	64.4565	56.7574	68.675	56.7627	63.4396	45.2964	54.2201	55.1466	50.4145	52.4241	63.3518	63.7112	62.3356	52.8198	58.6573	61.4974	63.3883	57.958	48.6942	56.8407	60.3544
106145897	SVIP	NW_004973198.1	12619881	12628858	+	1763	protein_coding	small VCP interacting protein	72.9497	118.672	102.513	105.569	43.3534	43.3777	52.95	50.2014	39.311	43.7038	40.2937	48.2106	34.3711	46.8149	47.8528	50.7422	72.3792	78.421	95.1463	94.4404	40.87	51.035	53.1661	48.8797	47.4662	58.4648	60.6724	52.921	45.4035	47.9829	57.4265	53.1669
102084061	LOC102084061	NW_004973941.1	29550	32790	-	596	protein_coding	antimicrobial peptide THP2	86.125	87.8492	109.972	92.2018	13.7894	24.0588	40.15	31.3127	45.9805	143.717	125.591	139.938	26.0957	33.4412	36.5294	31.4938	35.6311	68.1592	53.9763	57.2932	18.3761	54.6135	38.6844	24.3518	75.1815	109.162	97.8373	95.5852	26.0347	21.0876	31.2532	21.7393
102090861	LOC102090861	NW_004973622.1	1570729	1610201	-	3843	protein_coding	mitogen-activated protein kinase 12%2C transcript variant X3	42.6829	55.4981	55.7628	53.4522	32.4349	59.0526	55.6302	62.8364	65.6774	70.6155	71.3967	71.5303	55.0301	69.5497	63.3798	71.4976	44.8431	53.4537	55.9295	51.2462	49.6983	57.7741	55.565	59.4232	56.3818	59.2061	60.9348	58.7368	61.0774	61.8864	72.1344	81.1792
102091950	LOC102091950	NW_004973640.1	2083603	2089618	-	2576	protein_coding	caltractin	65.5146	78.0659	79.7606	75.7427	54.1307	54.328	59.1048	58.9457	37.928	41.5641	46.4549	46.5176	37.3237	46.5222	46.2578	46.0452	74.7052	75.3543	80.9681	75.9378	59.821	72.6298	65.0776	62.5042	54.0897	61.935	57.0953	55.0794	56.0286	54.7946	58.6133	54.1484
102089441	PURA	NW_004973290.1	13812242	13812869	-	628	protein_coding	purine rich element binding protein A	84.1494	50.0237	34.6019	45.8352	93.3525	42.9258	54.4344	41.424	73.6779	48.4389	45.9303	43.4238	91.0229	62.6606	56.645	50.8749	91.5711	53.6601	56.5736	70.3909	87.1988	59.837	60.388	50.5551	70.3732	48.5987	52.0444	53.0595	76.0852	48.8781	43.9677	48.0329
102090385	VIPAS39	NW_004973262.1	19816642	19831097	-	2457	protein_coding	VPS33B interacting protein%2C apical-basolateral polarity regulator%2C spe-39 homolog%2C transcript variant X2	51.111	42.5326	41.2006	39.7389	88.0833	68.2422	69.2451	74.2298	79.7724	68.0945	73.2513	72.2647	68.8089	64.4793	69.1475	65.5049	49.1051	41.3338	38.9917	45.8948	65.9246	57.9453	61.8275	53.8097	62.955	53.48	52.6048	55.7347	57.84	50.5625	51.106	54.3815
102092333	ANKRD13C	NW_004973192.1	16689723	16714608	-	5079	protein_coding	ankyrin repeat domain 13C	44.0431	48.2197	43.3057	43.8577	63.5388	66.3641	64.3033	67.6428	62.167	59.5778	63.0335	61.3342	59.6537	63.6423	62.3084	61.8042	47.3248	45.7625	41.6924	45.7068	68.5875	67.9424	61.219	64.251	70.8197	61.0621	64.607	64.0401	60.3254	56.058	66.1434	64.8517
102086148	PDCD7	NW_004973247.1	736120	740228	+	1597	protein_coding	programmed cell death 7	57.7604	54.8652	54.6483	48.4398	62.6123	54.471	56.8073	58.0754	64.0388	66.0414	56.7221	62.3206	61.0895	59.8412	65.9728	55.7665	58.4855	55.6434	52.5734	63.4824	57.9919	58.6597	51.4065	60.9185	68.9272	60.0789	61.3974	62.8641	57.6799	55.392	57.7696	56.4115
102094641	LOC102094641	NW_004987673.1	198	1598	+	455	protein_coding	cytochrome P450 2C31	51.2035	42.7413	27.956	36.6636	151.726	142.865	153.153	130.506	51.5005	62.8978	51.8677	47.2475	193.997	134.221	105.525	146.581	25.6081	25.8712	27.9704	18.0347	28.7159	27.3356	20.3636	13.9554	18.4368	24.0995	18.3663	18.4266	25.4416	10.624	15.8937	23.5818
102098900	RRM2	NW_004973413.1	20266400	20271921	+	1823	protein_coding	ribonucleotide reductase regulatory subunit M2	75.6399	52.6353	55.8201	61.7232	71.3804	57.6813	59.4293	55.0637	60.8928	61.6965	60.9358	59.8357	57.3941	43.0314	43.8254	48.4149	71.2341	53.5564	51.5825	48.0619	78.4172	69.678	65.0091	59.5862	61.9535	56.2398	52.5635	53.7736	60.9323	48.6575	55.897	55.8591
102093321	PEA15	NW_004973520.1	58389	59927	+	474	protein_coding	phosphoprotein enriched in astrocytes 15	71.5288	36.0686	27.5809	35.539	98.2522	33.8813	38.279	15.5102	63.6804	40.1103	44.2566	54.1724	87.7835	56.6037	68.0769	46.7615	116.168	36.0339	42.1384	78.7409	106.206	44.1052	65.4609	48.3215	82.8774	59.3759	57.1999	53.5174	95.0891	66.2881	41.6089	47.4086
110356246	LOC110356246	NW_004974417.1	1261	3258	-	260	protein_coding	ubiquitin-like modifier-activating enzyme 1	66.294	42.7413	36.0128	32.7097	88.507	63.2389	56.6376	38.0643	49.6456	43.8745	55.9281	64.3091	80.018	51.105	57.5689	59.1372	85.2914	34.6218	42.8297	51.9226	77.5963	53.9441	53.8689	54.9496	89.7108	67.4785	51.4257	47.9563	85.2564	52.0577	47.1995	68.5207
102085290	PTCD3	NW_004973582.1	1791300	1815344	+	2550	protein_coding	pentatricopeptide repeat domain 3	79.7014	68.3023	62.63	69.9731	61.8805	59.5305	63.9354	61.21	61.4437	57.6058	65.1577	62.6038	58.2991	48.5999	57.5542	50.43	66.6968	58.0198	57.4635	62.1793	59.3007	52.615	51.2071	53.2701	54.8819	48.2328	52.2156	47.9693	49.3559	46.8228	47.4375	52.6363
102094727	CPSF2	NW_004973385.1	8169007	8184350	-	4916	protein_coding	cleavage and polyadenylation specific factor 2%2C transcript variant X1	57.0238	68.3374	69.9695	64.7074	48.649	60.9419	59.9631	68.045	54.0487	59.7213	59.1106	55.1887	49.4696	52.3421	52.3931	55.4046	57.7629	61.459	63.1379	50.9376	58.0417	60.7748	54.7455	53.8339	58.1431	59.4063	57.2297	51.0766	52.2553	51.1319	60.4018	60.6601
102091593	EIF6	NW_004974425.1	125864	134268	+	2492	protein_coding	eukaryotic translation initiation factor 6	93.3376	70.4923	64.7258	71.6673	56.505	48.8709	57.0873	54.6918	52.9128	47.6231	51.3688	53.0379	51.3884	46.7574	44.8529	47.3569	98.1883	63.7233	68.5893	63.5203	65.5385	60.6359	58.9704	56.694	49.1804	46.7153	50.301	49.9484	50.6034	45.2939	52.3229	51.668
102084741	LOC102084741	NW_004973760.1	2422780	2430994	-	1292	protein_coding	tripartite motif-containing protein 15	65.6783	45.8179	40.7482	44.4315	69.9718	46.761	43.7589	40.4886	78.5415	59.9458	69.1898	67.3264	73.791	60.9147	66.6517	57.4942	58.0373	43.5899	43.9157	51.6295	67.3691	55.0974	51.534	48.7954	72.5298	55.1658	56.9185	62.7292	84.8312	54.2508	54.9547	47.6347
102091445	MSH2	NW_004973478.1	473114	526462	-	2759	protein_coding	mutS homolog 2	49.0863	57.7062	58.462	57.8555	45.6749	60.0102	64.1436	62.62	48.512	56.2161	56.4202	55.1199	39.3872	49.086	48.6147	49.6496	54.2198	61.9904	60.2218	60.2514	57.455	65.2227	64.1194	64.1943	60.8842	66.6368	64.7507	60.3087	48.0273	53.613	69.5785	66.9199
102091210	PIGM	NW_004973497.1	10237891	10239360	+	1468	protein_coding	phosphatidylinositol glycan anchor biosynthesis class M	89.4156	96.2262	85.9264	86.0078	65.1285	59.7786	68.9644	61.2526	39.7706	40.8984	39.9468	39.0511	45.8186	52.045	40.5196	50.0571	86.7961	77.5138	82.84	69.2412	54.1876	43.8048	51.5204	50.6693	44.1821	41.4559	36.8119	40.4179	52.1786	45.277	46.7241	50.8877
102093730	SLC46A3	NW_004973254.1	2273684	2285376	+	4106	protein_coding	solute carrier family 46 member 3%2C transcript variant X2	22.7884	32.0091	33.3885	30.6305	56.1111	65.6071	69.2944	68.315	77.6241	71.5513	70.3651	70.2936	76.1511	76.9189	77.4523	84.9606	15.2871	23.5534	26.2166	23.6596	44.9239	56.4581	58.1458	54.0705	71.706	69.3007	69.7407	70.0532	55.3657	63.9854	76.427	72.6267
102095207	HSBP1	NW_004973333.1	8306817	8311109	+	1641	protein_coding	heat shock factor binding protein 1	57.2505	62.1195	65.2407	70.7614	49.7484	58.2533	61.5337	59.6199	53.9718	52.5629	51.7148	58.5875	45.1733	49.361	54.135	60.2338	54.9704	65.5444	70.7676	51.2954	50.6996	54.6679	55.937	60.5289	50.8704	58.8021	54.2061	55.0214	47.8784	55.085	70.376	61.0673
102083688	NCBP1	NW_004973627.1	21016	51642	-	4661	protein_coding	nuclear cap binding protein subunit 1%2C transcript variant X2	53.2351	59.8342	57.8023	62.107	52.3685	63.4556	64.5412	67.9458	55.3014	57.0203	58.2018	58.2935	48.5359	50.8748	53.4245	53.8517	50.9238	51.0054	55.0258	46.8527	61.5469	63.7023	58.8963	61.2066	61.5435	57.1279	56.3367	53.2253	54.163	54.396	62.3899	61.0687
102096011	OPA1	NW_004973404.1	3730987	3784666	-	5137	protein_coding	OPA1%2C mitochondrial dynamin like GTPase%2C transcript variant X5	58.4052	75.049	74.8348	70.0422	63.3547	77.3756	84.5138	83.0071	59.4549	64.9826	64.41	65.3303	51.9812	60.3372	55.0963	62.4669	48.6928	49.3345	52.5421	46.0152	47.0914	52.1845	51.09	49.5314	41.9005	49.2017	44.8625	44.527	40.4181	42.0158	45.0055	50.5232
102089281	ILF3	NW_004974413.1	62927	79991	+	2502	protein_coding	interleukin enhancer binding factor 3	87.6653	39.9739	34.952	37.9783	76.3163	42.8681	40.0431	40.2333	72.2262	45.593	50.7824	49.8028	87.0273	48.2046	45.7613	43.8954	93.214	54.059	51.6426	59.9867	93.9982	45.9033	52.0173	55.3797	85.2106	51.3494	51.2133	52.6701	82.7879	53.324	40.7275	48.7104
102094429	TBPL1	NW_004973552.1	1894638	1908324	+	2071	protein_coding	TATA-box binding protein like 1	50.7597	75.4319	66.7085	64.5191	47.0914	56.8669	60.5659	53.6582	45.4505	52.3757	56.9769	53.7277	41.1582	47.8724	49.9346	56.2124	51.6332	62.4117	67.1695	72.5985	47.3168	63.1231	57.2243	54.9694	54.2382	61.4182	60.4367	62.0743	48.8787	51.1169	62.1127	59.4341
102093290	LOC102093290	NW_004987516.1	7	1405	-	643	protein_coding	coiled-coil domain-containing protein 42-like	89.2561	180.471	161.28	152.357	197.261	173.942	188.53	173.264	11.427	7.15859	14.0879	15.1688	24.1882	28.2151	26.6037	29.8129	46.1788	65.6898	72.0225	86.8622	6.27529	10.7005	13.7395	12.3439	2.54561	1.98955	3.75451	2.67467	3.83042	1.87945	4.08971	3.46333
102096330	ANKMY2	NW_004973668.1	3004232	3048873	+	2715	protein_coding	ankyrin repeat and MYND domain containing 2	41.0217	62.8919	60.1252	60.2388	49.4422	63.4474	59.1782	62.4892	54.1256	62.8767	64.2709	63.4914	50.069	63.1519	64.3665	55.9704	43.6773	50.9231	54.8827	54.1106	42.5334	54.5833	52.9363	56.6313	49.8886	63.0048	59.3705	59.465	50.62	47.8052	67.2354	65.5438
102098857	RAB11FIP1	NW_004973657.1	1218628	1228617	-	2278	protein_coding	RAB11 family interacting protein 1	85.3931	51.4097	46.3769	51.6922	78.409	56.7351	54.9469	47.0445	70.0007	45.8593	41.4395	44.0396	73.2403	46.2144	49.9197	43.2152	92.6451	60.4893	60.6779	72.8573	79.3709	51.3464	50.7947	49.7752	72.3927	43.6428	48.0156	47.9403	64.0068	46.5781	37.4213	45.3241
102092989	LOC102092989	NW_004974872.1	13	1640	+	632	protein_coding	butyrophilin subfamily 3 member A2-like	64.1362	67.9668	52.8323	54.0849	85.3927	82.2831	80.7188	70.2435	69.441	57.9488	66.3849	55.4322	89.1684	53.3692	51.3653	52.4487	50.8482	37.9817	39.1551	43.9776	67.4934	58.2022	64.4381	56.694	48.2373	35.2785	43.7815	42.8592	47.1548	34.4188	44.3829	36.5174
102095192	THY1	NW_004973237.1	1811951	1825042	+	2549	protein_coding	Thy-1 cell surface antigen%2C transcript variant X2	46.6655	32.2782	28.1391	33.4925	100.165	50.6282	52.9222	47.9223	46.1983	34.7027	41.8034	37.9519	62.8387	43.5064	44.0786	35.0172	62.8154	38.1215	38.1391	42.3692	105.23	78.7977	79.7149	72.5078	78.422	67.3947	67.5353	69.4942	97.4943	69.0291	48.6597	50.4332
102090582	SHOC2	NW_004973345.1	52283	91763	+	1916	protein_coding	SHOC2%2C leucine rich repeat scaffold protein	32.5242	48.0728	39.7408	40.9725	66.1999	79.9274	79.739	77.4796	69.0271	68.2069	65.8163	63.1647	68.7347	71.483	65.6416	74.9337	41.2936	43.2471	41.514	39.0976	53.2506	53.7274	53.419	50.0659	55.3156	46.0701	51.8536	47.6853	46.7912	51.2155	52.4976	63.1856
102083503	GTF2H2	NW_004973627.1	778722	791356	-	1494	protein_coding	general transcription factor IIH subunit 2	58.1927	64.6555	61.8451	61.8507	50.0592	57.5865	63.3639	64.9183	47.3195	56.1273	47.3892	54.8925	52.4572	54.902	56.599	57.8737	43.6491	53.1454	54.6599	56.1653	59.1606	67.6635	62.0177	67.8506	44.6458	57.86	56.6807	47.4848	43.852	56.7841	58.6721	57.455
102094751	CLSTN1	NW_004974095.1	1341390	1381066	+	5372	protein_coding	calsyntenin 1	57.7895	55.2168	53.6051	51.7863	59.9712	57.2636	54.4326	51.4786	50.7916	43.9599	49.123	44.3532	46.2856	46.044	42.8074	40.6282	76.0187	65.136	62.1547	67.0628	73.8958	59.4583	61.2493	60.3666	67.6426	54.2956	56.6583	57.946	59.8319	51.8757	48.3806	58.7143
102098368	TIPRL	NW_004973689.1	23312724	23323571	-	3891	protein_coding	TOR signaling pathway regulator%2C transcript variant X3	49.799	68.2697	67.2432	63.5111	51.1853	57.8819	61.7021	58.4276	48.5356	53.7999	54.097	59.4956	45.5263	51.2232	51.3073	51.9867	52.4524	54.4552	61.5085	67.0092	48.1963	58.8977	57.15	55.6595	57.4741	55.6577	49.3492	54.4762	47.4742	56.0294	59.3048	56.1921
110355063	ARPC5L	NW_004973855.1	837117	839224	+	822	protein_coding	actin related protein 2/3 complex subunit 5 like	55.0722	62.6561	52.4412	54.1182	65.3215	60.4728	52.4641	57.4471	57.0139	69.6314	60.3205	63.9291	52.3398	69.943	65.9785	58.3019	50.2976	40.4342	53.9734	57.9642	50.0227	50.544	59.2427	54.6249	47.7906	51.358	50.3795	52.5672	48.8398	50.28	55.4516	53.9367
102086020	PLAA	NW_004973197.1	2108949	2132231	-	4070	protein_coding	phospholipase A2 activating protein%2C transcript variant X2	52.3092	58.7037	60.9435	58.6685	68.6558	73.4215	77.079	77.1868	47.3768	56.9901	55.7591	51.597	47.3951	53.1141	54.209	59.3165	42.1111	52.6274	51.5506	52.3553	53.819	69.1163	64.9603	62.0709	41.3732	50.7851	49.4602	43.4707	41.2713	45.8452	51.9045	51.731
102095346	LOC102095346	NW_004973473.1	653128	654636	+	640	protein_coding	avidin	11.8382	28.7168	20.7031	28.1099	16.6938	29.5743	26.7069	30.4854	73.8478	71.2961	80.0815	81.1759	35.6634	40.7243	42.2187	45.2409	11.452	8.2948	9.94261	9.09918	62.1464	94.2749	78.7832	70.1588	78.9642	99.0871	98.9453	98.7548	83.8947	96.6787	103.064	103.438
102095559	SAAL1	NW_004973198.1	2667221	2676736	+	2847	protein_coding	serum amyloid A like 1	50.3634	65.5307	61.4331	59.9161	48.7857	58.5582	60.406	68.63	49.5933	57.22	53.1692	55.7933	51.1531	60.4034	54.3495	62.0024	46.2069	47.5892	55.877	43.9778	45.6231	58.6521	53.2066	52.094	53.6842	51.5461	55.5742	49.2324	50.7819	58.6626	63.2713	65.4914
102085353	LOC102085353	NW_004974184.1	42768	55102	+	1411	protein_coding	serine/threonine-protein phosphatase 2A catalytic subunit alpha isoform	60.8103	41.9537	43.6971	42.6547	67.3712	52.9796	57.4003	55.1098	66.9917	58.5779	61.834	62.0715	59.6943	53.7852	63.9236	59.5798	53.9417	38.2778	47.8535	45.024	67.1344	51.7635	60.1682	54.9662	64.0927	48.8295	51.1969	46.4691	60.2213	50.7032	47.9904	68.0086
102096824	RBM15B	NW_004973782.1	948402	950638	+	2235	protein_coding	RNA binding motif protein 15B	74.7476	55.076	49.1663	49.467	68.2731	50.5555	53.298	46.6845	63.6174	47.7266	49.3829	57.9789	70.7633	52.0197	58.447	49.0499	69.9588	49.3638	50.4569	64.4289	73.5905	50.5582	56.3032	52.5593	63.807	47.0991	43.871	40.2059	66.1198	45.7439	44.5144	48.6417
102097543	PRPF4	NW_004973726.1	161677	172345	+	2575	protein_coding	pre-mRNA processing factor 4	62.8184	43.2393	36.7741	36.6476	72.9825	51.7505	49.12	49.415	64.4718	52.6165	54.3418	56.6622	70.2837	56.6621	54.6552	49.8629	59.2619	43.9215	43.3828	52.8379	78.3497	59.0925	52.1325	59.6223	66.7445	51.739	53.5837	51.8448	67.6239	51.5307	50.0406	58.4936
102093746	DCTN5	NW_004973369.1	3376198	3381161	-	969	protein_coding	dynactin subunit 5	53.3636	51.8277	66.1816	56.7103	63.0453	50.707	56.4455	46.1059	55.3326	52.4591	43.2975	51.5604	58.7827	40.6098	58.3767	50.6938	62.0616	48.8302	51.2578	63.9222	75.7469	62.2662	54.0357	55.6994	64.4005	52.6197	55.9603	53.6887	58.4604	51.1329	53.5978	42.8294
102083633	OLFML3	NW_004973619.1	1536998	1539303	-	1453	protein_coding	olfactomedin like 3	135.704	65.5975	55.2007	64.2713	92.1966	37.5006	35.1096	39.6998	24.054	19.4207	19.6874	21.782	34.1974	19.3446	22.7433	15.6669	183.791	81.491	98.1716	124.609	96.9312	78.3149	71.924	61.0251	46.328	35.8465	36.0416	34.4732	45.5979	27.2803	18.8524	19.0883
102091385	NT5DC1	NW_004973439.1	6035397	6174689	-	4415	protein_coding	5'-nucleotidase domain containing 1	49.2942	62.2484	58.1419	63.9006	59.1956	68.94	71.2941	69.7462	57.1683	60.6507	61.6068	61.0005	58.0113	60.0759	60.4079	64.0889	41.2893	49.2468	47.9627	44.6668	47.3069	48.6706	49.9278	46.3825	44.1647	44.5399	43.5342	44.6995	49.0361	49.051	59.9596	64.9299
102090568	SPTLC2	NW_004973262.1	19869172	19938717	-	7632	protein_coding	serine palmitoyltransferase long chain base subunit 2	47.477	47.3503	47.5926	47.6588	44.4738	50.7027	52.1993	52.166	57.1653	57.3746	57.534	54.6141	53.8315	50.6899	47.1453	53.5578	50.2575	50.6564	48.7519	43.8744	60.9008	53.918	52.2596	58.982	75.3055	63.0732	60.6847	62.6733	63.9944	56.1489	64.8922	67.6151
102091998	RAB32	NW_004973450.1	1784998	1805210	+	2106	protein_coding	RAB32%2C member RAS oncogene family	23.8338	29.5293	25.5017	25.3166	65.5608	75.9847	77.0401	75.8601	70.8145	67.0899	62.9347	67.8629	59.6563	63.578	62.8578	65.8029	20.3457	20.7139	20.3112	16.3397	67.9709	71.2469	71.6205	70.1003	64.898	59.9636	58.286	59.0012	52.3935	53.5956	60.0399	66.5212
102092101	HDAC3	NW_004973290.1	15077234	15093671	-	2383	protein_coding	histone deacetylase 3	71.6155	48.427	44.9265	47.7674	67.9415	50.0633	53.1879	50.7859	62.6664	47.1979	48.1166	53.3757	67.8942	53.2925	45.7624	49.0202	70.3457	62.6669	51.6995	47.9865	66.4398	55.4138	55.2478	55.1952	65.7685	46.4747	47.6144	48.5344	62.5301	53.1469	47.6352	53.2667
102083649	GPATCH1	NW_004974099.1	1738743	1753060	+	3160	protein_coding	G-patch domain containing 1%2C transcript variant X1	48.6716	69.4546	69.1571	65.4711	43.9534	53.1815	59.2493	55.8369	51.091	51.9323	52.957	50.1409	49.7298	54.7438	53.9489	55.7346	52.1566	61.209	63.8788	59.307	48.7655	55.6061	49.7776	48.0105	55.0358	51.5876	52.714	50.1385	52.8446	50.328	60.8878	54.3277
110356453	PRF1	NW_004974558.1	19568	20662	+	1095	protein_coding	perforin 1	9.51382	3.70815	2.42009	4.63014	41.2802	25.1424	19.692	20.6585	99.5632	52.2712	59.8676	65.0782	182.803	111.311	121.604	84.4327	11.8422	6.11282	4.84267	5.55998	49.1325	44.7094	36.9949	32.3078	85.018	55.7443	60.2054	65.7691	117.862	109.039	84.8544	76.7267
102091997	MAL2	NW_004973428.1	4725628	4737962	+	2392	protein_coding	mal%2C T-cell differentiation protein 2	48.6198	59.6806	59.2335	57.912	46.3837	61.3046	65.1904	70.4545	58.4457	58.9009	60.6917	62.9111	43.7414	60.4629	54.2857	58.1021	41.8758	48.1501	55.1259	42.3835	50.526	57.9711	55.9408	59.3486	59.8756	55.2389	60.478	60.7542	36.0383	40.1144	47.1812	51.5429
102088361	LMO4	NW_004973192.1	117078	129774	+	1544	protein_coding	LIM domain only 4	57.0443	70.4512	70.7124	70.2284	30.6952	35.9095	41.2153	37.36	29.8388	34.9967	34.2751	37.1289	29.958	37.402	36.6367	29.7457	87.3924	93.7299	86.8905	94.6349	57.6181	60.3305	66.7081	59.7784	64.8	56.9332	62.5428	58.3388	45.3032	51.8145	58.1914	54.4143
102098864	DOLK	NW_004974009.1	360741	364425	-	3239	protein_coding	dolichol kinase	51.8118	74.0286	70.0885	64.2782	62.7574	77.3249	70.5503	78.5697	51.0097	56.9062	56.2284	62.438	41.4077	54.5131	51.3128	51.786	41.4851	47.388	48.8416	58.8411	56.1777	60.7043	60.538	60.7723	45.2288	41.471	39.8469	39.5573	38.9329	40.8922	42.6238	43.7522
102085583	CIRBP	NW_004973544.1	448617	453298	+	3252	protein_coding	cold inducible RNA binding protein%2C transcript variant X5	35.005	33.5806	41.722	35.3047	55.5988	59.7901	62.1822	67.2129	46.7756	49.2938	46.1077	44.8663	56.2111	60.8954	64.7961	66.4386	36.3494	53.1605	48.7551	46.315	49.572	58.59	68.5785	67.8515	48.5084	53.3877	57.904	59.297	60.8167	70.9779	70.2166	61.4439
102094876	LOC102094876	NW_004973834.1	119817	121643	+	639	protein_coding	protein MRP-126	49.7983	34.1128	29.0297	31.7371	48.8738	32.9117	41.5634	26.9931	82.3542	79.2374	90.6523	103.108	26.8684	25.1926	23.1197	22.1871	87.936	48.7631	52.557	54.2663	64.9499	72.8875	69.4647	73.4626	94.7773	86.9442	84.5694	82.7609	37.3877	31.3941	20.5766	25.0287
102091526	IGFBP4	NW_004975106.1	27915	35294	-	2413	protein_coding	insulin like growth factor binding protein 4	70.2541	31.8833	28.334	29.5512	59.9444	27.4936	24.9556	22.7336	49.625	31.1847	37.1453	39.1835	65.3759	28.8035	32.7069	26.5639	108.646	42.5658	48.4197	61.5411	115.382	57.4666	54.3823	54.5089	109.467	70.8145	67.1089	67.0855	113.4	65.3072	42.593	47.151
102090255	CUNH8orf82	NW_004974098.1	123880	133623	+	674	protein_coding	chromosome unknown C8orf82 homolog	113.534	65.3168	56.093	54.597	90.2329	49.3569	46.8178	40.2749	55.9802	34.4436	71.7975	56.9986	53.9432	57.2467	55.9515	41.7737	80.8602	65.4081	73.4304	57.3393	45.6127	38.8702	34.8469	42.7308	52.8205	32.5379	42.9819	42.7401	61.0259	42.6734	36.0899	36.6448
102090250	SERPINI1	NW_004973886.1	3721556	3772235	-	3656	protein_coding	serpin family I member 1%2C transcript variant X2	69.6305	75.1714	82.0031	76.093	32.8201	33.259	35.8909	37.8204	40.9549	46.9121	50.0107	47.1496	30.6627	34.8062	35.5173	38.8335	76.1282	88.1327	94.2771	87.6794	40.7832	52.8394	46.4428	43.3579	62.0639	68.6329	61.0039	54.2733	43.9911	45.1528	50.889	47.1787
106146079	LOC106146079	NW_004976490.1	15242	17664	+	360	protein_coding	3-hydroxyacyl-CoA dehydrogenase type-2-like	113.647	49.2712	30.4259	45.8844	118.712	37.7064	38.7136	21.9927	68.9522	40.5818	31.1221	39.8104	81.9171	26.9721	61.5563	39.3822	145.124	26.2869	26.0226	77.2052	92.3355	47.7807	35.314	37.1661	84.1148	52.2881	38.6883	37.6209	92.3611	32.2262	21.3053	34.866
102093118	COG6	NW_004973257.1	16749215	16803387	-	4240	protein_coding	component of oligomeric golgi complex 6%2C transcript variant X1	54.5451	73.5876	70.25	67.8109	55.8884	65.157	68.4689	67.7566	50.8633	56.2156	54.0857	57.603	49.5917	52.6719	47.4509	56.6086	51.9911	54.1646	57.2794	53.128	45.3621	47.9332	45.7885	52.4687	49.7998	49.1368	45.0244	47.0008	43.7989	38.1356	48.2729	48.9407
102091660	MXD1	NW_004973960.1	44191	49602	-	1425	protein_coding	MAX dimerization protein 1	35.2239	18.8962	12.5216	14.8054	84.9727	45.0799	33.216	25.796	112.042	58.1428	60.2228	65.7919	120.625	67.7814	75.1635	53.5294	46.6858	17.1692	13.1483	26.9347	97.892	41.7839	52.6214	49.1746	115.44	58.0967	63.7257	61.702	73.4568	43.4206	33.3709	39.9212
[truncated: 10,009 more rows]
