# Supplementary material for: Intestinal Immune Development Is Accompanied by Temporal Deviation in Microbiota Composition of Newly Hatched Pigeon Squabs
Source: Microbiol Spectr. 2022 May 17;10(3):e01892-21. doi: 10.1128/spectrum.01892-21 (PMC9241753; doi:10.1128/spectrum.01892-21)
Supplement: SUPPLEMENTAL FILE 5 — Supplemental material. Download spectrum.01892-21-s005.xlsx, XLSX file, 0.04 MB [file spectrum.01892-21-s005.xlsx]

## Sheet: GO terms
Additional File 5 The enriched GO terms of regionally DE genes
The enriched GO terms in jejunun
GOID	Ontology Source	GOTerm	GOLevels	GOGroups	Nr. Genes	% Associated Genes	Term PValue	Term PValue Corrected with Benjamini-Hochberg	Group PValue	Group PValue Corrected with Benjamini-Hochberg	Associated Genes Found	All Associated Genes	OverViewTerm
GO:0006836	GO_BiologicalProcess-EBI-UniProt-GOA_22.06.2020_00h00	neurotransmitter transport	[4]	[Group1]	4	23.5294	0.00368214	0.0137539	{Group1=0.003682137316786298}	{Group1=0.006838255016888839}	[CADPS2, CPLX3, SLC6A4, SYT12]	[CADPS2, CPLX1, CPLX2, CPLX3, CPLX4, DOC2B, OTOF, RIMS2, SLC6A1, SLC6A11, SLC6A4, SLC6A6, SYN2, SYN3, SYT1, SYT12, SYT2]	TRUE
GO:0032879	GO_BiologicalProcess-EBI-UniProt-GOA_22.06.2020_00h00	regulation of localization	[2, 3]	[Group2]	10	8.92857	0.012202	0.0276724	{Group2=0.012202018367429535}	{Group2=0.014420567161507634}	[ANO6, CACNA1D, CLIC5, ENPP2, KCNA6, KCNB2, KCNJ15, LAMA1, SNCA, SYT12]	[ANO1, ANO6, AP1AR, ARFIP1, AZIN2, BIN1, CACNA1B, CACNA1D, CACNA1E, CACNA1S, CACNG1, CACNG2, CACNG3, CACNG4, CCDC125, CLIC4, CLIC5, CLIC6, CNST, DOC2B, DPYSL3, ENPP2, FAM3D, FER, GCK, GEM, GIP, GOPC, HIP1R, HMGN3, HNF4A, HTR1A, ICA1, ITPR1, ITPR2, ITPR3, KCNA10, KCNA2, KCNA6, KCNB1, KCNB2, KCNC1, KCNC2, KCNC4, KCND3, KCNF1, KCNG1, KCNG2, KCNG3, KCNG4, KCNH4, KCNH5, KCNH6, KCNH7, KCNH8, KCNJ1, KCN…	TRUE
GO:0051259	GO_BiologicalProcess-EBI-UniProt-GOA_22.06.2020_00h00	protein complex oligomerization	[6]	[Group3]	5	11.9048	0.0232834	0.0476933	{Group3=0.023283366267268714}	{Group3=0.025223646789541105}	[KCNA6, KCNB2, KCTD1, KCTD14, TRPM3]	[CD74, HSCB, KCNA10, KCNA2, KCNA6, KCNB1, KCNB2, KCNC1, KCNC4, KCND3, KCNF1, KCNG1, KCNG2, KCNG4, KCNRG, KCNS1, KCNS2, KCNV1, KCNV2, KCTD1, KCTD10, KCTD14, KCTD15, KCTD16, KCTD17, KCTD21, KCTD3, KCTD4, KCTD5, KCTD6, KCTD7, KCTD8, KCTD9, PRNP, TNFAIP1, TP63, TP73, TRPM1, TRPM3, TRPM6, TRPM7, USP16]	TRUE
GO:0007156	GO_BiologicalProcess-EBI-UniProt-GOA_22.06.2020_00h00	homophilic cell adhesion via plasma membrane adhesion molecules	[5]	[Group4]	6	13.6364	0.00694931	0.0200582	{Group4=0.007883128265505126}	{Group4=0.01281008343144583}	[CDH19, CDHR1, FAT3, PCDH15, PCDH20, PCDH7]	[CDH10, CDH11, CDH12, CDH13, CDH17, CDH18, CDH19, CDH2, CDH20, CDH22, CDH23, CDH4, CDH5, CDH6, CDH7, CDH8, CDHR1, CDHR2, CDHR3, CDHR4, CDHR5, CELSR1, CLSTN1, CLSTN2, CLSTN3, DCHS2, DSC1, DSG2, DSG4, FAT1, FAT2, FAT3, FAT4, PCDH10, PCDH12, PCDH15, PCDH17, PCDH18, PCDH19, PCDH20, PCDH7, PCDH8, PCDHGC5, RET]	FALSE
GO:0098609	GO_BiologicalProcess-EBI-UniProt-GOA_22.06.2020_00h00	cell-cell adhesion	[3]	[Group4]	7	11.8644	0.00788313	0.0217643	{Group4=0.007883128265505126}	{Group4=0.01281008343144583}	[CDH19, CDHR1, FAT3, PCDH15, PCDH20, PCDH7, PKP1]	[ARVCF, CDH10, CDH11, CDH12, CDH13, CDH17, CDH18, CDH19, CDH2, CDH20, CDH22, CDH23, CDH4, CDH5, CDH6, CDH7, CDH8, CDHR1, CDHR2, CDHR3, CDHR4, CDHR5, CELSR1, CLSTN1, CLSTN2, CLSTN3, CTNND2, DCHS2, DSC1, DSG2, DSG4, DSP, ELMO2, FAT1, FAT2, FAT3, FAT4, GATA3, ITGB3, MPZL2, PAG1, PCDH10, PCDH12, PCDH15, PCDH17, PCDH18, PCDH19, PCDH20, PCDH7, PCDH8, PCDHGC5, PKP1, PKP2, PKP4, PODXL, RET, SCARF2, VCAM1…	TRUE
GO:0010033	GO_BiologicalProcess-EBI-UniProt-GOA_22.06.2020_00h00	response to organic substance	[3]	[Group5]	16	9.09091	0.00220357	0.0103649	{Group5=9.631490935675871E-4}	{Group5=0.0020868230360631054}	[CHRM2, CHRM3, CHRM4, CXCR5, FGF16, FGF7, HSPB8, HTR2A, IL17REL, IL1B, NTRK1, NTRK2, RXRG, SSTR1, SSTR2, TNFRSF13C]	[ACKR2, ACKR4, AGRN, AGTR1, AGTR2, AGTRAP, ANO1, ASIP, ATF6, ATP6V0D1, BAIAP2L1, BAMBI, BGLAP, CAPN10, CCR10, CCR4, CCR6, CCR7, CCR9, CHRM2, CHRM3, CHRM4, CHRM5, CNTF, CREB3, CREB3L1, CREB3L2, CREB3L3, CREB3L4, CREBRF, CSF1R, CSF3R, CX3CR1, CXCL12, CXCR4, CXCR5, DAB2IP, DRD1, DRD2, DRD3, DRD4, DRD5, ESD, ESR1, ESR2, ESRRB, ESRRG, FGF1, FGF12, FGF16, FGF17, FGF18, FGF19, FGF20, FGF23, FGF3, FGF4, …	FALSE
GO:0070887	GO_BiologicalProcess-EBI-UniProt-GOA_22.06.2020_00h00	cellular response to chemical stimulus	[3]	[Group5]	19	9.26829	0.000641827	0.0040756	{Group5=9.631490935675871E-4}	{Group5=0.0020868230360631054}	[ANO6, CCL17, CHRM2, CHRM3, CHRM4, CXCR5, FGF16, FGF7, HSPB8, HTR2A, IL-8, IL17REL, IL1B, NTRK1, NTRK2, RXRG, SSTR1, SSTR2, TNFRSF13C]	[ACKR2, ACKR4, AGRN, AGTR1, AGTR2, AGTRAP, AHR, AHRR, ANO1, ANO6, ASIP, ATF6, ATP6V0D1, BAIAP2L1, BAMBI, BGLAP, CAPN10, CARF, CAT, CCL17, CCL20, CCR10, CCR4, CCR6, CCR7, CCR9, CHRM2, CHRM3, CHRM4, CHRM5, CNTF, CRAT, CREB3, CREB3L1, CREB3L2, CREB3L3, CREB3L4, CSF1R, CSF3R, CX3CL1, CX3CR1, CXCL12, CXCL14, CXCR4, CXCR5, DAB2IP, DRD1, DRD2, DRD3, DRD4, DRD5, DUOX2, ESD, ESR1, ESR2, ESRRB, ESRRG, FGF1…	TRUE
GO:0071310	GO_BiologicalProcess-EBI-UniProt-GOA_22.06.2020_00h00	cellular response to organic substance	[4]	[Group5]	13	8.22785	0.0106036	0.0244846	{Group5=9.631490935675871E-4}	{Group5=0.0020868230360631054}	[CXCR5, FGF16, FGF7, HSPB8, HTR2A, IL17REL, IL1B, NTRK1, NTRK2, RXRG, SSTR1, SSTR2, TNFRSF13C]	[ACKR2, ACKR4, AGTR1, AGTR2, AGTRAP, ANO1, ASIP, ATF6, ATP6V0D1, BAIAP2L1, BAMBI, BGLAP, CAPN10, CCR10, CCR4, CCR6, CCR7, CCR9, CNTF, CREB3, CREB3L1, CREB3L2, CREB3L3, CREB3L4, CSF1R, CSF3R, CX3CR1, CXCL12, CXCR4, CXCR5, DAB2IP, DRD1, DRD2, DRD3, DRD4, DRD5, ESR1, ESR2, ESRRB, ESRRG, FGF1, FGF12, FGF16, FGF17, FGF18, FGF19, FGF20, FGF23, FGF3, FGF4, FGF5, FGF7, FGF8, FGF9, FGFR2, FGFR3, FGFR4, FL…	FALSE
GO:0007268	GO_BiologicalProcess-EBI-UniProt-GOA_22.06.2020_00h00	chemical synaptic transmission	[6, 7]	[Group6]	8	13.1148	0.00244659	0.011097	{Group6=3.068857296265415E-4}	{Group6=9.973786212862598E-4}	[CADPS2, CHRM2, CHRM3, CHRM4, CHRNA9, CHRNB4, NLGN3, SYT12]	[APBA1, APBA2, CADPS2, CEP89, CHRM2, CHRM3, CHRM4, CHRM5, CHRNA1, CHRNA2, CHRNA3, CHRNA4, CHRNA5, CHRNA6, CHRNA9, CHRNB2, CHRNB3, CHRNB4, CHRND, CHRNG, DOC2B, DRD1, DRD2, DRD3, DRD4, DRD5, GLRA1, GLRA2, GLRB, HTR1B, HTR1D, HTR1E, HTR4, HTR7, LYPD6, LYPD6B, NETO1, NLGN3, NSMF, OTOF, P2RX1, P2RX3, P2RX4, P2RX5, P2RX6, PLCL1, PLCL2, PMCH, PPP1R9B, RAPSN, RIMS2, SDCBP, SLC12A5, SV2A, SV2B, SV2C, SYN2…	TRUE
GO:0050877	GO_BiologicalProcess-EBI-UniProt-GOA_22.06.2020_00h00	nervous system process	[3]	[Group6]	9	9.78261	0.00970644	0.0246544	{Group6=3.068857296265415E-4}	{Group6=9.973786212862598E-4}	[CHRM2, CHRM3, CHRM4, CHRNA9, CHRNB4, CLIC5, OTOG, PCDH15, TRPM3]	[ABCA4, CABP4, CACNA1I, CDH23, CHRM2, CHRM3, CHRM4, CHRM5, CHRNA1, CHRNA2, CHRNA3, CHRNA4, CHRNA5, CHRNA6, CHRNA9, CHRNB2, CHRNB3, CHRNB4, CHRND, CHRNG, CLIC5, CNGA1, CNGA3, CNGB1, CNGB3, CRYBB1, CRYBB2, CRYBB3, DCDC2, DRD1, DRD2, DRD3, DRD4, DRD5, EYA4, FAM65B, GJA3, GLRA1, GLRA2, GLRB, GNG13, GRXCR1, GRXCR2, GUCA1A, GUCA1C, IMPG1, IMPG2, LOC102089404, LOC102097063, LUM, LYPD6, LYPD6B, MARVELD2,…	FALSE
GO:0007165	GO_BiologicalProcess-EBI-UniProt-GOA_22.06.2020_00h00	signal transduction	[2, 3, 4]	[Group7]	67	5.27559	0.00765359	0.0216001	{Group7=0.007955240233073011}	{Group7=0.011490902558883237}	[ACVR1C, ACVR2B, ADM, ADRA1A, ANKDD1B, ARHGEF28, CCKAR, CCL17, CHRM2, CHRM3, CHRM4, CHRNA9, CHRNB4, CNR1, CXCR5, DCLK1, DNMT1, EPHA6, FFAR4, FGF16, FGF7, FRRS1L, GCG, GCGR, GPR156, GPR17, GPR52, GPRC6A, HRH3, HTR2A, IGF1, IL-8, IL17REL, IL1B, MC5R, MCF2, MLKL, NMUR1, NPY, NPY1R, NR1H4, NR4A2, NTRK1, NTRK2, NTS, OPRM1, P2RY4, PDE6B, PGR, PLCE1, PTHLH, QRFPR, RASGEF1B, RASGRF2, RGS22, RHOB, RHOBTB1…	[ABR, ABRA, ACKR2, ACKR3, ACKR4, ACVR1, ACVR1B, ACVR1C, ACVR2A, ACVR2B, ACVRL1, ADAM10, ADCY1, ADCY2, ADCY3, ADCY5, ADCY6, ADCY7, ADCY8, ADCY9, ADCYAP1, ADCYAP1R1, ADGRA1, ADGRA3, ADGRB3, ADGRD1, ADGRD2, ADGRF5, ADGRG1, ADGRG2, ADGRG3, ADGRG4, ADGRG6, ADGRL2, ADGRL3, ADGRL4, ADGRV1, ADM, ADORA2A, ADORA2B, ADORA3, ADRA1A, ADRA1B, ADRA1D, ADRA2A, ADRA2C, ADRB1, ADRB2, ADRB3, AFAP1, AFAP1L2, AGRN, A…	FALSE
GO:0050794	GO_BiologicalProcess-EBI-UniProt-GOA_22.06.2020_00h00	regulation of cellular process	[2, 3]	[Group7]	114	4.77187	0.00795524	0.0214961	{Group7=0.007955240233073011}	{Group7=0.011490902558883237}	[ACVR1C, ACVR2B, ADIRF, ADM, ADRA1A, ALX4, ANKDD1B, ANO6, ANOS1, ARHGEF28, BCL2A1, BRINP2, CACNA1D, CCKAR, CCL17, CHRM2, CHRM3, CHRM4, CHRNA9, CHRNB4, CLIC5, CNR1, CXCR5, DCLK1, DMRT2, DNMT1, EBF3, EEF1A2, ENPP2, EPHA6, ETV4, FBLN2, FFAR4, FGF16, FGF7, FLI1, FOS, FOXI1, FRRS1L, GCG, GCGR, GPR156, GPR17, GPR52, GPRC6A, HEY2, HOXA7, HOXA9, HOXB8, HOXC10, HOXC8, HOXC9, HOXD10, HOXD3, HOXD4, HOXD8, H…	[ABI1, ABR, ABRA, ACKR2, ACKR3, ACKR4, ACMSD, ACVR1, ACVR1B, ACVR1C, ACVR2A, ACVR2B, ACVRL1, ADAM10, ADCY1, ADCY2, ADCY3, ADCY5, ADCY6, ADCY7, ADCY8, ADCY9, ADCYAP1, ADCYAP1R1, ADGRA1, ADGRA3, ADGRB3, ADGRD1, ADGRD2, ADGRF5, ADGRG1, ADGRG2, ADGRG3, ADGRG4, ADGRG6, ADGRL2, ADGRL3, ADGRL4, ADGRV1, ADIRF, ADM, ADORA2A, ADORA2B, ADORA3, ADRA1A, ADRA1B, ADRA1D, ADRA2A, ADRA2C, ADRB1, ADRB2, ADRB3, AES…	TRUE
GO:0006820	GO_BiologicalProcess-EBI-UniProt-GOA_22.06.2020_00h00	anion transport	[5]	[Group8, Group10, Group11]	16	11.4286	0.000107012	0.0019415	{Group8=1.1278337330265317E-5, Group10=7.3806496456214694E-6, Group11=0.008810207098116203}	{Group8=4.887279509781637E-5, Group10=4.797422269653955E-5, Group11=0.011453269227551063}	[ANO4, ANO6, ANO7, BEST4, CLCN4, CLIC5, P2RY4, PITPNM2, SLC10A2, SLC16A7, SLC25A4, SLC26A3, SLC26A4, SLC4A9, SLC6A4, SLC7A11]	[ABCB11, ABCC2, ABCC5, ABCD3, ANKH, ANO1, ANO3, ANO4, ANO6, ANO7, ANO9, ATP10A, ATP10B, ATP11A, ATP11B, ATP11C, ATP8A1, ATP8A2, ATP8B1, ATP8B3, ATP9A, ATP9B, BEST3, BEST4, BSND, CFTR, CLCN1, CLCN3, CLCN4, CLCN6, CLIC4, CLIC5, CLIC6, CLNS1A, GABRA1, GABRA2, GABRA4, GABRA5, GABRA6, GABRG1, GABRG2, GABRG3, GLRA1, GLRA2, GLRB, MPC1, MPC2, MTTP, OC90, P2RY4, PITPNA, PITPNB, PITPNC1, PITPNM1, PITPNM2, …	TRUE
GO:0098656	GO_BiologicalProcess-EBI-UniProt-GOA_22.06.2020_00h00	anion transmembrane transport	[4, 6]	[Group8, Group10, Group11]	11	12.3596	0.000662867	0.00400877	{Group8=1.1278337330265317E-5, Group10=7.3806496456214694E-6, Group11=0.008810207098116203}	{Group8=4.887279509781637E-5, Group10=4.797422269653955E-5, Group11=0.011453269227551063}	[ANO6, BEST4, CLCN4, CLIC5, SLC10A2, SLC16A7, SLC25A4, SLC26A3, SLC26A4, SLC4A9, SLC6A4]	[ABCC2, ABCC5, ABCD3, ANKH, ANO1, ANO6, BEST3, BEST4, CFTR, CLCN1, CLCN3, CLCN4, CLCN6, CLIC4, CLIC5, CLIC6, GLRA1, GLRA2, GLRB, MPC1, MPC2, SLC10A1, SLC10A2, SLC12A1, SLC12A2, SLC12A4, SLC12A5, SLC12A7, SLC16A1, SLC16A10, SLC16A3, SLC16A7, SLC16A8, SLC19A1, SLC23A1, SLC23A2, SLC24A2, SLC24A4, SLC24A5, SLC25A12, SLC25A13, SLC25A16, SLC25A19, SLC25A22, SLC25A24, SLC25A25, SLC25A26, SLC25A29, SLC25…	FALSE
GO:0015711	GO_BiologicalProcess-EBI-UniProt-GOA_22.06.2020_00h00	organic anion transport	[5, 6]	[Group8, Group10]	9	10.7143	0.00539229	0.0180216	{Group8=1.1278337330265317E-5, Group10=7.3806496456214694E-6}	{Group8=4.887279509781637E-5, Group10=4.797422269653955E-5}	[ANO4, ANO6, ANO7, PITPNM2, SLC10A2, SLC16A7, SLC25A4, SLC26A3, SLC7A11]	[ABCB11, ABCC2, ABCC5, ABCD3, ANO3, ANO4, ANO6, ANO7, ANO9, ATP10A, ATP10B, ATP11A, ATP11B, ATP11C, ATP8A1, ATP8A2, ATP8B1, ATP8B3, ATP9A, ATP9B, MPC1, MPC2, MTTP, OC90, PITPNA, PITPNB, PITPNC1, PITPNM1, PITPNM2, PITPNM3, PLA2G10, PLA2G12A, PLA2G12B, PLA2G1B, PLSCR1, SLC10A1, SLC10A2, SLC16A1, SLC16A10, SLC16A3, SLC16A7, SLC16A8, SLC19A1, SLC23A1, SLC23A2, SLC25A12, SLC25A13, SLC25A16, SLC25A19, …	FALSE
GO:0006869	GO_BiologicalProcess-EBI-UniProt-GOA_22.06.2020_00h00	lipid transport	[4, 5]	[Group8]	8	11.5942	0.00530694	0.0187217	{Group8=1.1278337330265317E-5}	{Group8=4.887279509781637E-5}	[ANO4, ANO6, ANO7, OSBPL3, PITPNM2, RBP4, SLC10A2, STRA6]	[ABCA12, ABCA4, ABCA5, ABCB11, ABCD3, ANO3, ANO4, ANO6, ANO7, ANO9, APOA1, APOD, APOLD1, ARV1, ATP10A, ATP10B, ATP11A, ATP11B, ATP11C, ATP8A1, ATP8A2, ATP8B1, ATP8B3, ATP9A, ATP9B, CETP, CPTP, ESYT2, ESYT3, GLTP, MTTP, NPC1, NPC2, OC90, OSBP2, OSBPL10, OSBPL11, OSBPL1A, OSBPL2, OSBPL3, OSBPL6, OSBPL8, OSBPL9, PDZD8, PITPNA, PITPNB, PITPNC1, PITPNM1, PITPNM2, PITPNM3, PLA2G10, PLA2G12A, PLA2G12B, …	FALSE
GO:0015850	GO_BiologicalProcess-EBI-UniProt-GOA_22.06.2020_00h00	organic hydroxy compound transport	[5]	[Group8]	5	27.7778	0.00050403	0.00355621	{Group8=1.1278337330265317E-5}	{Group8=4.887279509781637E-5}	[RBP4, SLC10A2, SLC6A4, SNCA, STRA6]	[ABCA5, ABCB11, ARV1, CETP, NPC2, RBP4, SLC10A1, SLC10A2, SLC16A1, SLC16A3, SLC16A8, SLC51B, SLC6A4, SNCA, STAR, STARD3, STARD4, STRA6]	FALSE
GO:0061588	GO_BiologicalProcess-EBI-UniProt-GOA_22.06.2020_00h00	calcium activated phospholipid scrambling	[7, 8, 9, 10]	[Group8]	3	60	0.000563652	0.00376757	{Group8=1.1278337330265317E-5}	{Group8=4.887279509781637E-5}	[ANO4, ANO6, ANO7]	[ANO3, ANO4, ANO6, ANO7, ANO9]	FALSE
GO:0006935	GO_BiologicalProcess-EBI-UniProt-GOA_22.06.2020_00h00	chemotaxis	[3, 4]	[Group9]	7	14.2857	0.00276646	0.0113335	{Group9=4.172843466526921E-6}	{Group9=5.4246965064849976E-5}	[ANO6, CCL17, CHL1, CXCR5, EMB, ENPP2, IL-8]	[ACKR2, ACKR3, ACKR4, ANO6, BOC, BSG, C3AR1, CCL17, CCL20, CCR10, CCR4, CCR6, CCR7, CCR9, CHL1, CNTN6, CRMP1, CX3CL1, CX3CR1, CXCL12, CXCL14, CXCR4, CXCR5, DCC, DPYSL2, DPYSL4, DRAXIN, DSCAM, EMB, ENPP2, HRH1, IL-8, IL16, MYOT, NEO1, NEXN, NFASC, NPTN, NRCAM, NRP1, NRP2, PALLD, PDGFRA, PTAFR, PTK2B, ROBO1, TRIO, VAX1, XCR1]	FALSE
GO:0007275	GO_BiologicalProcess-EBI-UniProt-GOA_22.06.2020_00h00	multicellular organism development	[2, 3]	[Group9]	25	8.92857	0.000100768	0.00213291	{Group9=4.172843466526921E-6}	{Group9=5.4246965064849976E-5}	[ALX4, ANO6, BRINP2, CHL1, CNTN1, CXCR5, EBF3, EMB, ENPP2, GRIP1, HOXA7, HOXB8, HOXC8, HOXC9, HOXD4, HOXD8, HSPB7, LAMA1, PAX5, PCDH15, PTHLH, SERPINF1, SLITRK3, UNC119, WNT7A]	[ACKR3, ADGRB3, AKNAD1, ALK, ALX1, ALX4, AMH, ANGPT1, ANGPTL4, ANO6, APP, ARHGEF10, ARID5B, ARVCF, ATOH7, BEND6, BGLAP, BOC, BRINP1, BRINP2, BRINP3, BSG, BSN, CAMSAP1, CAMSAP2, CDH23, CDH5, CDON, CDX1, CDX4, CEND1, CFDP1, CHL1, CIAPIN1, CNTN1, CNTN6, CNTNAP1, CRMP1, CXCR5, DAB2IP, DBNL, DCC, DHH, DKK2, DKK3, DMBX1, DPYSL2, DPYSL3, DPYSL4, DRAXIN, DRGX, DSCAM, DSCAML1, EBF1, EBF2, EBF3, EBF4, EDNR…	TRUE
GO:0016477	GO_BiologicalProcess-EBI-UniProt-GOA_22.06.2020_00h00	cell migration	[3, 4]	[Group9]	5	13.8889	0.0124712	0.0277867	{Group9=4.172843466526921E-6}	{Group9=5.4246965064849976E-5}	[ANO6, CCL17, ENPP2, IL-8, LAMA1]	[ALX1, ANO6, CCDC88A, CCL17, CCL20, CDC42BPB, CX3CL1, CXCL12, CXCL14, DOCK1, DOCK5, DPYSL3, ELMO1, ELMO2, ELMO3, ENPP2, FER, FMNL3, FSCN1, HRH1, IL-8, LAMA1, LAMA2, LAMA3, LAMA4, MIIP, MYOC, NKX6-1, NRP1, NSMF, PLAT, PODXL, PSTPIP2, PTK2B, RELN, THY1]	FALSE
GO:0048699	GO_BiologicalProcess-EBI-UniProt-GOA_22.06.2020_00h00	generation of neurons	[5, 6, 7]	[Group9]	7	10.2941	0.0166466	0.0358326	{Group9=4.172843466526921E-6}	{Group9=5.4246965064849976E-5}	[BRINP2, CHL1, CNTN1, EMB, GRIP1, SERPINF1, SLITRK3]	[ALK, BEND6, BOC, BRINP1, BRINP2, BRINP3, BSG, CAMSAP1, CAMSAP2, CDH23, CDON, CEND1, CHL1, CNTN1, CNTN6, CRMP1, DBNL, DCC, DPYSL2, DPYSL3, DPYSL4, DRAXIN, DSCAM, EMB, ETV1, FAM134C, GLDN, GRIP1, MAP2, METRN, MNX1, MYOT, NEFL, NEO1, NEUROD1, NEUROD2, NEXN, NFASC, NKX6-1, NPTN, NRCAM, NRP1, NRP2, NSMF, NYAP2, OLIG2, OLIG3, PACSIN1, PALLD, RELN, REST, RGMA, ROBO1, SCLT1, SERPINF1, SIPA1L1, SLITRK1, …	FALSE
GO:0048731	GO_BiologicalProcess-EBI-UniProt-GOA_22.06.2020_00h00	system development	[3, 4]	[Group9]	14	7.95455	0.00984898	0.0245259	{Group9=4.172843466526921E-6}	{Group9=5.4246965064849976E-5}	[ANO6, BRINP2, CHL1, CNTN1, CXCR5, EMB, ENPP2, GRIP1, HSPB7, PCDH15, PTHLH, SERPINF1, SLITRK3, UNC119]	[ACKR3, ADGRB3, AKNAD1, ALK, ALX1, AMH, ANGPT1, ANGPTL4, ANO6, APP, ARHGEF10, ARID5B, ATOH7, BEND6, BGLAP, BOC, BRINP1, BRINP2, BRINP3, BSG, BSN, CAMSAP1, CAMSAP2, CDH23, CDH5, CDON, CEND1, CHL1, CIAPIN1, CNTN1, CNTN6, CNTNAP1, CRMP1, CXCR5, DAB2IP, DBNL, DCC, DPYSL2, DPYSL3, DPYSL4, DRAXIN, DSCAM, DSCAML1, EDNRA, EDNRB, EMB, ENC1, ENPP2, ETV1, EYA1, FAM134C, FAM65B, FGF1, FGF14, FHL1, FLT3, FOXS…	FALSE
GO:0050793	GO_BiologicalProcess-EBI-UniProt-GOA_22.06.2020_00h00	regulation of developmental process	[2, 3]	[Group9]	7	12.2807	0.0065276	0.0197382	{Group9=4.172843466526921E-6}	{Group9=5.4246965064849976E-5}	[ADIRF, ANO6, BRINP2, ENPP2, LAMA1, SERPINF1, SLITRK3]	[ADGRB3, ADIRF, ANO6, AP1AR, BEND6, BOC, BRINP1, BRINP2, BRINP3, CDON, DAB2IP, DPYSL2, DPYSL3, ENPP2, FAM134C, FMNL1, FMNL2, FMNL3, FTO, GATA3, ING2, LAMA1, LAMA2, LAMA3, LAMA4, METRN, METRNL, MTDH, MYOCD, NCMAP, NEUROD2, NFAM1, NKX6-1, NOG, NOTCH1, NOTCH2, NSMF, OMD, PALM, PALMD, PTK2B, REST, RGMA, SERPINF1, SIPA1L1, SLITRK1, SLITRK2, SLITRK3, SLITRK4, SLITRK5, SLITRK6, SPRY1, SPRY2, THBS1, THBS…	FALSE
GO:0050878	GO_BiologicalProcess-EBI-UniProt-GOA_22.06.2020_00h00	regulation of body fluid levels	[3]	[Group9]	5	16.129	0.00658846	0.0194589	{Group9=4.172843466526921E-6}	{Group9=5.4246965064849976E-5}	[ANO6, CHRM3, FGB, FGG, MMRN1]	[ADRA2C, ANO6, CD40LG, CHRM3, ENPP4, F10, F13A1, F2, F2R, F2RL1, F2RL2, F2RL3, F3, F7, F8, F9, FGA, FGB, FGG, ITGB3, MMRN1, P2RY1, P2RY12, P2RY2, P2RY8, PROC, PROS1, SERPINC1, SERPINF2, SERPING1, TFPI]	FALSE
GO:0051094	GO_BiologicalProcess-EBI-UniProt-GOA_22.06.2020_00h00	positive regulation of developmental process	[2, 3, 4]	[Group9]	4	25	0.00290421	0.0115261	{Group9=4.172843466526921E-6}	{Group9=5.4246965064849976E-5}	[ADIRF, ANO6, BRINP2, SERPINF1]	[ADIRF, ANO6, BEND6, BOC, BRINP1, BRINP2, BRINP3, CDON, FAM134C, GATA3, METRN, METRNL, MTDH, MYOCD, SERPINF1, SPRY1]	FALSE
GO:0051239	GO_BiologicalProcess-EBI-UniProt-GOA_22.06.2020_00h00	regulation of multicellular organismal process	[2, 3]	[Group9]	9	11.8421	0.00273834	0.0115923	{Group9=4.172843466526921E-6}	{Group9=5.4246965064849976E-5}	[ADRA1A, ANO6, BRINP2, CHRM2, CHRM3, ENPP2, LAMA1, SERPINF1, SLITRK3]	[ADGRB3, ADRA1A, ADRA1B, ADRA2C, ADRB1, ADRB2, ADRB3, AGTR1, ANO6, ANXA5, BEND6, BRINP1, BRINP2, BRINP3, CD226, CDON, CHRM2, CHRM3, DAB2IP, DPYSL2, DPYSL3, EDN1, ENPP2, ENPP4, FAM134C, FTO, GATA3, GPATCH3, HCN4, HRH1, HRH2, LAMA1, LAMA2, LAMA3, LAMA4, MAST2, METRN, MTDH, MYOCD, NCMAP, NEUROD2, NFAM1, NKX2-5, NKX6-1, NMU, NSMF, OMD, P2RY2, PROS1, PTK2B, REST, RGMA, S100A1, SERPINC1, SERPINF1, SERP…	FALSE
GO:0051240	GO_BiologicalProcess-EBI-UniProt-GOA_22.06.2020_00h00	positive regulation of multicellular organismal process	[2, 3, 4]	[Group9]	4	15.3846	0.0175428	0.0371322	{Group9=4.172843466526921E-6}	{Group9=5.4246965064849976E-5}	[ANO6, BRINP2, CHRM3, SERPINF1]	[ADRB1, ADRB3, ANO6, BEND6, BRINP1, BRINP2, BRINP3, CD226, CHRM3, ENPP4, FAM134C, GATA3, GPATCH3, HRH1, HRH2, METRN, MTDH, MYOCD, NFAM1, P2RY2, SERPINF1, SERPINF2, SPRY1, TLR3, TLR5, TMEM173]	FALSE
GO:0060326	GO_BiologicalProcess-EBI-UniProt-GOA_22.06.2020_00h00	cell chemotaxis	[4, 5]	[Group9]	3	30	0.00584183	0.0180954	{Group9=4.172843466526921E-6}	{Group9=5.4246965064849976E-5}	[ANO6, CCL17, IL-8]	[ANO6, CCL17, CCL20, CX3CL1, CXCL12, CXCL14, HRH1, IL-8, NRP1, PTK2B]	FALSE
GO:0006811	GO_BiologicalProcess-EBI-UniProt-GOA_22.06.2020_00h00	ion transport	[4]	[Group10, Group11]	38	8.33333	7.38065e-06	0.000937343	{Group10=7.3806496456214694E-6, Group11=0.008810207098116203}	{Group10=4.797422269653955E-5, Group11=0.011453269227551063}	[ABCC8, ANO4, ANO6, ANO7, ASIC5, ATP12A, ATP2C2, ATP6V0D2, ATP6V1G3, BEST4, CACNA1D, CHRNA9, CHRNB4, CLCN4, CLIC5, GABRP, KCNA6, KCNB2, KCNE1, KCNJ15, KCNK3, P2RY4, PITPNM2, RHCG, SCN3B, SLC10A2, SLC16A7, SLC25A4, SLC26A3, SLC26A4, SLC30A10, SLC4A9, SLC6A4, SLC7A11, SNCA, TRPC6, TRPM3, TRPV4]	[ABCB11, ABCC2, ABCC5, ABCC8, ABCC9, ABCD3, ANKH, ANO1, ANO3, ANO4, ANO6, ANO7, ANO9, ARMC1, ASIC1, ASIC5, ATOX1, ATP10A, ATP10B, ATP11A, ATP11B, ATP11C, ATP12A, ATP13A1, ATP13A2, ATP13A3, ATP13A4, ATP1A1, ATP1B1, ATP1B3, ATP1B4, ATP2A2, ATP2A3, ATP2B1, ATP2B4, ATP2C1, ATP2C2, ATP4B, ATP5A1, ATP5B, ATP5C1, ATP5D, ATP5E, ATP5F1, ATP5G1, ATP5G3, ATP5H, ATP5I, ATP5J, ATP5O, ATP6AP1, ATP6AP1L, ATP6V0…	TRUE
GO:0015698	GO_BiologicalProcess-EBI-UniProt-GOA_22.06.2020_00h00	inorganic anion transport	[6]	[Group10, Group11]	9	15.7895	0.000330831	0.00280104	{Group10=7.3806496456214694E-6, Group11=0.008810207098116203}	{Group10=4.797422269653955E-5, Group11=0.011453269227551063}	[ANO6, BEST4, CLCN4, CLIC5, P2RY4, SLC26A3, SLC26A4, SLC4A9, SLC6A4]	[ANKH, ANO1, ANO6, BEST3, BEST4, BSND, CFTR, CLCN1, CLCN3, CLCN4, CLCN6, CLIC4, CLIC5, CLIC6, CLNS1A, GABRA1, GABRA2, GABRA4, GABRA5, GABRA6, GABRG1, GABRG2, GABRG3, GLRA1, GLRA2, GLRB, P2RY4, SLC12A1, SLC12A2, SLC12A4, SLC12A5, SLC12A7, SLC20A1, SLC20A2, SLC26A1, SLC26A11, SLC26A2, SLC26A3, SLC26A4, SLC26A5, SLC26A7, SLC26A8, SLC26A9, SLC34A2, SLC4A10, SLC4A11, SLC4A3, SLC4A4, SLC4A5, SLC4A7, SL…	FALSE
GO:0034220	GO_BiologicalProcess-EBI-UniProt-GOA_22.06.2020_00h00	ion transmembrane transport	[3, 5]	[Group10, Group11]	31	8.17942	9.25852e-05	0.00235166	{Group10=7.3806496456214694E-6, Group11=0.008810207098116203}	{Group10=4.797422269653955E-5, Group11=0.011453269227551063}	[ANO6, ASIC5, ATP12A, ATP2C2, ATP6V0D2, ATP6V1G3, BEST4, CACNA1D, CHRNA9, CHRNB4, CLCN4, CLIC5, GABRP, KCNA6, KCNB2, KCNE1, KCNJ15, KCNK3, RHCG, SCN3B, SLC10A2, SLC16A7, SLC25A4, SLC26A3, SLC26A4, SLC30A10, SLC4A9, SLC6A4, TRPC6, TRPM3, TRPV4]	[ABCC2, ABCC5, ABCD3, ANKH, ANO1, ANO6, ASIC1, ASIC5, ATP12A, ATP1A1, ATP2A2, ATP2A3, ATP2B1, ATP2B4, ATP2C1, ATP2C2, ATP5A1, ATP5B, ATP5C1, ATP5D, ATP5E, ATP5F1, ATP5G1, ATP5G3, ATP5H, ATP5I, ATP5J, ATP5O, ATP6AP1, ATP6AP1L, ATP6V0A1, ATP6V0A2, ATP6V0A4, ATP6V0B, ATP6V0C, ATP6V0D1, ATP6V0D2, ATP6V0E1, ATP6V1A, ATP6V1B1, ATP6V1B2, ATP6V1C1, ATP6V1C2, ATP6V1E1, ATP6V1G1, ATP6V1G3, ATP6V1H, ATP7A, …	FALSE
GO:0098660	GO_BiologicalProcess-EBI-UniProt-GOA_22.06.2020_00h00	inorganic ion transmembrane transport	[4, 6]	[Group10, Group11]	22	9.20502	0.00021382	0.00246865	{Group10=7.3806496456214694E-6, Group11=0.008810207098116203}	{Group10=4.797422269653955E-5, Group11=0.011453269227551063}	[ANO6, ASIC5, ATP12A, ATP2C2, ATP6V0D2, ATP6V1G3, BEST4, CACNA1D, CLCN4, CLIC5, KCNA6, KCNB2, KCNE1, KCNJ15, KCNK3, RHCG, SCN3B, SLC10A2, SLC26A3, SLC26A4, SLC6A4, TRPC6]	[ANKH, ANO1, ANO6, ASIC1, ASIC5, ATP12A, ATP1A1, ATP2A2, ATP2A3, ATP2B1, ATP2B4, ATP2C1, ATP2C2, ATP5A1, ATP5B, ATP5C1, ATP5D, ATP5E, ATP5F1, ATP5G1, ATP5G3, ATP5H, ATP5I, ATP5J, ATP5O, ATP6AP1, ATP6AP1L, ATP6V0A1, ATP6V0A2, ATP6V0A4, ATP6V0B, ATP6V0C, ATP6V0D1, ATP6V0D2, ATP6V0E1, ATP6V1A, ATP6V1B1, ATP6V1B2, ATP6V1C1, ATP6V1C2, ATP6V1E1, ATP6V1G1, ATP6V1G3, ATP6V1H, BEST3, BEST4, CACNA1B, CACNA…	FALSE
GO:0098661	GO_BiologicalProcess-EBI-UniProt-GOA_22.06.2020_00h00	inorganic anion transmembrane transport	[5, 7]	[Group10, Group11]	7	21.875	0.000191464	0.00270177	{Group10=7.3806496456214694E-6, Group11=0.008810207098116203}	{Group10=4.797422269653955E-5, Group11=0.011453269227551063}	[ANO6, BEST4, CLCN4, CLIC5, SLC26A3, SLC26A4, SLC6A4]	[ANKH, ANO1, ANO6, BEST3, BEST4, CFTR, CLCN1, CLCN3, CLCN4, CLCN6, CLIC4, CLIC5, CLIC6, GLRA1, GLRA2, GLRB, SLC12A1, SLC12A2, SLC12A4, SLC12A5, SLC12A7, SLC26A1, SLC26A11, SLC26A2, SLC26A3, SLC26A4, SLC26A5, SLC26A7, SLC26A8, SLC26A9, SLC6A4, TTYH3]	FALSE
GO:0006821	GO_BiologicalProcess-EBI-UniProt-GOA_22.06.2020_00h00	chloride transport	[7]	[Group10]	7	19.4444	0.00041516	0.00310149	{Group10=7.3806496456214694E-6}	{Group10=4.797422269653955E-5}	[ANO6, BEST4, CLCN4, CLIC5, P2RY4, SLC26A3, SLC6A4]	[ANO1, ANO6, BEST3, BEST4, BSND, CFTR, CLCN1, CLCN3, CLCN4, CLCN6, CLIC4, CLIC5, CLIC6, CLNS1A, GABRA1, GABRA2, GABRA4, GABRA5, GABRA6, GABRG1, GABRG2, GABRG3, GLRA1, GLRA2, GLRB, P2RY4, SLC12A1, SLC12A2, SLC12A4, SLC12A5, SLC12A7, SLC26A1, SLC26A3, SLC26A9, SLC6A4, TTYH3]	FALSE
GO:1902476	GO_BiologicalProcess-EBI-UniProt-GOA_22.06.2020_00h00	chloride transmembrane transport	[6, 8]	[Group10]	5	20.8333	0.00206146	0.0100694	{Group10=7.3806496456214694E-6}	{Group10=4.797422269653955E-5}	[ANO6, BEST4, CLCN4, CLIC5, SLC6A4]	[ANO1, ANO6, BEST3, BEST4, CFTR, CLCN1, CLCN3, CLCN4, CLCN6, CLIC4, CLIC5, CLIC6, GLRA1, GLRA2, GLRB, SLC12A1, SLC12A2, SLC12A4, SLC12A5, SLC12A7, SLC26A1, SLC26A9, SLC6A4, TTYH3]	FALSE
GO:0006810	GO_BiologicalProcess-EBI-UniProt-GOA_22.06.2020_00h00	transport	[3]	[Group11]	57	5.44933	0.00881021	0.0233103	{Group11=0.008810207098116203}	{Group11=0.011453269227551063}	[ABCC8, ANO4, ANO6, ANO7, AQP1, AQP3, ASIC5, ATP12A, ATP2C2, ATP6V0D2, ATP6V1G3, BEST4, CACNA1D, CADPS2, CHRM3, CHRNA9, CHRNB4, CLCN4, CLIC5, CPLX3, ENPP2, GABRP, KCNA6, KCNB2, KCNE1, KCNJ15, KCNK3, OSBPL3, P2RY4, PITPNM2, RBP4, RHCG, SCN3B, SLC10A2, SLC13A3, SLC16A7, SLC16A9, SLC25A4, SLC26A3, SLC26A4, SLC2A9, SLC30A10, SLC4A9, SLC6A4, SLC7A11, SLC7A14, SLC7A4, SNCA, STRA6, STX19, SVOPL, SYT12, …	[ABCA1, ABCA12, ABCA13, ABCA3, ABCA4, ABCA5, ABCB10, ABCB11, ABCB5, ABCB6, ABCB7, ABCB8, ABCB9, ABCC1, ABCC10, ABCC2, ABCC3, ABCC4, ABCC5, ABCC6, ABCC8, ABCC9, ABCD2, ABCD3, ABCD4, ABCG1, ABCG2, ACKR2, ACKR4, ADCYAP1, AKAP12, ANKH, ANO1, ANO3, ANO4, ANO6, ANO7, ANO9, AP1AR, AP1B1, AP1G1, AP1M1, AP1S2, AP2A2, AP2B1, AP2M1, AP3B1, AP3D1, AP3M1, AP3M2, AP3S1, AP4B1, AP4E1, AP4S1, APOA1, APOD, APOLD1…	FALSE
GO:0006812	GO_BiologicalProcess-EBI-UniProt-GOA_22.06.2020_00h00	cation transport	[5]	[Group11]	22	7.40741	0.00339419	0.0130625	{Group11=0.008810207098116203}	{Group11=0.011453269227551063}	[ABCC8, ASIC5, ATP12A, ATP2C2, ATP6V0D2, ATP6V1G3, CACNA1D, CHRNA9, CHRNB4, KCNA6, KCNB2, KCNE1, KCNJ15, KCNK3, RHCG, SCN3B, SLC10A2, SLC30A10, SLC6A4, SNCA, TRPC6, TRPM3]	[ABCC8, ABCC9, ARMC1, ASIC1, ASIC5, ATOX1, ATP12A, ATP13A1, ATP13A2, ATP13A3, ATP13A4, ATP1A1, ATP1B1, ATP1B3, ATP1B4, ATP2A2, ATP2A3, ATP2B1, ATP2B4, ATP2C1, ATP2C2, ATP4B, ATP5A1, ATP5B, ATP5C1, ATP5D, ATP5E, ATP5F1, ATP5G1, ATP5G3, ATP5H, ATP5I, ATP5J, ATP5O, ATP6AP1, ATP6AP1L, ATP6V0A1, ATP6V0A2, ATP6V0A4, ATP6V0B, ATP6V0C, ATP6V0D1, ATP6V0D2, ATP6V0E1, ATP6V1A, ATP6V1B1, ATP6V1B2, ATP6V1C1, …	FALSE
GO:0015672	GO_BiologicalProcess-EBI-UniProt-GOA_22.06.2020_00h00	monovalent inorganic cation transport	[6]	[Group11]	14	8.64198	0.00580917	0.0184441	{Group11=0.008810207098116203}	{Group11=0.011453269227551063}	[ABCC8, ASIC5, ATP12A, ATP6V0D2, ATP6V1G3, KCNA6, KCNB2, KCNE1, KCNJ15, KCNK3, RHCG, SCN3B, SLC10A2, SLC6A4]	[ABCC8, ABCC9, ASIC1, ASIC5, ATP12A, ATP1A1, ATP1B1, ATP1B3, ATP1B4, ATP4B, ATP5A1, ATP5B, ATP5C1, ATP5D, ATP5E, ATP5F1, ATP5G1, ATP5G3, ATP5H, ATP5I, ATP5J, ATP5O, ATP6AP1, ATP6AP1L, ATP6V0A1, ATP6V0A2, ATP6V0A4, ATP6V0B, ATP6V0C, ATP6V0D1, ATP6V0D2, ATP6V0E1, ATP6V1A, ATP6V1B1, ATP6V1B2, ATP6V1C1, ATP6V1C2, ATP6V1E1, ATP6V1G1, ATP6V1G3, ATP6V1H, CNGA2, HCN1, HCN2, HCN3, HCN4, HVCN1, KCNA10, KCN…	FALSE
GO:0055085	GO_BiologicalProcess-EBI-UniProt-GOA_22.06.2020_00h00	transmembrane transport	[2, 4]	[Group11]	43	7.62411	1.89991e-05	0.00120645	{Group11=0.008810207098116203}	{Group11=0.011453269227551063}	[ABCC8, ANO6, AQP1, AQP3, ASIC5, ATP12A, ATP2C2, ATP6V0D2, ATP6V1G3, BEST4, CACNA1D, CHRNA9, CHRNB4, CLCN4, CLIC5, GABRP, KCNA6, KCNB2, KCNE1, KCNJ15, KCNK3, RBP4, RHCG, SCN3B, SLC10A2, SLC13A3, SLC16A7, SLC16A9, SLC25A4, SLC26A3, SLC26A4, SLC2A9, SLC30A10, SLC4A9, SLC6A4, SLC7A11, SLC7A14, SLC7A4, STRA6, SVOPL, TRPC6, TRPM3, TRPV4]	[ABCA1, ABCA12, ABCA13, ABCA3, ABCA4, ABCA5, ABCB10, ABCB11, ABCB5, ABCB6, ABCB7, ABCB8, ABCB9, ABCC1, ABCC10, ABCC2, ABCC3, ABCC4, ABCC5, ABCC6, ABCC8, ABCC9, ABCD2, ABCD3, ABCD4, ABCG1, ABCG2, ANKH, ANO1, ANO6, AQP1, AQP11, AQP2, AQP3, AQP4, AQP5, AQP8, AQP9, ASIC1, ASIC5, ATP12A, ATP1A1, ATP2A2, ATP2A3, ATP2B1, ATP2B4, ATP2C1, ATP2C2, ATP5A1, ATP5B, ATP5C1, ATP5D, ATP5E, ATP5F1, ATP5G1, ATP5G3…	TRUE
GO:0098655	GO_BiologicalProcess-EBI-UniProt-GOA_22.06.2020_00h00	cation transmembrane transport	[4, 6]	[Group11]	20	7.49064	0.00532937	0.0182927	{Group11=0.008810207098116203}	{Group11=0.011453269227551063}	[ASIC5, ATP12A, ATP2C2, ATP6V0D2, ATP6V1G3, CACNA1D, CHRNA9, CHRNB4, KCNA6, KCNB2, KCNE1, KCNJ15, KCNK3, RHCG, SCN3B, SLC10A2, SLC30A10, SLC6A4, TRPC6, TRPM3]	[ASIC1, ASIC5, ATP12A, ATP1A1, ATP2A2, ATP2A3, ATP2B1, ATP2B4, ATP2C1, ATP2C2, ATP5A1, ATP5B, ATP5C1, ATP5D, ATP5E, ATP5F1, ATP5G1, ATP5G3, ATP5H, ATP5I, ATP5J, ATP5O, ATP6AP1, ATP6AP1L, ATP6V0A1, ATP6V0A2, ATP6V0A4, ATP6V0B, ATP6V0C, ATP6V0D1, ATP6V0D2, ATP6V0E1, ATP6V1A, ATP6V1B1, ATP6V1B2, ATP6V1C1, ATP6V1C2, ATP6V1E1, ATP6V1G1, ATP6V1G3, ATP6V1H, ATP7A, ATP7B, CACNA1B, CACNA1D, CACNA1E, CACNA…	FALSE
GO:0098662	GO_BiologicalProcess-EBI-UniProt-GOA_22.06.2020_00h00	inorganic cation transmembrane transport	[5, 7]	[Group11]	16	7.58294	0.0103651	0.0243771	{Group11=0.008810207098116203}	{Group11=0.011453269227551063}	[ASIC5, ATP12A, ATP2C2, ATP6V0D2, ATP6V1G3, CACNA1D, KCNA6, KCNB2, KCNE1, KCNJ15, KCNK3, RHCG, SCN3B, SLC10A2, SLC6A4, TRPC6]	[ASIC1, ASIC5, ATP12A, ATP1A1, ATP2A2, ATP2A3, ATP2B1, ATP2B4, ATP2C1, ATP2C2, ATP5A1, ATP5B, ATP5C1, ATP5D, ATP5E, ATP5F1, ATP5G1, ATP5G3, ATP5H, ATP5I, ATP5J, ATP5O, ATP6AP1, ATP6AP1L, ATP6V0A1, ATP6V0A2, ATP6V0A4, ATP6V0B, ATP6V0C, ATP6V0D1, ATP6V0D2, ATP6V0E1, ATP6V1A, ATP6V1B1, ATP6V1B2, ATP6V1C1, ATP6V1C2, ATP6V1E1, ATP6V1G1, ATP6V1G3, ATP6V1H, CACNA1B, CACNA1D, CACNA1E, CACNA1G, CACNA1H, C…	FALSE
The enriched GO terms in ileum
GOID	Ontology Source	GOTerm	GOLevels	GOGroups	Nr. Genes	% Associated Genes	Term PValue	Term PValue Corrected with Benjamini-Hochberg	Group PValue	Group PValue Corrected with Benjamini-Hochberg	Associated Genes Found	All Associated Genes	OverViewTerm
GO:0070887	GO_BiologicalProcess-EBI-UniProt-GOA_22.06.2020_00h00	cellular response to chemical stimulus	[3]	[Group1]	11	5.36585	0.00782377	0.0424719	{Group1=0.00782377462935009}	{Group1=0.01564754925870018}	[CAPN10, CAT, CCL20, CHRM5, GPX4, HTR1F, IL12RB2, IL18R1, NTRK3, PRLR, TNFRSF17]	[ACKR2, ACKR4, AGRN, AGTR1, AGTR2, AGTRAP, AHR, AHRR, ANO1, ANO6, ASIP, ATF6, ATP6V0D1, BAIAP2L1, BAMBI, BGLAP, CAPN10, CARF, CAT, CCL17, CCL20, CCR10, CCR4, CCR6, CCR7, CCR9, CHRM2, CHRM3, CHRM4, CHRM5, CNTF, CRAT, CREB3, CREB3L1, CREB3L2, CREB3L3, CREB3L4, CSF1R, CSF3R, CX3CL1, CX3CR1, CXCL12, CXCL14, CXCR4, CXCR5, DAB2IP, DRD1, DRD2, DRD3, DRD4, DRD5, DUOX2, ESD, ESR1, ESR2, ESRRB, ESRRG, FGF1…	TRUE
GO:0007596	GO_BiologicalProcess-EBI-UniProt-GOA_22.06.2020_00h00	blood coagulation	[3, 5]	[Group2]	4	13.7931	0.0041953	0.0398554	{Group2=0.004195301095330358}	{Group2=0.012585903285991075}	[F2, F2RL2, FGB, FGG]	[ADRA2C, ANO6, CD40LG, ENPP4, F10, F13A1, F2, F2R, F2RL1, F2RL2, F2RL3, F3, F7, F8, F9, FGA, FGB, FGG, ITGB3, MMRN1, P2RY1, P2RY12, P2RY8, PROC, PROS1, SERPINC1, SERPINF2, SERPING1, TFPI]	TRUE
GO:0044283	GO_BiologicalProcess-EBI-UniProt-GOA_22.06.2020_00h00	small molecule biosynthetic process	[3]	[Group3]	7	6.66667	0.0107099	0.0452195	{Group3=0.010709889218919223}	{Group3=0.012851867062703068}	[ACMSD, CDO1, COQ4, NME4, NT5E, PCK1, PSPH]	[ACACA, ACACB, ACMSD, ADI1, ADK, ALDH18A1, APIP, ASNS, ASNSD1, ASS1, BCAT1, CDO1, CNP, COQ2, COQ3, COQ4, COQ5, COQ6, COQ7, COQ8A, COQ9, DERA, DHFR, DPYD, DUT, ELOVL1, ELOVL2, ELOVL4, ELOVL5, ELOVL6, ELOVL7, ENOPH1, FAM3A, FAM3C, FPGS, G6PC2, GCH1, GIP, GLUL, GMPS, GPI, HAAO, HACD1, HACD2, HACD3, HACD4, HAS2, HMGCLL1, HPRT1, HSD17B3, HSD17B7, IMPA1, IMPA2, IP6K1, IP6K2, IP6K3, IPMK, ISYNA1, ITPA, …	TRUE
GO:0055076	GO_BiologicalProcess-EBI-UniProt-GOA_22.06.2020_00h00	transition metal ion homeostasis	[8]	[Group4]	3	21.4286	0.00368324	0.0466544	{Group4=0.0036832383007007097}	{Group4=0.02209942980420426}	[CUTC, FTH1, SLC31A1]	[ACO1, COMMD1, CP, CUTC, FTH1, HEPH, HFE2, IREB2, NCOA4, NEO1, SLC30A8, SLC31A1, SLC31A2, TFRC]	TRUE
GO:0006096	GO_BiologicalProcess-EBI-UniProt-GOA_22.06.2020_00h00	glycolytic process	[4, 5, 8, 9, 10, 11, 12]	[Group5]	3	20	0.00452648	0.0344013	{Group5=0.009268580444830157}	{Group5=0.013902870667245236}	[ALDOB, ENO4, PFKL]	[ALDOB, ALDOC, BPGM, ENO1, ENO2, ENO4, GAPDH, GCK, GPI, HK3, PFKL, PFKP, PGAM1, PGK1, TPI1]	TRUE
GO:0009116	GO_BiologicalProcess-EBI-UniProt-GOA_22.06.2020_00h00	nucleoside metabolic process	[4, 5, 6]	[Group5]	3	13.6364	0.0136097	0.0430975	{Group5=0.009268580444830157}	{Group5=0.013902870667245236}	[CDA, NME4, PRPS2]	[ADK, APRT, CDA, CECR1, GMPS, GUK1, HPRT1, MTAP, NME3, NME4, NME5, NME7, NME8, PNP, PPAT, PRPS1, PRPS2, PRPSAP1, PRTFDC1, UCKL1, UMPS, UPP1]	FALSE
GO:0009117	GO_BiologicalProcess-EBI-UniProt-GOA_22.06.2020_00h00	nucleotide metabolic process	[5, 6, 7]	[Group5]	8	5.97015	0.0123156	0.0467992	{Group5=0.009268580444830157}	{Group5=0.013902870667245236}	[AK2, AK8, ALDOB, ENO4, NME4, NT5E, PFKL, PRPS2]	[ACLY, ACSS1, ADCY1, ADCY2, ADCY3, ADCY5, ADCY6, ADCY7, ADCY8, ADCY9, ADK, ADSL, ADSS, ADSSL1, AK1, AK2, AK3, AK4, AK7, AK8, ALDOB, ALDOC, AMPD1, AMPD2, AMPD3, ATIC, ATP5A1, ATP5B, ATP5C1, ATP5D, ATP5E, ATP5F1, ATP5G1, ATP5G3, ATP5H, ATP5I, ATP5J, ATP5O, BPGM, CDS1, CDS2, CMPK1, CMPK2, CNP, COASY, CTPS1, CTPS2, DCAKD, DCTD, DERA, DGUOK, DHODH, DTYMK, DUT, ELOVL1, ELOVL6, ELOVL7, ENO1, ENO2, ENO4,…	FALSE
GO:0055086	GO_BiologicalProcess-EBI-UniProt-GOA_22.06.2020_00h00	nucleobase-containing small molecule metabolic process	[3, 4, 5]	[Group5]	9	5.84416	0.00926858	0.0440258	{Group5=0.009268580444830157}	{Group5=0.013902870667245236}	[AK2, AK8, ALDOB, CDA, ENO4, NME4, NT5E, PFKL, PRPS2]	[ACLY, ACSS1, ADA, ADCY1, ADCY2, ADCY3, ADCY5, ADCY6, ADCY7, ADCY8, ADCY9, ADK, ADSL, ADSS, ADSSL1, AK1, AK2, AK3, AK4, AK7, AK8, ALDOB, ALDOC, AMPD1, AMPD2, AMPD3, APRT, ATIC, ATP5A1, ATP5B, ATP5C1, ATP5D, ATP5E, ATP5F1, ATP5G1, ATP5G3, ATP5H, ATP5I, ATP5J, ATP5O, BPGM, CAD, CDA, CDS1, CDS2, CECR1, CMPK1, CMPK2, CNP, COASY, CPS1, CTPS1, CTPS2, DCAKD, DCTD, DERA, DGUOK, DHODH, DTYMK, DUT, ELOVL1,…	FALSE
