# Supplementary material for: Intestinal Immune Development Is Accompanied by Temporal Deviation in Microbiota Composition of Newly Hatched Pigeon Squabs
Source: Microbiol Spectr. 2022 May 17;10(3):e01892-21. doi: 10.1128/spectrum.01892-21 (PMC9241753; doi:10.1128/spectrum.01892-21)
Supplement: SUPPLEMENTAL FILE 6 — Supplemental material. Download spectrum.01892-21-s006.xlsx, XLSX file, 0.1 MB [file spectrum.01892-21-s006.xlsx]

## Sheet: GO Terms
Additional File 6 GO terms enrichment for each temporally DE gene expression pattern
GO terms enrichment in Cluster 1
GOID	Ontology Source	GOTerm	GOLevels	GOGroups	Nr. Genes	% Associated Genes	Term PValue	Term PValue Corrected with Benjamini-Hochberg	Group PValue	Group PValue Corrected with Benjamini-Hochberg	Associated Genes Found	All Associated Genes	OverViewTerm
GO:0044283	GO_BiologicalProcess-EBI-UniProt-GOA_22.06.2020_00h00	small molecule biosynthetic process	[3]	[Group1]	5	4.7619	0.00504668	0.00757002	{Group1=0.0050466804357249566}	{Group1=0.0050466804357249566}	[ACMSD, ADI1, NT5E, PCK1, PSPH]	[ACACA, ACACB, ACMSD, ADI1, ADK, ALDH18A1, APIP, ASNS, ASNSD1, ASS1, BCAT1, CDO1, CNP, COQ2, COQ3, COQ4, COQ5, COQ6, COQ7, COQ8A, COQ9, DERA, DHFR, DPYD, DUT, ELOVL1, ELOVL2, ELOVL4, ELOVL5, ELOVL6, ELOVL7, ENOPH1, FAM3A, FAM3C, FPGS, G6PC2, GCH1, GIP, GLUL, GMPS, GPI, HAAO, HACD1, HACD2, HACD3, HACD4, HAS2, HMGCLL1, HPRT1, HSD17B3, HSD17B7, IMPA1, IMPA2, IP6K1, IP6K2, IP6K3, IPMK, ISYNA1, ITPA, …	TRUE
GO:0046394	GO_BiologicalProcess-EBI-UniProt-GOA_22.06.2020_00h00	carboxylic acid biosynthetic process	[5, 6]	[Group1]	3	5.88235	0.0167764	0.0188735	{Group1=0.0050466804357249566}	{Group1=0.0050466804357249566}	[ACMSD, ADI1, PSPH]	[ACACA, ACACB, ACMSD, ADI1, ALDH18A1, APIP, ASNS, ASNSD1, ASS1, BCAT1, DHFR, DPYD, ELOVL1, ELOVL2, ELOVL4, ELOVL5, ELOVL6, ELOVL7, ENOPH1, FPGS, GCH1, GIP, GLUL, HAAO, HACD1, HACD2, HACD3, HACD4, HAS2, KMO, KYNU, LGSN, LIAS, LTA4H, MLYCD, MTR, NDUFAB1, OXSM, PHGDH, PSAT1, PSPH, PTGS1, PTGS2, PYCR1, PYCRL, RBP1, RDH10, SCD, SCD5, SHMT1, UROS]	FALSE
GO:0006631	GO_BiologicalProcess-EBI-UniProt-GOA_22.06.2020_00h00	fatty acid metabolic process	[4, 5, 7]	[Group2]	3	8.33333	0.0064421	0.0082827	{Group2=1.1455355971365911E-4}	{Group2=2.2910711942731823E-4}	[ABCD2, ACADL, SLC27A6]	[AACS, ABCD2, ACACA, ACACB, ACADL, ACADM, ACOX2, ACOX3, CRYL1, EHHADH, ELOVL1, ELOVL2, ELOVL4, ELOVL5, ELOVL6, ELOVL7, GIP, HACD1, HACD2, HACD3, HACD4, HADH, HADHA, LIAS, LPIN1, MLYCD, NDUFAB1, OXSM, PTGR2, PTGS1, PTGS2, SCD, SCD5, SLC27A1, SLC27A4, SLC27A6]	FALSE
GO:0019752	GO_BiologicalProcess-EBI-UniProt-GOA_22.06.2020_00h00	carboxylic acid metabolic process	[5]	[Group2]	9	4.97238	0.000114554	0.000343661	{Group2=1.1455355971365911E-4}	{Group2=2.2910711942731823E-4}	[ABCD2, ACADL, ACMSD, ADI1, GLUD1, PDHA1, PDHB, PSPH, SLC27A6]	[AACS, AARS, AARS2, ABAT, ABCD2, ACACA, ACACB, ACADL, ACADM, ACLY, ACMSD, ACOX2, ACOX3, ACSS1, ACY1, ADI1, ALDH18A1, ALDH1L2, ALDH4A1, ALDH5A1, ALDOB, ALDOC, ALOX5AP, AMDHD1, AMT, APIP, ARG2, ASNS, ASNSD1, ASPG, ASS1, BCAT1, BPGM, CAD, CARS, CPS1, CRABP1, CRYL1, CTH, CTPS1, CTPS2, DALRD3, DAO, DARS, DARS2, DDAH1, DDO, DHFR, DLAT, DPYD, EARS2, EHHADH, ELOVL1, ELOVL2, ELOVL4, ELOVL5, ELOVL6, ELOVL7…	TRUE
GO:0032787	GO_BiologicalProcess-EBI-UniProt-GOA_22.06.2020_00h00	monocarboxylic acid metabolic process	[6]	[Group2]	5	7.24638	0.000788953	0.00177514	{Group2=1.1455355971365911E-4}	{Group2=2.2910711942731823E-4}	[ABCD2, ACADL, PDHA1, PDHB, SLC27A6]	[AACS, ABAT, ABCD2, ACACA, ACACB, ACADL, ACADM, ACOX2, ACOX3, ACSS1, ALDH5A1, ALDOB, ALDOC, ASNS, ASNSD1, BPGM, CRABP1, CRYL1, DLAT, EHHADH, ELOVL1, ELOVL2, ELOVL4, ELOVL5, ELOVL6, ELOVL7, ENO1, ENO2, ENO4, GAPDH, GCK, GIP, GPI, HAAO, HACD1, HACD2, HACD3, HACD4, HADH, HADHA, HAGH, HAGHL, HAL, HK3, KMO, KYNU, LIAS, LPIN1, MLYCD, NDUFAB1, OXSM, PDHA1, PDHB, PFKL, PFKP, PGAM1, PGD, PGK1, PTGR2, PTGS…	FALSE
GO:0009152	GO_BiologicalProcess-EBI-UniProt-GOA_22.06.2020_00h00	purine ribonucleotide biosynthetic process	[7, 8, 9, 10]	[Group3]	3	5.26316	0.0225318	0.0225318	{Group3=3.2144009982481957E-4}	{Group3=4.285867997664261E-4}	[ATP5G3, PDHA1, PDHB]	[ACLY, ACSS1, ADCY1, ADCY2, ADCY5, ADCY6, ADCY7, ADCY8, ADK, ADSL, ADSS, ADSSL1, AMPD1, AMPD2, AMPD3, ATP5A1, ATP5B, ATP5C1, ATP5D, ATP5E, ATP5F1, ATP5G1, ATP5G3, ATP5H, ATP5I, ATP5J, ATP5O, COASY, DCAKD, ELOVL1, ELOVL6, ELOVL7, GART, GMPS, GUCA1A, GUCA1C, GUCY1A2, GUCY1A3, GUCY1B3, GUCY2C, GUCY2F, HPRT1, NME3, NME4, NME5, NME7, NME8, PAICS, PANK1, PANK2, PANK3, PANK4, PDHA1, PDHB, PDZD3, PPAT, P…	FALSE
GO:0044272	GO_BiologicalProcess-EBI-UniProt-GOA_22.06.2020_00h00	sulfur compound biosynthetic process	[4]	[Group3]	3	15	0.00116168	0.00209102	{Group3=3.2144009982481957E-4}	{Group3=4.285867997664261E-4}	[ADI1, PDHA1, PDHB]	[ACLY, ACSS1, ADI1, APIP, CDO1, ELOVL1, ELOVL6, ELOVL7, ENOPH1, GCLC, GCLM, GSS, LIAS, MAT1A, MAT2A, MAT2B, MTR, PDHA1, PDHB, TPK1]	TRUE
GO terms enrichment in Cluster 2
GOID	Ontology Source	GOTerm	GOLevels	GOGroups	Nr. Genes	% Associated Genes	Term PValue	Term PValue Corrected with Benjamini-Hochberg	Group PValue	Group PValue Corrected with Benjamini-Hochberg	Associated Genes Found	All Associated Genes	OverViewTerm
GO:0007165	GO_BiologicalProcess-EBI-UniProt-GOA_22.06.2020_00h00	signal transduction	[2, 3, 4]	[Group1]	52	4.09449	1.79014e-05	0.000150371	{Group1=1.790136880073365E-5}	{Group1=1.2530958160513554E-4}	[ARFGEF1, ARHGAP42, ARHGAP8, ARHGEF6, ASB2, BTLA, C3AR1, CCK, CCL17, CCR4, CCR7, CD247, CDC42BPB, CX3CL1, CYTH4, DOCK2, FLT3, FZD10, GMIP, GPR18, GPR50, GPR65, GPR68, HGF, IL-8, IL16, ITGA11, ITK, ITSN1, LIME1, LPAR6, LSP1, MLKL, P2RY8, PLCG2, PPARG, PPP1R1B, PRKCH, PRKCQ, RAC2, RAPGEF6, RCAN2, RGS10, RHOV, SFRP2, SH2D3C, SLA, SOCS1, TCF7, TLR7, TNFRSF17, XCR1]	[ABR, ABRA, ACKR2, ACKR3, ACKR4, ACVR1, ACVR1B, ACVR1C, ACVR2A, ACVR2B, ACVRL1, ADAM10, ADCY1, ADCY2, ADCY3, ADCY5, ADCY6, ADCY7, ADCY8, ADCY9, ADCYAP1, ADCYAP1R1, ADGRA1, ADGRA3, ADGRB3, ADGRD1, ADGRD2, ADGRF5, ADGRG1, ADGRG2, ADGRG3, ADGRG4, ADGRG6, ADGRL2, ADGRL3, ADGRL4, ADGRV1, ADM, ADORA2A, ADORA2B, ADORA3, ADRA1A, ADRA1B, ADRA1D, ADRA2A, ADRA2C, ADRB1, ADRB2, ADRB3, AFAP1, AFAP1L2, AGRN, A…	TRUE
GO:0042110	GO_BiologicalProcess-EBI-UniProt-GOA_22.06.2020_00h00	T cell activation	[4, 5]	[Group2]	3	37.5	0.000652563	0.00274076	{Group2=3.2641328099790616E-4}	{Group2=5.712232417463358E-4}	[CD28, CTLA4, TCF7]	[CD28, CTLA4, GATA3, IL6, PAG1, RAG1, RC3H1, TCF7]	FALSE
GO:0045321	GO_BiologicalProcess-EBI-UniProt-GOA_22.06.2020_00h00	leukocyte activation	[2, 3]	[Group2]	4	26.6667	0.000326413	0.00171367	{Group2=3.2641328099790616E-4}	{Group2=5.712232417463358E-4}	[CD28, CTLA4, IL-8, TCF7]	[CD28, CD40, CD40LG, CTLA4, CXCR5, GATA3, IL-8, IL6, MILR1, NDRG1, NFAM1, PAG1, RAG1, RC3H1, TCF7]	TRUE
GO:0007264	GO_BiologicalProcess-EBI-UniProt-GOA_22.06.2020_00h00	small GTPase mediated signal transduction	[4, 5, 6]	[Group3]	7	6.54206	0.0126403	0.0252806	{Group3=0.0055345366310932485}	{Group3=0.006456959402942123}	[ARFGEF1, CYTH4, DOCK2, RAC2, RAPGEF6, RHOV, SH2D3C]	[ABRA, AKAP13, ARFGEF1, ARFGEF2, ARFGEF3, ARHGAP26, ARHGEF10, ARHGEF12, ARHGEF18, BCAR3, CDC42, CDC42SE1, CDC42SE2, CTNNAL1, CYTH3, CYTH4, DLC1, DOCK1, DOCK10, DOCK11, DOCK2, DOCK3, DOCK4, DOCK5, DOCK7, DOCK8, DOCK9, FBXO8, GARNL3, GBF1, GDI2, GNA12, GNA13, IQSEC1, IQSEC3, KALRN, KNDC1, MURC, MYO9B, PLCE1, PSD2, PSD3, RAB12, RAB21, RAB30, RAB33A, RAB4A, RAB9A, RAB9B, RAC1, RAC2, RAC3, RALA, RALB,…	FALSE
GO:0035556	GO_BiologicalProcess-EBI-UniProt-GOA_22.06.2020_00h00	intracellular signal transduction	[3, 4, 5]	[Group3]	18	4.95868	0.00214212	0.00642636	{Group3=0.0055345366310932485}	{Group3=0.006456959402942123}	[ARFGEF1, ARHGEF6, ASB2, CDC42BPB, CYTH4, DOCK2, GMIP, ITK, ITSN1, PLCG2, PRKCH, PRKCQ, RAC2, RAPGEF6, RCAN2, RHOV, SH2D3C, SOCS1]	[ABR, ABRA, ADCY1, ADCY2, ADCY3, ADCY5, ADCY6, ADCY7, ADCY8, ADCY9, ADRB1, ADRB2, ADRB3, AKAP1, AKAP12, AKAP13, AKIP1, AKT3, ALK, APOPT1, ARFGEF1, ARFGEF2, ARFGEF3, ARHGAP26, ARHGAP29, ARHGEF10, ARHGEF12, ARHGEF18, ARHGEF28, ARHGEF3, ARHGEF5, ARHGEF6, ARHGEF7, ASB1, ASB13, ASB14, ASB15, ASB18, ASB2, ASB3, ASB4, ASB5, ASB6, ASB7, ASB9, BCAR3, BCR, BRAF, BTK, CALM1, CARTPT, CDC42, CDC42BPA, CDC42BP…	TRUE
GO:0002253	GO_BiologicalProcess-EBI-UniProt-GOA_22.06.2020_00h00	activation of immune response	[2, 4, 5, 6]	[Group4]	3	17.6471	0.00678398	0.0158293	{Group4=0.0018285018185161877}	{Group4=0.0025599025459226627}	[C3AR1, LIME1, SERPING1]	[C1QA, C1QB, C1R, C1S, C3AR1, C6, C7, C8A, C8B, KLHL6, LIME1, MASP2, NFAM1, SERPING1, SUSD4, TESPA1, TMEM173]	FALSE
GO:0002682	GO_BiologicalProcess-EBI-UniProt-GOA_22.06.2020_00h00	regulation of immune system process	[2, 3]	[Group4]	9	24.3243	1.21863e-07	5.11826e-06	{Group4=0.0018285018185161877}	{Group4=0.0025599025459226627}	[BTLA, C3AR1, CD28, CTLA4, IRF1, LIME1, PDCD1, SERPING1, SOCS1]	[BTLA, C1QA, C1QB, C1R, C1S, C3AR1, C6, C7, C8A, C8B, CD226, CD28, CD40, CD8B, COCH, CTLA4, GATA3, GPATCH3, IRF1, KIT, KLHL6, LIME1, MASP2, MILR1, NFAM1, PAG1, PDCD1, PIANP, PTK2B, RC3H1, SERPING1, SOCS1, SPPL2A, SUSD4, TESPA1, TMEM173, TRAF3]	TRUE
GO:0002768	GO_BiologicalProcess-EBI-UniProt-GOA_22.06.2020_00h00	immune response-regulating cell surface receptor signaling pathway	[4, 5, 6]	[Group4]	3	42.8571	0.000414991	0.00193663	{Group4=0.0018285018185161877}	{Group4=0.0025599025459226627}	[BTLA, C3AR1, LIME1]	[BTLA, C3AR1, KIT, KLHL6, LIME1, NFAM1, TESPA1]	FALSE
GO:0048583	GO_BiologicalProcess-EBI-UniProt-GOA_22.06.2020_00h00	regulation of response to stimulus	[2, 3]	[Group4]	11	5.16432	0.0171074	0.0326596	{Group4=0.0018285018185161877}	{Group4=0.0025599025459226627}	[ARFGEF1, BTLA, C3AR1, CYTH4, IRF1, LIME1, PDCD1, RGS10, SERPING1, SLA, SOCS1]	[ABRA, AFAP1, AFAP1L2, AKAP1, AKAP12, AKAP13, AKIP1, ALK, ANKS1A, ANO1, ARFGEF1, ARFGEF2, ARFGEF3, ARHGAP26, ARHGEF10, AXIN1, AXIN2, BABAM1, BAIAP2L1, BAMBI, BCLAF1, BEND6, BGLAP, BTLA, C1QA, C1QB, C1R, C1S, C3AR1, C6, C7, C8A, C8B, CARTPT, CD226, CD40, CD8B, CDC42SE1, CDC42SE2, CDH2, CEP55, CNKSR2, CNKSR3, COCH, CTNNBIP1, CYTH3, CYTH4, DAB2IP, DCDC2, DDIAS, DDIT4, DEPTOR, DKK2, DKK3, DLC1, DUSP1…	FALSE
GO:0050776	GO_BiologicalProcess-EBI-UniProt-GOA_22.06.2020_00h00	regulation of immune response	[3, 4]	[Group4]	7	25	2.68881e-06	5.64651e-05	{Group4=0.0018285018185161877}	{Group4=0.0025599025459226627}	[BTLA, C3AR1, IRF1, LIME1, PDCD1, SERPING1, SOCS1]	[BTLA, C1QA, C1QB, C1R, C1S, C3AR1, C6, C7, C8A, C8B, CD226, CD40, CD8B, COCH, IRF1, KIT, KLHL6, LIME1, MASP2, NFAM1, PDCD1, PIANP, SERPING1, SOCS1, SPPL2A, SUSD4, TESPA1, TMEM173]	FALSE
GO:0006935	GO_BiologicalProcess-EBI-UniProt-GOA_22.06.2020_00h00	chemotaxis	[3, 4]	[Group5]	8	16.3265	1.53598e-05	0.000161278	{Group5=4.118736450152088E-5}	{Group5=9.610385050354872E-5}	[C3AR1, CCL17, CCR4, CCR7, CX3CL1, IL-8, IL16, XCR1]	[ACKR2, ACKR3, ACKR4, ANO6, BOC, BSG, C3AR1, CCL17, CCL20, CCR10, CCR4, CCR6, CCR7, CCR9, CHL1, CNTN6, CRMP1, CX3CL1, CX3CR1, CXCL12, CXCL14, CXCR4, CXCR5, DCC, DPYSL2, DPYSL4, DRAXIN, DSCAM, EMB, ENPP2, HRH1, IL-8, IL16, MYOT, NEO1, NEXN, NFASC, NPTN, NRCAM, NRP1, NRP2, PALLD, PDGFRA, PTAFR, PTK2B, ROBO1, TRIO, VAX1, XCR1]	FALSE
GO:0006952	GO_BiologicalProcess-EBI-UniProt-GOA_22.06.2020_00h00	defense response	[3]	[Group5]	8	17.0213	1.11448e-05	0.000156028	{Group5=4.118736450152088E-5}	{Group5=9.610385050354872E-5}	[BPI, CCR4, CCR7, IL-8, LYZ, SOCS1, THBS1, TLR7]	[ACKR2, AGTR2, BDKRB1, BPI, CAMP, CCR4, CCR7, CD226, CD40LG, COCH, CXCL12, ELF3, F2, GPATCH3, IFNG, IFNK, IL-8, IL17C, IL18, IL1B, IL4R, IRAK2, IRAK4, IRF5, LY96, LYZ, MASP2, MAVS, METRNL, MPO, NMI, PTGS1, PTGS2, PTX3, RAB14, RARRES2, SOCS1, THBS1, TICAM1, TLR3, TLR5, TLR7, TMEM173, TNFRSF1B, TNFRSF4, TNIP1, TRAF3]	TRUE
GO:0006954	GO_BiologicalProcess-EBI-UniProt-GOA_22.06.2020_00h00	inflammatory response	[4]	[Group5]	5	20.8333	0.000198334	0.00119001	{Group5=4.118736450152088E-5}	{Group5=9.610385050354872E-5}	[BPI, CCR4, CCR7, IL-8, THBS1]	[ACKR2, AGTR2, BDKRB1, BPI, CCR4, CCR7, CD40LG, ELF3, F2, IL-8, IL17C, IL18, IL1B, IL4R, IRAK2, METRNL, PTGS1, PTGS2, RARRES2, THBS1, TLR3, TNFRSF1B, TNFRSF4, TNIP1]	FALSE
GO:0007166	GO_BiologicalProcess-EBI-UniProt-GOA_22.06.2020_00h00	cell surface receptor signaling pathway	[3, 4, 5]	[Group5]	16	4.27807	0.0199849	0.0364942	{Group5=4.118736450152088E-5}	{Group5=9.610385050354872E-5}	[BTLA, C3AR1, CCR4, CCR7, CD247, FLT3, FZD10, ITGA11, LIME1, MLKL, P2RY8, SFRP2, SOCS1, TCF7, TNFRSF17, XCR1]	[ACKR2, ACKR4, ACVR1, ACVR1B, ACVR1C, ACVR2A, ACVR2B, ACVRL1, ADAM10, ADCYAP1R1, ADGRA1, ADGRA3, ADGRB3, ADGRD1, ADGRD2, ADGRF5, ADGRG1, ADGRG2, ADGRG3, ADGRG4, ADGRG6, ADGRL2, ADGRL3, ADGRL4, ADGRV1, ADORA2A, ADORA2B, ADORA3, ALK, ANGPT1, ANKS1A, AXIN1, AXIN2, BAIAP2L1, BAMBI, BCL9, BCL9L, BEND6, BMPR1A, BMPR1B, BMPR2, BOC, BTLA, C3AR1, CALCR, CALCRL, CBL, CCDC88C, CCR10, CCR4, CCR6, CCR7, CCR9,…	FALSE
GO:0016477	GO_BiologicalProcess-EBI-UniProt-GOA_22.06.2020_00h00	cell migration	[3, 4]	[Group5]	5	13.8889	0.00140194	0.00535286	{Group5=4.118736450152088E-5}	{Group5=9.610385050354872E-5}	[CCL17, CDC42BPB, CX3CL1, IL-8, PSTPIP2]	[ALX1, ANO6, CCDC88A, CCL17, CCL20, CDC42BPB, CX3CL1, CXCL12, CXCL14, DOCK1, DOCK5, DPYSL3, ELMO1, ELMO2, ELMO3, ENPP2, FER, FMNL3, FSCN1, HRH1, IL-8, LAMA1, LAMA2, LAMA3, LAMA4, MIIP, MYOC, NKX6-1, NRP1, NSMF, PLAT, PODXL, PSTPIP2, PTK2B, RELN, THY1]	FALSE
GO:0019221	GO_BiologicalProcess-EBI-UniProt-GOA_22.06.2020_00h00	cytokine-mediated signaling pathway	[4, 5, 6]	[Group5]	5	10	0.00605678	0.0149638	{Group5=4.118736450152088E-5}	{Group5=9.610385050354872E-5}	[CCR4, CCR7, SOCS1, TNFRSF17, XCR1]	[ACKR2, ACKR4, CCR10, CCR4, CCR6, CCR7, CCR9, CNTF, CSF1R, CSF3R, CX3CR1, CXCL12, CXCR4, CXCR5, GHR, IL12B, IL12RB2, IL13RA1, IL17RA, IL17RD, IL17REL, IL18R1, IL18RAP, IL1B, IL1R1, IL1RAP, IL1RL1, IL23R, IL2RB, IL2RG, IL4R, IL5RA, IL6ST, IL7R, IRAK2, IRF5, KIT, LEPR, LIFR, NMI, PRLR, SOCS1, STAT4, TNFRSF13C, TNFRSF17, TNFRSF1B, TNFRSF4, TRAF2, TRAF3, XCR1]	FALSE
GO:0098542	GO_BiologicalProcess-EBI-UniProt-GOA_22.06.2020_00h00	defense response to other organism	[3, 4, 5]	[Group5]	4	18.1818	0.0015389	0.00538614	{Group5=4.118736450152088E-5}	{Group5=9.610385050354872E-5}	[BPI, LYZ, SOCS1, TLR7]	[BPI, CD226, COCH, GPATCH3, IFNG, IFNK, IRAK4, IRF5, LY96, LYZ, MASP2, MAVS, NMI, PTX3, RAB14, SOCS1, TICAM1, TLR3, TLR5, TLR7, TMEM173, TRAF3]	FALSE
GO terms enrichment in Cluster 3
GOID	Ontology Source	GOTerm	GOLevels	GOGroups	Nr. Genes	% Associated Genes	Term PValue	Term PValue Corrected with Benjamini-Hochberg	Group PValue	Group PValue Corrected with Benjamini-Hochberg	Associated Genes Found	All Associated Genes	OverViewTerm
GO:0007166	GO_BiologicalProcess-EBI-UniProt-GOA_22.06.2020_00h00	cell surface receptor signaling pathway	[3, 4, 5]	[Group1]	40	10.6952	0.0096476	0.0312207	{Group1=0.009647598346622302}	{Group1=0.012616090145583011}	[ACVR2B, ADGRB3, ADGRD2, AXIN2, BMPR1B, CALCR, CELSR1, CHRM2, CHRNA5, CHRNB4, DCDC2, EFNB2, EPHA3, EPHA5, EPHA6, EVC2, FERMT2, FGF12, FLT4, FZD4, GLI3, GLRB, GRIA2, GRIA3, GRID1, GRIN2A, GRIN3A, ITGA9, ITGBL1, KIT, LTK, LYPD6, NOG, P2RX6, P2RY14, P2RY2, PDGFD, PLXNA2, PLXNB1, SMAD9]	[ACKR2, ACKR4, ACVR1, ACVR1B, ACVR1C, ACVR2A, ACVR2B, ACVRL1, ADAM10, ADCYAP1R1, ADGRA1, ADGRA3, ADGRB3, ADGRD1, ADGRD2, ADGRF5, ADGRG1, ADGRG2, ADGRG3, ADGRG4, ADGRG6, ADGRL2, ADGRL3, ADGRL4, ADGRV1, ADORA2A, ADORA2B, ADORA3, ALK, ANGPT1, ANKS1A, AXIN1, AXIN2, BAIAP2L1, BAMBI, BCL9, BCL9L, BEND6, BMPR1A, BMPR1B, BMPR2, BOC, BTLA, C3AR1, CALCR, CALCRL, CBL, CCDC88C, CCR10, CCR4, CCR6, CCR7, CCR9,…	TRUE
GO:0042552	GO_BiologicalProcess-EBI-UniProt-GOA_22.06.2020_00h00	myelination	[4, 7, 8]	[Group2]	3	42.8571	0.0103706	0.0331005	{Group2=0.010370550339297326}	{Group2=0.01259281112628961}	[ARHGEF10, NDRG1, SERINC5]	[ARHGEF10, CNTNAP1, NCMAP, NDRG1, NFASC, OLIG2, SERINC5]	TRUE
GO:0050877	GO_BiologicalProcess-EBI-UniProt-GOA_22.06.2020_00h00	nervous system process	[3]	[Group3]	14	15.2174	0.00662362	0.0237431	{Group3=0.006623618885338346}	{Group3=0.011260152105075189}	[CHRM2, CHRNA5, CHRNB4, DCDC2, GLRB, GNG13, LYPD6, OPN4, OTOGL, P2RX6, PCDH15, SLC24A2, SLC26A5, TRPM3]	[ABCA4, CABP4, CACNA1I, CDH23, CHRM2, CHRM3, CHRM4, CHRM5, CHRNA1, CHRNA2, CHRNA3, CHRNA4, CHRNA5, CHRNA6, CHRNA9, CHRNB2, CHRNB3, CHRNB4, CHRND, CHRNG, CLIC5, CNGA1, CNGA3, CNGB1, CNGB3, CRYBB1, CRYBB2, CRYBB3, DCDC2, DRD1, DRD2, DRD3, DRD4, DRD5, EYA4, FAM65B, GJA3, GLRA1, GLRA2, GLRB, GNG13, GRXCR1, GRXCR2, GUCA1A, GUCA1C, IMPG1, IMPG2, LOC102089404, LOC102097063, LUM, LYPD6, LYPD6B, MARVELD2,…	TRUE
GO:0072359	GO_BiologicalProcess-EBI-UniProt-GOA_22.06.2020_00h00	circulatory system development	[4, 5]	[Group4]	6	21.4286	0.0129022	0.0395555	{Group4=0.012902234064409199}	{Group4=0.01462253193966376}	[ADGRB3, CDH5, ENPP2, HSPB7, HTR2B, THBS2]	[ACKR3, ADGRB3, ANGPT1, ANGPTL4, CDH5, DAB2IP, ENPP2, FGF1, FOXS1, GJA1, HSPB7, HTR2B, MTDH, MUC13, MYOCD, NKX2-5, NRP1, NRP2, PLCD3, PLXDC1, PTK2B, SERPINF1, SH3PXD2B, SHC1, THBS1, THBS2, VASH1, VASH2]	TRUE
GO:0031110	GO_BiologicalProcess-EBI-UniProt-GOA_22.06.2020_00h00	regulation of microtubule polymerization or depolymerization	[5, 6, 7, 8]	[Group5]	4	80	0.000124217	0.000657784	{Group5=1.2421666475760177E-4}	{Group5=3.0166904298274715E-4}	[STMN1, STMN2, STMN3, STMN4]	[MAPRE1, STMN1, STMN2, STMN3, STMN4]	TRUE
GO:0034330	GO_BiologicalProcess-EBI-UniProt-GOA_22.06.2020_00h00	cell junction organization	[4]	[Group6]	6	27.2727	0.00368764	0.0138584	{Group6=0.0036876436314455334}	{Group6=0.007836242716821758}	[NLGN3, NLGN4X, PCLO, RASSF8, SLITRK1, SLITRK2]	[BSN, CNTNAP1, DBNL, ITGB4, JUP, MARVELD2, MPP5, MUC13, NEUROD2, NFASC, NLGN3, NLGN4X, OCLN, PARD6B, PCLO, RASSF8, SLITRK1, SLITRK2, SLITRK3, SLITRK4, SLITRK5, SLITRK6]	TRUE
GO:0007156	GO_BiologicalProcess-EBI-UniProt-GOA_22.06.2020_00h00	homophilic cell adhesion via plasma membrane adhesion molecules	[5]	[Group7]	14	31.8182	1.24679e-06	1.45252e-05	{Group7=2.3861514784807307E-6}	{Group7=1.0141143783543106E-5}	[CDH10, CDH12, CDH13, CDH19, CDH2, CDH20, CDH4, CDH5, CDH7, CELSR1, FAT3, PCDH15, PCDH17, PCDH20]	[CDH10, CDH11, CDH12, CDH13, CDH17, CDH18, CDH19, CDH2, CDH20, CDH22, CDH23, CDH4, CDH5, CDH6, CDH7, CDH8, CDHR1, CDHR2, CDHR3, CDHR4, CDHR5, CELSR1, CLSTN1, CLSTN2, CLSTN3, DCHS2, DSC1, DSG2, DSG4, FAT1, FAT2, FAT3, FAT4, PCDH10, PCDH12, PCDH15, PCDH17, PCDH18, PCDH19, PCDH20, PCDH7, PCDH8, PCDHGC5, RET]	TRUE
GO:0098609	GO_BiologicalProcess-EBI-UniProt-GOA_22.06.2020_00h00	cell-cell adhesion	[3]	[Group7]	16	27.1186	2.38615e-06	2.52715e-05	{Group7=2.3861514784807307E-6}	{Group7=1.0141143783543106E-5}	[CDH10, CDH12, CDH13, CDH19, CDH2, CDH20, CDH4, CDH5, CDH7, CELSR1, CTNND2, FAT3, PCDH15, PCDH17, PCDH20, PKP1]	[ARVCF, CDH10, CDH11, CDH12, CDH13, CDH17, CDH18, CDH19, CDH2, CDH20, CDH22, CDH23, CDH4, CDH5, CDH6, CDH7, CDH8, CDHR1, CDHR2, CDHR3, CDHR4, CDHR5, CELSR1, CLSTN1, CLSTN2, CLSTN3, CTNND2, DCHS2, DSC1, DSG2, DSG4, DSP, ELMO2, FAT1, FAT2, FAT3, FAT4, GATA3, ITGB3, MPZL2, PAG1, PCDH10, PCDH12, PCDH15, PCDH17, PCDH18, PCDH19, PCDH20, PCDH7, PCDH8, PCDHGC5, PKP1, PKP2, PKP4, PODXL, RET, SCARF2, VCAM1…	FALSE
GO:0007165	GO_BiologicalProcess-EBI-UniProt-GOA_22.06.2020_00h00	signal transduction	[2, 3, 4]	[Group8]	129	10.1575	1.1694e-05	7.78488e-05	{Group8=8.556339897676977E-6}	{Group8=2.9091555652101726E-5}	[ACVR2B, ADGRB3, ADGRD2, AKAP12, ARHGAP24, ARHGAP28, ARHGAP31, ARHGEF10, ARHGEF28, AXIN2, BMP3, BMPR1B, CALCR, CDC42, CDH2, CELSR1, CHRM2, CHRNA5, CHRNB4, CISH, CNKSR3, CNR1, DCDC2, DCLK1, DEPTOR, DGKH, DGKI, DOCK3, DOCK4, DUSP1, ECT2, EDNRA, EFNB2, EPHA3, EPHA5, EPHA6, EVC2, FERMT2, FGF12, FGF13, FGF14, FLT4, FZD4, GABRG2, GALR2, GALR3, GDF10, GLI3, GLRB, GNAO1, GNAZ, GNG13, GPR1, GPR12, GPR146,…	[ABR, ABRA, ACKR2, ACKR3, ACKR4, ACVR1, ACVR1B, ACVR1C, ACVR2A, ACVR2B, ACVRL1, ADAM10, ADCY1, ADCY2, ADCY3, ADCY5, ADCY6, ADCY7, ADCY8, ADCY9, ADCYAP1, ADCYAP1R1, ADGRA1, ADGRA3, ADGRB3, ADGRD1, ADGRD2, ADGRF5, ADGRG1, ADGRG2, ADGRG3, ADGRG4, ADGRG6, ADGRL2, ADGRL3, ADGRL4, ADGRV1, ADM, ADORA2A, ADORA2B, ADORA3, ADRA1A, ADRA1B, ADRA1D, ADRA2A, ADRA2C, ADRB1, ADRB2, ADRB3, AFAP1, AFAP1L2, AGRN, A…	FALSE
GO:0007186	GO_BiologicalProcess-EBI-UniProt-GOA_22.06.2020_00h00	G protein-coupled receptor signaling pathway	[3, 4, 5]	[Group8]	53	17.4917	6.54129e-10	3.04824e-08	{Group8=8.556339897676977E-6}	{Group8=2.9091555652101726E-5}	[ADGRB3, ADGRD2, CALCR, CELSR1, CHRM2, CNR1, DGKH, DGKI, EDNRA, GABRG2, GALR2, GALR3, GNAO1, GNAZ, GNG13, GPR1, GPR12, GPR146, GPR17, GPR176, GPR22, GPR27, GPR37, GPR63, GPR85, GPRC5B, GPRC6A, GRM1, HRH3, HTR2A, HTR2B, LHCGR, LPAR4, MC5R, NMBR, NMUR1, OPN4, OPRD1, OPRL1, OPRM1, P2RY14, P2RY2, PRLHR, QRFPR, RBM44, RGS2, RGS7, RXFP1, RXFP3, SSTR1, SSTR4, TACR1, TACR3]	[ACKR2, ACKR3, ACKR4, ADCYAP1, ADCYAP1R1, ADGRA1, ADGRA3, ADGRB3, ADGRD1, ADGRD2, ADGRF5, ADGRG1, ADGRG2, ADGRG3, ADGRG4, ADGRG6, ADGRL2, ADGRL3, ADGRL4, ADGRV1, ADORA2A, ADORA2B, ADORA3, ADRA1A, ADRA1B, ADRA1D, ADRA2A, ADRA2C, ADRB1, ADRB2, ADRB3, AGRN, AGTR1, AGTR2, AGTRAP, ARHGEF12, AVPR1A, AVPR1B, BDKRB1, BDKRB2, BRS3, C3AR1, CALCR, CALCRL, CARTPT, CASR, CCKAR, CCR10, CCR4, CCR6, CCR7, CCR9, …	TRUE
GO:0050794	GO_BiologicalProcess-EBI-UniProt-GOA_22.06.2020_00h00	regulation of cellular process	[2, 3]	[Group8]	217	9.0833	8.55634e-06	6.04129e-05	{Group8=8.556339897676977E-6}	{Group8=2.9091555652101726E-5}	[ACVR2B, ADGRB3, ADGRD2, ADIRF, AKAP12, ALX4, AMIGO2, ANO1, ANOS1, ARHGAP24, ARHGAP28, ARHGAP31, ARHGEF10, ARHGEF28, ARNT2, ASXL3, AXIN2, BCL2, BMP3, BMPR1B, BRINP2, CACNA1B, CACNA1D, CACNA1E, CACNG1, CACNG4, CALCR, CCNH, CD109, CDC42, CDH2, CELSR1, CHRM2, CHRNA5, CHRNB4, CISH, CITED2, CNKSR3, CNR1, CUX2, DCDC2, DCLK1, DCN, DDAH1, DEPTOR, DGKH, DGKI, DOC2B, DOCK3, DOCK4, DUSP1, EBF1, EBF3, ECT2, …	[ABI1, ABR, ABRA, ACKR2, ACKR3, ACKR4, ACMSD, ACVR1, ACVR1B, ACVR1C, ACVR2A, ACVR2B, ACVRL1, ADAM10, ADCY1, ADCY2, ADCY3, ADCY5, ADCY6, ADCY7, ADCY8, ADCY9, ADCYAP1, ADCYAP1R1, ADGRA1, ADGRA3, ADGRB3, ADGRD1, ADGRD2, ADGRF5, ADGRG1, ADGRG2, ADGRG3, ADGRG4, ADGRG6, ADGRL2, ADGRL3, ADGRL4, ADGRV1, ADIRF, ADM, ADORA2A, ADORA2B, ADORA3, ADRA1A, ADRA1B, ADRA1D, ADRA2A, ADRA2C, ADRB1, ADRB2, ADRB3, AES…	FALSE
GO:0007275	GO_BiologicalProcess-EBI-UniProt-GOA_22.06.2020_00h00	multicellular organism development	[2, 3]	[Group9]	42	15	4.15114e-06	3.45434e-05	{Group9=1.0502218138582527E-6}	{Group9=5.951256945196766E-6}	[ADGRB3, ALX4, ARHGEF10, BRINP2, CDH5, CEND1, CHL1, CNTN1, DPYSL4, EBF1, EBF3, EDNRA, ENPP2, FGF14, FZD4, GLI3, GRIP1, HESX1, HOXA5, HOXA7, HOXB3, HOXC8, HOXC9, HOXD8, HSD17B3, HSPB7, HTR2B, LAMA1, MAP1B, NDRG1, NEFL, OLFM1, PCDH15, PCLO, RELN, SERINC5, SHC3, SHH, SLITRK1, SLITRK2, STMN3, THBS2]	[ACKR3, ADGRB3, AKNAD1, ALK, ALX1, ALX4, AMH, ANGPT1, ANGPTL4, ANO6, APP, ARHGEF10, ARID5B, ARVCF, ATOH7, BEND6, BGLAP, BOC, BRINP1, BRINP2, BRINP3, BSG, BSN, CAMSAP1, CAMSAP2, CDH23, CDH5, CDON, CDX1, CDX4, CEND1, CFDP1, CHL1, CIAPIN1, CNTN1, CNTN6, CNTNAP1, CRMP1, CXCR5, DAB2IP, DBNL, DCC, DHH, DKK2, DKK3, DMBX1, DPYSL2, DPYSL3, DPYSL4, DRAXIN, DRGX, DSCAM, DSCAML1, EBF1, EBF2, EBF3, EBF4, EDNR…	TRUE
GO:0007399	GO_BiologicalProcess-EBI-UniProt-GOA_22.06.2020_00h00	nervous system development	[4, 5]	[Group9]	21	19.6262	1.82727e-05	0.000115068	{Group9=1.0502218138582527E-6}	{Group9=5.951256945196766E-6}	[ARHGEF10, BRINP2, CEND1, CHL1, CNTN1, DPYSL4, EDNRA, FGF14, GRIP1, HESX1, MAP1B, NDRG1, NEFL, OLFM1, PCLO, RELN, SERINC5, SHC3, SLITRK1, SLITRK2, STMN3]	[ALK, APP, ARHGEF10, BEND6, BOC, BRINP1, BRINP2, BRINP3, BSG, BSN, CAMSAP1, CAMSAP2, CDH23, CDON, CEND1, CHL1, CNTN1, CNTN6, CNTNAP1, CRMP1, DBNL, DCC, DPYSL2, DPYSL3, DPYSL4, DRAXIN, DSCAM, DSCAML1, EDNRA, EDNRB, EMB, ENC1, ETV1, FAM134C, FGF14, GLDN, GLI1, GRIP1, HESX1, MAP1B, MAP2, METRN, MNX1, MYOT, NAV2, NAV3, NCMAP, NDEL1, NDRG1, NEFL, NEO1, NEUROD1, NEUROD2, NEUROD6, NEXN, NFASC, NKX6-1, N…	FALSE
GO:0022008	GO_BiologicalProcess-EBI-UniProt-GOA_22.06.2020_00h00	neurogenesis	[4, 5, 6]	[Group9]	13	18.0556	0.00161937	0.00686023	{Group9=1.0502218138582527E-6}	{Group9=5.951256945196766E-6}	[ARHGEF10, BRINP2, CEND1, CHL1, CNTN1, DPYSL4, GRIP1, NDRG1, NEFL, RELN, SLITRK1, SLITRK2, STMN3]	[ALK, ARHGEF10, BEND6, BOC, BRINP1, BRINP2, BRINP3, BSG, CAMSAP1, CAMSAP2, CDH23, CDON, CEND1, CHL1, CNTN1, CNTN6, CRMP1, DBNL, DCC, DPYSL2, DPYSL3, DPYSL4, DRAXIN, DSCAM, EMB, ETV1, FAM134C, GLDN, GRIP1, MAP2, METRN, MNX1, MYOT, NAV2, NAV3, NDRG1, NEFL, NEO1, NEUROD1, NEUROD2, NEXN, NFASC, NKX6-1, NPTN, NRCAM, NRP1, NRP2, NSMF, NYAP2, OLIG2, OLIG3, PACSIN1, PALLD, RELN, REST, RGMA, ROBO1, SCLT1,…	FALSE
GO:0030154	GO_BiologicalProcess-EBI-UniProt-GOA_22.06.2020_00h00	cell differentiation	[3]	[Group9]	17	13.8211	0.00758633	0.0263823	{Group9=1.0502218138582527E-6}	{Group9=5.951256945196766E-6}	[ADIRF, ARHGEF10, BMP3, BRINP2, CEND1, CHL1, CNTN1, DPYSL4, GDF10, GRIP1, NDRG1, NEFL, NOG, RELN, SLITRK1, SLITRK2, STMN3]	[ACKR3, ADIRF, AKNAD1, ALK, ALX1, AP1AR, ARHGEF10, BATF, BEND6, BHLHE23, BMP3, BOC, BRINP1, BRINP2, BRINP3, BSG, CABYR, CAMSAP1, CAMSAP2, CAPN3, CAPN9, CDH23, CDON, CEND1, CEP152, CHL1, CNTN1, CNTN6, CRMP1, DAZL, DBNL, DCC, DPYSL2, DPYSL3, DPYSL4, DRAXIN, DSCAM, EHF, ELF3, EMB, ETV1, FAM134C, FAM65B, FGF1, FLNB, FLT3, GATA3, GDF10, GLDN, GMCL1, GRIP1, HNF4A, IL6, KDF1, KLHL40, KLHL41, MAP2, METRN…	FALSE
GO:0031175	GO_BiologicalProcess-EBI-UniProt-GOA_22.06.2020_00h00	neuron projection development	[5, 6, 8, 9, 10]	[Group9]	8	17.3913	0.0154729	0.0462204	{Group9=1.0502218138582527E-6}	{Group9=5.951256945196766E-6}	[CHL1, CNTN1, DPYSL4, GRIP1, NEFL, SLITRK1, SLITRK2, STMN3]	[BOC, BSG, CAMSAP1, CAMSAP2, CDH23, CHL1, CNTN1, CNTN6, CRMP1, DBNL, DCC, DPYSL2, DPYSL3, DPYSL4, DRAXIN, DSCAM, EMB, FAM134C, GRIP1, METRN, MYOT, NEFL, NEO1, NEXN, NFASC, NKX6-1, NPTN, NRCAM, NRP1, NRP2, NYAP2, PALLD, RGMA, ROBO1, SIPA1L1, SLITRK1, SLITRK2, SLITRK3, SLITRK4, SLITRK5, SLITRK6, SPRY3, STMN3, TBC1D24, TRIO, VAX1]	FALSE
GO:0048699	GO_BiologicalProcess-EBI-UniProt-GOA_22.06.2020_00h00	generation of neurons	[5, 6, 7]	[Group9]	11	16.1765	0.00853689	0.0284157	{Group9=1.0502218138582527E-6}	{Group9=5.951256945196766E-6}	[BRINP2, CEND1, CHL1, CNTN1, DPYSL4, GRIP1, NEFL, RELN, SLITRK1, SLITRK2, STMN3]	[ALK, BEND6, BOC, BRINP1, BRINP2, BRINP3, BSG, CAMSAP1, CAMSAP2, CDH23, CDON, CEND1, CHL1, CNTN1, CNTN6, CRMP1, DBNL, DCC, DPYSL2, DPYSL3, DPYSL4, DRAXIN, DSCAM, EMB, ETV1, FAM134C, GLDN, GRIP1, MAP2, METRN, MNX1, MYOT, NEFL, NEO1, NEUROD1, NEUROD2, NEXN, NFASC, NKX6-1, NPTN, NRCAM, NRP1, NRP2, NSMF, NYAP2, OLIG2, OLIG3, PACSIN1, PALLD, RELN, REST, RGMA, ROBO1, SCLT1, SERPINF1, SIPA1L1, SLITRK1, …	FALSE
GO:0048731	GO_BiologicalProcess-EBI-UniProt-GOA_22.06.2020_00h00	system development	[3, 4]	[Group9]	30	17.0455	8.06943e-06	5.87555e-05	{Group9=1.0502218138582527E-6}	{Group9=5.951256945196766E-6}	[ADGRB3, ARHGEF10, BRINP2, CDH5, CEND1, CHL1, CNTN1, DPYSL4, EDNRA, ENPP2, FGF14, GLI3, GRIP1, HESX1, HSD17B3, HSPB7, HTR2B, MAP1B, NDRG1, NEFL, OLFM1, PCDH15, PCLO, RELN, SERINC5, SHC3, SLITRK1, SLITRK2, STMN3, THBS2]	[ACKR3, ADGRB3, AKNAD1, ALK, ALX1, AMH, ANGPT1, ANGPTL4, ANO6, APP, ARHGEF10, ARID5B, ATOH7, BEND6, BGLAP, BOC, BRINP1, BRINP2, BRINP3, BSG, BSN, CAMSAP1, CAMSAP2, CDH23, CDH5, CDON, CEND1, CHL1, CIAPIN1, CNTN1, CNTN6, CNTNAP1, CRMP1, CXCR5, DAB2IP, DBNL, DCC, DPYSL2, DPYSL3, DPYSL4, DRAXIN, DSCAM, DSCAML1, EDNRA, EDNRB, EMB, ENC1, ENPP2, ETV1, EYA1, FAM134C, FAM65B, FGF1, FGF14, FHL1, FLT3, FOXS…	FALSE
GO:0001505	GO_BiologicalProcess-EBI-UniProt-GOA_22.06.2020_00h00	regulation of neurotransmitter levels	[3]	[Group10]	7	58.3333	5.45867e-06	4.23957e-05	{Group10=1.2409079106010911E-4}	{Group10=3.5159057467030916E-4}	[CADPS2, DOC2B, HRH3, RIMS2, SYN2, SYN3, SYT1]	[CADPS2, COMT, DOC2B, HRH3, OTOF, RIMS2, SLC6A4, SYN2, SYN3, SYT1, SYT12, SYT2]	FALSE
GO:0001523	GO_BiologicalProcess-EBI-UniProt-GOA_22.06.2020_00h00	retinoid metabolic process	[7, 8]	[Group10]	3	60	0.00330449	0.0126221	{Group10=1.2409079106010911E-4}	{Group10=3.5159057467030916E-4}	[CRABP1, DHRS3, RDH10]	[CRABP1, DHRS3, PNPLA4, RBP1, RDH10]	FALSE
GO:0006836	GO_BiologicalProcess-EBI-UniProt-GOA_22.06.2020_00h00	neurotransmitter transport	[4]	[Group10]	7	41.1765	9.75472e-05	0.000568212	{Group10=1.2409079106010911E-4}	{Group10=3.5159057467030916E-4}	[CADPS2, CPLX3, DOC2B, RIMS2, SYN2, SYN3, SYT1]	[CADPS2, CPLX1, CPLX2, CPLX3, CPLX4, DOC2B, OTOF, RIMS2, SLC6A1, SLC6A11, SLC6A4, SLC6A6, SYN2, SYN3, SYT1, SYT12, SYT2]	FALSE
GO:0007267	GO_BiologicalProcess-EBI-UniProt-GOA_22.06.2020_00h00	cell-cell signaling	[2, 3]	[Group10]	23	16.6667	0.000141189	0.000731047	{Group10=1.2409079106010911E-4}	{Group10=3.5159057467030916E-4}	[ANO1, APBA2, AXIN2, CADPS2, CHRM2, CHRNA5, CHRNB4, DCDC2, DOC2B, FZD4, GLRB, LYPD6, NLGN3, P2RX6, RIMS2, SHH, SNCA, SV2B, SV2C, SYN2, SYN3, SYT1, SYT9]	[ADCYAP1, AGRN, ANO1, APBA1, APBA2, AXIN1, AXIN2, BAMBI, BCL9, BCL9L, CADPS2, CCDC88C, CEP89, CHRM2, CHRM3, CHRM4, CHRM5, CHRNA1, CHRNA2, CHRNA3, CHRNA4, CHRNA5, CHRNA6, CHRNA9, CHRNB2, CHRNB3, CHRNB4, CHRND, CHRNG, CTNNBIP1, DCDC2, DHH, DIXDC1, DKK2, DKK3, DOC2B, DRAXIN, DRD1, DRD2, DRD3, DRD4, DRD5, DVL1, DVL3, FAM3B, FAM3D, FZD1, FZD10, FZD2, FZD3, FZD4, FZD5, FZD6, FZD7, FZD9, GCK, GIP, GJA1,…	FALSE
GO:0007268	GO_BiologicalProcess-EBI-UniProt-GOA_22.06.2020_00h00	chemical synaptic transmission	[6, 7]	[Group10]	16	26.2295	3.8555e-06	3.32715e-05	{Group10=1.2409079106010911E-4}	{Group10=3.5159057467030916E-4}	[APBA2, CADPS2, CHRM2, CHRNA5, CHRNB4, DOC2B, GLRB, LYPD6, NLGN3, P2RX6, RIMS2, SV2B, SV2C, SYN2, SYN3, SYT1]	[APBA1, APBA2, CADPS2, CEP89, CHRM2, CHRM3, CHRM4, CHRM5, CHRNA1, CHRNA2, CHRNA3, CHRNA4, CHRNA5, CHRNA6, CHRNA9, CHRNB2, CHRNB3, CHRNB4, CHRND, CHRNG, DOC2B, DRD1, DRD2, DRD3, DRD4, DRD5, GLRA1, GLRA2, GLRB, HTR1B, HTR1D, HTR1E, HTR4, HTR7, LYPD6, LYPD6B, NETO1, NLGN3, NSMF, OTOF, P2RX1, P2RX3, P2RX4, P2RX5, P2RX6, PLCL1, PLCL2, PMCH, PPP1R9B, RAPSN, RIMS2, SDCBP, SLC12A5, SV2A, SV2B, SV2C, SYN2…	TRUE
GO:0010817	GO_BiologicalProcess-EBI-UniProt-GOA_22.06.2020_00h00	regulation of hormone levels	[3]	[Group10]	6	22.2222	0.0107739	0.0339231	{Group10=1.2409079106010911E-4}	{Group10=3.5159057467030916E-4}	[ANO1, CRABP1, DHRS3, DOC2B, RDH10, SYT9]	[ADCYAP1, ANO1, CORIN, CRABP1, DHRS3, DIO1, DIO3, DOC2B, FAM3B, FAM3D, GCK, GIP, HMGN3, HNF1A, HNF1B, HNF4A, HTR1A, ICA1, NKX6-1, PNPLA4, RBP1, RDH10, SLC16A10, SLC16A2, SLCO1C1, SYT9, TPO]	FALSE
GO:0017156	GO_BiologicalProcess-EBI-UniProt-GOA_22.06.2020_00h00	calcium-ion regulated exocytosis	[5, 6, 7, 8]	[Group10]	4	80	0.000124217	0.000657784	{Group10=1.2409079106010911E-4}	{Group10=3.5159057467030916E-4}	[CADPS2, DOC2B, RIMS2, SYT9]	[CADPS2, DOC2B, RIMS2, SYT10, SYT9]	FALSE
GO:0017157	GO_BiologicalProcess-EBI-UniProt-GOA_22.06.2020_00h00	regulation of exocytosis	[4, 5, 6, 7]	[Group10]	3	42.8571	0.0103706	0.0331005	{Group10=1.2409079106010911E-4}	{Group10=3.5159057467030916E-4}	[DOC2B, RIMS2, SYT9]	[DOC2B, RIMS2, RPH3AL, SEPT5, STX1A, SYT10, SYT9]	FALSE
GO:0034754	GO_BiologicalProcess-EBI-UniProt-GOA_22.06.2020_00h00	cellular hormone metabolic process	[3, 5]	[Group10]	3	60	0.00330449	0.0126221	{Group10=1.2409079106010911E-4}	{Group10=3.5159057467030916E-4}	[CRABP1, DHRS3, RDH10]	[CRABP1, DHRS3, PNPLA4, RBP1, RDH10]	FALSE
GO:0046903	GO_BiologicalProcess-EBI-UniProt-GOA_22.06.2020_00h00	secretion	[4]	[Group10]	11	16.1765	0.00853689	0.0284157	{Group10=1.2409079106010911E-4}	{Group10=3.5159057467030916E-4}	[ANO1, CADPS2, DOC2B, P2RY2, RIMS1, RIMS2, SNCA, SYN2, SYN3, SYT1, SYT9]	[ADCYAP1, ANO1, ARFIP1, CADPS2, CHRM3, CHRM5, DOC2B, ERP29, EXOC1, EXOC2, EXOC3, EXOC3L1, EXOC3L4, EXOC4, EXOC5, EXOC6, EXOC6B, EXOC7, EXOC8, FAM3B, FAM3D, GCK, GIP, HMGN3, HNF1A, HNF1B, HNF4A, HRH2, HTR1A, ICA1, MICAL3, MILR1, NKX6-1, OC90, OTOF, P2RY2, PLA2G10, PLA2G12A, PLA2G12B, PLA2G1B, RIMS1, RIMS2, RIMS3, RIMS4, RPH3AL, SCFD1, SCFD2, SEPT5, SLC26A7, SNCA, STX1A, STXBP1, STXBP3, SYN2, SYN3,…	FALSE
GO:0051046	GO_BiologicalProcess-EBI-UniProt-GOA_22.06.2020_00h00	regulation of secretion	[4, 5]	[Group10]	6	28.5714	0.00285199	0.0114571	{Group10=1.2409079106010911E-4}	{Group10=3.5159057467030916E-4}	[ANO1, DOC2B, P2RY2, RIMS2, SNCA, SYT9]	[ANO1, ARFIP1, DOC2B, FAM3D, GCK, GIP, HMGN3, HNF4A, HTR1A, ICA1, NKX6-1, P2RY2, RIMS2, RPH3AL, SEPT5, SNCA, STX1A, SYT10, SYT12, SYT9, TLR5]	FALSE
GO:0051047	GO_BiologicalProcess-EBI-UniProt-GOA_22.06.2020_00h00	positive regulation of secretion	[3, 4, 5, 6]	[Group10]	3	75	0.00139633	0.00613857	{Group10=1.2409079106010911E-4}	{Group10=3.5159057467030916E-4}	[ANO1, DOC2B, P2RY2]	[ANO1, DOC2B, GCK, P2RY2]	FALSE
GO:0010467	GO_BiologicalProcess-EBI-UniProt-GOA_22.06.2020_00h00	gene expression	[4]	[Group11]	51	4.30743	9.1001e-06	6.23624e-05	{Group11=8.147876509080326E-12}	{Group11=6.925695032718277E-11}	[ABLIM2, ALX4, ARNT2, ASXL3, CCNH, CITED2, CUX2, EBF1, EBF3, EEF1A2, ELP2, FOXK1, GLI3, GLIS3, HESX1, HEY2, HMGA2, HOXA2, HOXA5, HOXA7, HOXA9, HOXB3, HOXC8, HOXC9, HOXD3, HOXD8, HOXD9, JMY, LDB2, LPIN1, MRPS6, MYT1, MYT1L, PGR, PLAG1, RBM20, RPL15, RPL21, RPL5, RPL6, RPS16, RPS3, RUNX1T1, RXRG, SHH, SMAD9, SOX2, SOX8, TSHZ3, WT1, ZFPM2]	[AARS, AARS2, ABLIM2, ADAD1, ADAR, ADARB1, ADARB2, ADAT1, AES, AGO2, AGO3, AGO4, AHR, AHRR, AKAP17A, AKNAD1, ALKBH5, ALKBH8, ALX1, ALX4, ANHX, AQR, AR, ARID2, ARID4B, ARID5B, ARNT, ARNT2, ARNTL, ARNTL2, ASCL4, ASXL1, ASXL3, ATAD2, ATF1, ATF2, ATF3, ATF4, ATF6, ATF7, ATOH7, ATXN1, ATXN1L, ATXN7L3, BACH1, BACH2, BARHL1, BARX2, BATF, BATF3, BCAS2, BCL10, BCLAF1, BDP1, BEND3, BEND5, BHLHE23, BHLHE40,…	FALSE
GO:0010468	GO_BiologicalProcess-EBI-UniProt-GOA_22.06.2020_00h00	regulation of gene expression	[4, 5]	[Group11]	39	5.03876	0.0141226	0.0427345	{Group11=8.147876509080326E-12}	{Group11=6.925695032718277E-11}	[ALX4, ARNT2, ASXL3, CCNH, CITED2, CUX2, EBF1, EBF3, EEF1A2, FOXK1, GLI3, GLIS3, HESX1, HEY2, HMGA2, HOXA2, HOXA5, HOXA7, HOXA9, HOXB3, HOXC8, HOXC9, HOXD3, HOXD8, JMY, LDB2, LPIN1, MYT1, MYT1L, PGR, RBM20, RUNX1T1, RXRG, SMAD9, SOX2, SOX8, TSHZ3, WT1, ZFPM2]	[AES, AGO2, AGO3, AGO4, AHR, AHRR, AKAP17A, AKNAD1, ALX1, ALX4, ANHX, AR, ARID2, ARID4B, ARID5B, ARNT, ARNT2, ARNTL, ARNTL2, ASCL4, ASXL1, ASXL3, ATAD2, ATF1, ATF2, ATF3, ATF4, ATF6, ATF7, ATOH7, ATXN1, ATXN1L, ATXN7L3, BACH1, BACH2, BARHL1, BARX2, BATF, BATF3, BCL10, BCLAF1, BDP1, BEND3, BEND5, BHLHE23, BHLHE40, BHLHE41, BPTF, BRF1, BRF2, CAMTA1, CARD11, CARF, CASZ1, CBFA2T2, CBFA2T3, CBX3, CBX4…	FALSE
GO:0016070	GO_BiologicalProcess-EBI-UniProt-GOA_22.06.2020_00h00	RNA metabolic process	[5, 6]	[Group11]	43	4.31294	7.73833e-05	0.000462316	{Group11=8.147876509080326E-12}	{Group11=6.925695032718277E-11}	[ABLIM2, ALX4, ARNT2, ASXL3, CCNH, CITED2, CUX2, EBF1, EBF3, ELP2, FOXK1, GLI3, GLIS3, HESX1, HEY2, HMGA2, HOXA2, HOXA5, HOXA7, HOXA9, HOXB3, HOXC8, HOXC9, HOXD3, HOXD8, HOXD9, JMY, LDB2, LPIN1, MYT1, MYT1L, PGR, PLAG1, RBM20, RUNX1T1, RXRG, SFR1, SMAD9, SOX2, SOX8, TSHZ3, WT1, ZFPM2]	[A1CF, AARS, AARS2, ABLIM2, ADAD1, ADAR, ADARB1, ADARB2, ADAT1, AEN, AES, AGO2, AHR, AHRR, AKAP17A, AKNAD1, ALKBH5, ALKBH8, ALX1, ALX4, ANHX, AQR, AR, ARID2, ARID4B, ARID5B, ARNT, ARNT2, ARNTL, ARNTL2, ASCL4, ASXL1, ASXL3, ATAD2, ATF1, ATF2, ATF3, ATF4, ATF6, ATF7, ATOH7, ATXN1, ATXN1L, ATXN7L3, BACH1, BACH2, BARHL1, BARX2, BATF, BATF3, BCAS2, BCL10, BCL9, BCL9L, BCLAF1, BEND3, BEND5, BEND6, BHLH…	FALSE
GO:0019438	GO_BiologicalProcess-EBI-UniProt-GOA_22.06.2020_00h00	aromatic compound biosynthetic process	[4]	[Group11]	44	5.08671	0.0088228	0.0289537	{Group11=8.147876509080326E-12}	{Group11=6.925695032718277E-11}	[ABLIM2, ALX4, ARNT2, ASXL3, CCNH, CITED2, CUX2, EBF1, EBF3, FOXK1, GLI3, GLIS3, GUCY1A3, HESX1, HEY2, HMGA2, HOXA2, HOXA5, HOXA7, HOXA9, HOXB3, HOXC8, HOXC9, HOXD3, HOXD8, HOXD9, JMY, LDB2, LPIN1, MYT1, MYT1L, PAICS, PGR, PLAG1, RUNX1T1, RXRG, SFR1, SMAD9, SOX2, SOX8, TH, TSHZ3, WT1, ZFPM2]	[ABLIM2, ACLY, ACSS1, ADA, ADCY1, ADCY2, ADCY3, ADCY5, ADCY6, ADCY7, ADCY8, ADCY9, ADK, ADSL, ADSS, ADSSL1, AES, AGO2, AHR, AHRR, AK1, AK2, AK3, AK4, AK7, AK8, AKNAD1, ALAD, ALAS1, ALX1, ALX4, AMPD1, AMPD2, AMPD3, ANHX, APRT, AR, ARID2, ARID4B, ARID5B, ARNT, ARNT2, ARNTL, ARNTL2, ASCL4, ASXL1, ASXL3, ATAD2, ATF1, ATF2, ATF3, ATF4, ATF6, ATF7, ATIC, ATOH7, ATP5A1, ATP5B, ATP5C1, ATP5D, ATP5E, ATP5…	FALSE
GO:0019538	GO_BiologicalProcess-EBI-UniProt-GOA_22.06.2020_00h00	protein metabolic process	[3, 4]	[Group11]	88	5.44554	0.00150747	0.00650446	{Group11=8.147876509080326E-12}	{Group11=6.925695032718277E-11}	[ACVR2B, ADAM22, ADAMTS20, ANOS1, B3GALT1, B3GALT2, B3GNT9, BMPR1B, BRSK2, CAMK2A, CAMK4, CAMKK1, CCNH, CD109, CDK14, CISH, CPN1, DCLK1, DEPTOR, DPP10, DUSP1, EEF1A2, EPHA3, EPHA5, EPHA6, EXT2, F2, FBLN2, FLT4, GALNT15, GALNT16, HECW1, HUNK, KIT, LATS2, LOX, LTK, LVRN, MAPK10, MMP16, MMP17, MRPS6, MTMR7, MUSK, NEK10, NEK5, NRIP3, NUAK1, OPN4, P3H2, PAPPA, PAPPA2, PCSK2, PDK4, PHACTR3, PIGM, PPP2R…	[AAK1, AARS, AARS2, ABI1, ABL1, ABL2, ACE, ACE2, ACP1, ACR, ACVR1, ACVR1B, ACVR1C, ACVR2A, ACVR2B, ACVRL1, ADAM10, ADAM11, ADAM12, ADAM17, ADAM19, ADAM20, ADAM22, ADAM23, ADAM33, ADAM8, ADAM9, ADAMTS1, ADAMTS10, ADAMTS12, ADAMTS13, ADAMTS14, ADAMTS15, ADAMTS17, ADAMTS18, ADAMTS19, ADAMTS2, ADAMTS20, ADAMTS3, ADAMTS5, ADAMTS6, ADAMTS7, ADAMTS8, ADAMTS9, ADCK1, ADGB, ADPRH, ADPRHL1, AEBP1, AFG3L2, …	FALSE
GO:0043170	GO_BiologicalProcess-EBI-UniProt-GOA_22.06.2020_00h00	macromolecule metabolic process	[3]	[Group11]	135	4.93963	1.25161e-09	4.8604e-08	{Group11=8.147876509080326E-12}	{Group11=6.925695032718277E-11}	[ABLIM2, ACVR2B, ADAM22, ADAMTS20, ALX4, ANOS1, ARNT2, ASXL3, B3GALT1, B3GALT2, B3GNT9, BMPR1B, BRCA2, BRSK2, CAMK2A, CAMK4, CAMKK1, CCNH, CD109, CDK14, CHD1L, CISH, CITED2, CPN1, CUX2, DCLK1, DEPTOR, DPP10, DUSP1, EBF1, EBF3, EEF1A2, ELP2, ENPP2, EPHA3, EPHA5, EPHA6, EXOG, EXT2, F2, FBLN2, FLT4, FOXK1, GALNT15, GALNT16, GLI3, GLIS3, HECW1, HESX1, HEY2, HMGA2, HOXA2, HOXA5, HOXA7, HOXA9, HOXB3, H…	[A1CF, AAK1, AARS, AARS2, ABI1, ABL1, ABL2, ABLIM2, ACE, ACE2, ACP1, ACR, ACVR1, ACVR1B, ACVR1C, ACVR2A, ACVR2B, ACVRL1, ADAD1, ADAM10, ADAM11, ADAM12, ADAM17, ADAM19, ADAM20, ADAM22, ADAM23, ADAM33, ADAM8, ADAM9, ADAMTS1, ADAMTS10, ADAMTS12, ADAMTS13, ADAMTS14, ADAMTS15, ADAMTS17, ADAMTS18, ADAMTS19, ADAMTS2, ADAMTS20, ADAMTS3, ADAMTS5, ADAMTS6, ADAMTS7, ADAMTS8, ADAMTS9, ADAR, ADARB1, ADARB2, A…	TRUE
GO:0044249	GO_BiologicalProcess-EBI-UniProt-GOA_22.06.2020_00h00	cellular biosynthetic process	[3]	[Group11]	74	5.38966	0.0032118	0.0124725	{Group11=8.147876509080326E-12}	{Group11=6.925695032718277E-11}	[ABLIM2, ALX4, ARNT2, ASXL3, B3GALT1, B3GALT2, B3GNT9, CCNH, CDO1, CHDH, CITED2, CUX2, DDAH1, EBF1, EBF3, EEF1A2, ELOVL2, EXT2, FOXK1, GALNT15, GALNT16, GLI3, GLIS3, GUCY1A3, HESX1, HEY2, HMGA2, HMGCLL1, HOXA2, HOXA5, HOXA7, HOXA9, HOXB3, HOXC8, HOXC9, HOXD3, HOXD8, HOXD9, HSD17B3, JMY, LDB2, LPIN1, MCM6, MRPS6, MYT1, MYT1L, PAICS, PGR, PHGDH, PIGM, PLAG1, RDH10, RPL15, RPL21, RPL5, RPL6, RPS16, …	[AARS, AARS2, ABLIM2, ACACA, ACACB, ACLY, ACMSD, ACSS1, ADA, ADCY1, ADCY2, ADCY3, ADCY5, ADCY6, ADCY7, ADCY8, ADCY9, ADI1, ADK, ADSL, ADSS, ADSSL1, AES, AGL, AGO2, AGO3, AGPAT2, AGPS, AHR, AHRR, AK1, AK2, AK3, AK4, AK7, AK8, AKNAD1, ALAD, ALAS1, ALDH18A1, ALG11, ALG12, ALG14, ALG2, ALG3, ALG6, ALG8, ALX1, ALX4, AMD1, AMPD1, AMPD2, AMPD3, ANHX, APIP, APRT, AR, ARG2, ARID2, ARID4B, ARID5B, ARNT, AR…	FALSE
GO:0044260	GO_BiologicalProcess-EBI-UniProt-GOA_22.06.2020_00h00	cellular macromolecule metabolic process	[3, 4]	[Group11]	116	5.17164	3.10357e-06	2.89253e-05	{Group11=8.147876509080326E-12}	{Group11=6.925695032718277E-11}	[ABLIM2, ACVR2B, ALX4, ANOS1, ARNT2, ASXL3, B3GALT1, B3GALT2, B3GNT9, BMPR1B, BRCA2, BRSK2, CAMK2A, CAMK4, CAMKK1, CCNH, CD109, CDK14, CHD1L, CISH, CITED2, CUX2, DCLK1, DEPTOR, DUSP1, EBF1, EBF3, EEF1A2, EPHA3, EPHA5, EPHA6, EXT2, FBLN2, FLT4, FOXK1, GALNT15, GALNT16, GLI3, GLIS3, HECW1, HESX1, HEY2, HMGA2, HOXA2, HOXA5, HOXA7, HOXA9, HOXB3, HOXC8, HOXC9, HOXD3, HOXD8, HOXD9, HUNK, JMY, KIT, LATS…	[AAK1, AARS, AARS2, ABI1, ABL1, ABL2, ABLIM2, ACP1, ACVR1, ACVR1B, ACVR1C, ACVR2A, ACVR2B, ACVRL1, ADCK1, ADPRH, ADPRHL1, AES, AGL, AGO2, AGO3, AHR, AHRR, AHSG, AKAP13, AKNAD1, AKT3, ALG11, ALG12, ALG14, ALG2, ALG3, ALG6, ALG8, ALK, ALKBH3, ALKBH8, ALPK1, ALPK2, ALX1, ALX4, AMBP, ANAPC10, ANAPC11, ANAPC2, ANAPC4, ANHX, ANKIB1, ANKK1, ANKLE2, ANOS1, APLF, APLP2, APP, AR, AREL1, ARID2, ARID4B, ARID…	FALSE
GO:0044267	GO_BiologicalProcess-EBI-UniProt-GOA_22.06.2020_00h00	cellular protein metabolic process	[4, 5]	[Group11]	73	5.33236	0.00259817	0.0106206	{Group11=8.147876509080326E-12}	{Group11=6.925695032718277E-11}	[ACVR2B, ANOS1, B3GALT1, B3GALT2, B3GNT9, BMPR1B, BRSK2, CAMK2A, CAMK4, CAMKK1, CCNH, CD109, CDK14, CISH, DCLK1, DEPTOR, DUSP1, EEF1A2, EPHA3, EPHA5, EPHA6, EXT2, FBLN2, FLT4, GALNT15, GALNT16, HECW1, HUNK, KIT, LATS2, LOX, LTK, MAPK10, MRPS6, MTMR7, MUSK, NEK10, NEK5, NUAK1, OPN4, P3H2, PDK4, PHACTR3, PIGM, PPP2R2C, PTPN13, PTPN14, PTPRM, PTPRO, PTPRT, PTPRZ1, RIMKLB, ROR1, RPL15, RPL21, RPL5, R…	[AAK1, AARS, AARS2, ABI1, ABL1, ABL2, ACP1, ACVR1, ACVR1B, ACVR1C, ACVR2A, ACVR2B, ACVRL1, ADCK1, ADPRH, ADPRHL1, AGO2, AGO3, AHSG, AKAP13, AKT3, ALG11, ALG12, ALG14, ALG2, ALG3, ALG6, ALG8, ALK, ALPK1, ALPK2, AMBP, ANAPC10, ANAPC11, ANAPC2, ANAPC4, ANKIB1, ANKK1, ANKLE2, ANOS1, APLP2, APP, AREL1, ARIH1, ARIH2, ARMT1, ARPP19, ART4, ASB1, ASB13, ASB14, ASB15, ASB18, ASB2, ASB3, ASB4, ASB5, ASB6, A…	FALSE
GO:0044271	GO_BiologicalProcess-EBI-UniProt-GOA_22.06.2020_00h00	cellular nitrogen compound biosynthetic process	[4]	[Group11]	53	4.79638	0.000532012	0.00252977	{Group11=8.147876509080326E-12}	{Group11=6.925695032718277E-11}	[ABLIM2, ALX4, ARNT2, ASXL3, CCNH, CHDH, CITED2, CUX2, DDAH1, EBF1, EBF3, EEF1A2, FOXK1, GLI3, GLIS3, GUCY1A3, HESX1, HEY2, HMGA2, HOXA2, HOXA5, HOXA7, HOXA9, HOXB3, HOXC8, HOXC9, HOXD3, HOXD8, HOXD9, JMY, LDB2, LPIN1, MRPS6, MYT1, MYT1L, PAICS, PGR, PLAG1, RPL15, RPL21, RPL5, RPL6, RPS16, RPS3, RUNX1T1, RXRG, SFR1, SMAD9, SOX2, SOX8, TSHZ3, WT1, ZFPM2]	[AARS, AARS2, ABLIM2, ACLY, ACMSD, ACSS1, ADA, ADCY1, ADCY2, ADCY3, ADCY5, ADCY6, ADCY7, ADCY8, ADCY9, ADK, ADSL, ADSS, ADSSL1, AES, AGO2, AGO3, AHR, AHRR, AK1, AK2, AK3, AK4, AK7, AK8, AKNAD1, ALAD, ALAS1, ALX1, ALX4, AMD1, AMPD1, AMPD2, AMPD3, ANHX, APRT, AR, ARG2, ARID2, ARID4B, ARID5B, ARNT, ARNT2, ARNTL, ARNTL2, ASCL4, ASNS, ASNSD1, ASXL1, ASXL3, ATAD2, ATF1, ATF2, ATF3, ATF4, ATF6, ATF7, AT…	FALSE
GO:0060255	GO_BiologicalProcess-EBI-UniProt-GOA_22.06.2020_00h00	regulation of macromolecule metabolic process	[3, 4]	[Group11]	49	5.16878	0.00791331	0.0267218	{Group11=8.147876509080326E-12}	{Group11=6.925695032718277E-11}	[ALX4, ANOS1, ARNT2, ASXL3, CCNH, CD109, CITED2, CUX2, DEPTOR, DUSP1, EBF1, EBF3, EEF1A2, FBLN2, FOXK1, GLI3, GLIS3, HESX1, HEY2, HMGA2, HOXA2, HOXA5, HOXA7, HOXA9, HOXB3, HOXC8, HOXC9, HOXD3, HOXD8, JMY, LDB2, LPIN1, MYT1, MYT1L, PGR, PHACTR3, PPP2R2C, RBM20, RUNX1T1, RXRG, SFR1, SMAD9, SOX2, SOX8, TIMP3, TSHZ3, USP1, WT1, ZFPM2]	[ABI1, AES, AGO2, AGO3, AGO4, AHR, AHRR, AHSG, AKAP17A, AKNAD1, ALK, ALX1, ALX4, AMBP, ANHX, ANKLE2, ANOS1, APLP2, APP, AR, ARID2, ARID4B, ARID5B, ARNT, ARNT2, ARNTL, ARNTL2, ARPP19, ASCL4, ASXL1, ASXL3, ATAD2, ATF1, ATF2, ATF3, ATF4, ATF6, ATF7, ATOH7, ATXN1, ATXN1L, ATXN7L3, BABAM1, BACH1, BACH2, BARHL1, BARX2, BATF, BATF3, BCL10, BCL9, BCL9L, BCLAF1, BDP1, BEND3, BEND5, BEND6, BHLHE23, BHLHE40…	FALSE
GO:0090304	GO_BiologicalProcess-EBI-UniProt-GOA_22.06.2020_00h00	nucleic acid metabolic process	[4, 5]	[Group11]	49	4.16313	3.45115e-06	3.09276e-05	{Group11=8.147876509080326E-12}	{Group11=6.925695032718277E-11}	[ABLIM2, ALX4, ARNT2, ASXL3, BRCA2, CCNH, CHD1L, CITED2, CUX2, EBF1, EBF3, ELP2, ENPP2, EXOG, FOXK1, GLI3, GLIS3, HESX1, HEY2, HMGA2, HOXA2, HOXA5, HOXA7, HOXA9, HOXB3, HOXC8, HOXC9, HOXD3, HOXD8, HOXD9, JMY, LDB2, LPIN1, MCM6, MYT1, MYT1L, PGR, PLAG1, RBM20, RUNX1T1, RXRG, SFR1, SMAD9, SOX2, SOX8, TSHZ3, USP1, WT1, ZFPM2]	[A1CF, AARS, AARS2, ABLIM2, ADAD1, ADAR, ADARB1, ADARB2, ADAT1, AEN, AES, AGO2, AHR, AHRR, AKAP17A, AKNAD1, ALKBH3, ALKBH5, ALKBH8, ALX1, ALX4, ANHX, ANKLE1, APLF, AQR, AR, ARID2, ARID4B, ARID5B, ARNT, ARNT2, ARNTL, ARNTL2, ASCL4, ASXL1, ASXL3, ATAD2, ATF1, ATF2, ATF3, ATF4, ATF6, ATF7, ATF7IP, ATM, ATOH7, ATXN1, ATXN1L, ATXN7L3, BABAM1, BACH1, BACH2, BARHL1, BARX2, BATF, BATF3, BCAS2, BCL10, BCL…	FALSE
GO:1901360	GO_BiologicalProcess-EBI-UniProt-GOA_22.06.2020_00h00	organic cyclic compound metabolic process	[3]	[Group11]	56	4	4.43627e-08	7.38322e-07	{Group11=8.147876509080326E-12}	{Group11=6.925695032718277E-11}	[ABLIM2, ALX4, ARNT2, ASXL3, BLVRA, BRCA2, CCNH, CHD1L, CITED2, CUX2, EBF1, EBF3, ELP2, ENO2, ENPP2, EXOG, FOXK1, GLI3, GLIS3, GUCY1A3, HESX1, HEY2, HMGA2, HOXA2, HOXA5, HOXA7, HOXA9, HOXB3, HOXC8, HOXC9, HOXD3, HOXD8, HOXD9, HSD17B3, JMY, LDB2, LPIN1, MCM6, MYT1, MYT1L, PAH, PAICS, PGR, PLAG1, RBM20, RUNX1T1, RXRG, SFR1, SMAD9, SOX2, SOX8, TH, TSHZ3, USP1, WT1, ZFPM2]	[A1CF, AARS, AARS2, ABLIM2, ACLY, ACMSD, ACSS1, ADA, ADAD1, ADAR, ADARB1, ADARB2, ADAT1, ADCY1, ADCY2, ADCY3, ADCY5, ADCY6, ADCY7, ADCY8, ADCY9, ADK, ADSL, ADSS, ADSSL1, AEN, AES, AGO2, AHR, AHRR, AK1, AK2, AK3, AK4, AK5, AK7, AK8, AK9, AKAP17A, AKNAD1, ALAD, ALAS1, ALDH18A1, ALDH1L2, ALDH4A1, ALDOB, ALDOC, ALKBH3, ALKBH5, ALKBH8, ALX1, ALX4, AMDHD1, AMPD1, AMPD2, AMPD3, ANHX, ANKLE1, APLF, APRT,…	FALSE
GO:1901362	GO_BiologicalProcess-EBI-UniProt-GOA_22.06.2020_00h00	organic cyclic compound biosynthetic process	[4]	[Group11]	45	5.07328	0.00773418	0.0265009	{Group11=8.147876509080326E-12}	{Group11=6.925695032718277E-11}	[ABLIM2, ALX4, ARNT2, ASXL3, CCNH, CITED2, CUX2, EBF1, EBF3, FOXK1, GLI3, GLIS3, GUCY1A3, HESX1, HEY2, HMGA2, HOXA2, HOXA5, HOXA7, HOXA9, HOXB3, HOXC8, HOXC9, HOXD3, HOXD8, HOXD9, HSD17B3, JMY, LDB2, LPIN1, MYT1, MYT1L, PAICS, PGR, PLAG1, RUNX1T1, RXRG, SFR1, SMAD9, SOX2, SOX8, TH, TSHZ3, WT1, ZFPM2]	[ABLIM2, ACLY, ACMSD, ACSS1, ADA, ADCY1, ADCY2, ADCY3, ADCY5, ADCY6, ADCY7, ADCY8, ADCY9, ADK, ADSL, ADSS, ADSSL1, AES, AGO2, AHR, AHRR, AK1, AK2, AK3, AK4, AK7, AK8, AKNAD1, ALAD, ALAS1, ALDH18A1, ALX1, ALX4, AMPD1, AMPD2, AMPD3, ANHX, APRT, AR, ARID2, ARID4B, ARID5B, ARNT, ARNT2, ARNTL, ARNTL2, ASCL4, ASXL1, ASXL3, ATAD2, ATF1, ATF2, ATF3, ATF4, ATF6, ATF7, ATIC, ATOH7, ATP5A1, ATP5B, ATP5C1, A…	FALSE
GO:1901564	GO_BiologicalProcess-EBI-UniProt-GOA_22.06.2020_00h00	organonitrogen compound metabolic process	[3]	[Group11]	101	5.44474	0.000526743	0.0025569	{Group11=8.147876509080326E-12}	{Group11=6.925695032718277E-11}	[ACVR2B, ADAM22, ADAMTS20, ANOS1, ASPG, B3GALT1, B3GALT2, B3GNT9, BLVRA, BMPR1B, BRSK2, CAMK2A, CAMK4, CAMKK1, CCNH, CD109, CDK14, CDO1, CHDH, CISH, CPN1, DCLK1, DDAH1, DEPTOR, DPP10, DUSP1, EEF1A2, ENO2, EPHA3, EPHA5, EPHA6, EXT2, F2, FBLN2, FLT4, GALNT15, GALNT16, GUCY1A3, HECW1, HUNK, KIT, LATS2, LOX, LTK, LVRN, MAPK10, MMP16, MMP17, MRPS6, MTMR7, MUSK, NEK10, NEK5, NRIP3, NUAK1, OPN4, OTC, P3…	[AAK1, AARS, AARS2, ABAT, ABI1, ABL1, ABL2, ACE, ACE2, ACER1, ACER2, ACER3, ACLY, ACMSD, ACP1, ACR, ACSS1, ACVR1, ACVR1B, ACVR1C, ACVR2A, ACVR2B, ACVRL1, ACY1, ADAM10, ADAM11, ADAM12, ADAM17, ADAM19, ADAM20, ADAM22, ADAM23, ADAM33, ADAM8, ADAM9, ADAMTS1, ADAMTS10, ADAMTS12, ADAMTS13, ADAMTS14, ADAMTS15, ADAMTS17, ADAMTS18, ADAMTS19, ADAMTS2, ADAMTS20, ADAMTS3, ADAMTS5, ADAMTS6, ADAMTS7, ADAMTS8, …	FALSE
GO:1901576	GO_BiologicalProcess-EBI-UniProt-GOA_22.06.2020_00h00	organic substance biosynthetic process	[3]	[Group11]	74	5.25942	0.0013053	0.00584875	{Group11=8.147876509080326E-12}	{Group11=6.925695032718277E-11}	[ABLIM2, ALX4, ARNT2, ASXL3, B3GALT1, B3GALT2, B3GNT9, CCNH, CDO1, CHDH, CHST8, CITED2, CUX2, EBF1, EBF3, EEF1A2, ELOVL2, EXT2, FOXK1, GALNT15, GALNT16, GLI3, GLIS3, GUCY1A3, HESX1, HEY2, HMGA2, HMGCLL1, HOXA2, HOXA5, HOXA7, HOXA9, HOXB3, HOXC8, HOXC9, HOXD3, HOXD8, HOXD9, HSD17B3, JMY, LDB2, LPIN1, MCM6, MRPS6, MYT1, MYT1L, PAICS, PGR, PHGDH, PIGM, PLAG1, RDH10, RPL15, RPL21, RPL5, RPL6, RPS16, …	[AARS, AARS2, ABLIM2, ACACA, ACACB, ACLY, ACMSD, ACSS1, ADA, ADCY1, ADCY2, ADCY3, ADCY5, ADCY6, ADCY7, ADCY8, ADCY9, ADI1, ADK, ADSL, ADSS, ADSSL1, AES, AGL, AGMO, AGO2, AGO3, AGPAT2, AGPS, AHR, AHRR, AK1, AK2, AK3, AK4, AK7, AK8, AKNAD1, ALAD, ALAS1, ALDH18A1, ALG11, ALG12, ALG14, ALG2, ALG3, ALG6, ALG8, ALX1, ALX4, AMD1, AMPD1, AMPD2, AMPD3, ANHX, APIP, APRT, AR, ARG2, ARID2, ARID4B, ARID5B, AR…	FALSE
GO:0006810	GO_BiologicalProcess-EBI-UniProt-GOA_22.06.2020_00h00	transport	[3]	[Group12]	95	9.08222	0.0127948	0.0397492	{Group12=0.006660053737884229}	{Group12=0.010292810322184718}	[AKAP12, ANO1, ANO3, ANO4, APPBP2, AQP1, ATP8A2, CACNA1B, CACNA1D, CACNA1E, CACNA1G, CACNG1, CACNG4, CACNG5, CADPS2, CHRNA5, CHRNB4, CPLX3, DOC2B, ENPP2, GABRB2, GABRG2, GLRB, GRIA2, GRIA3, GRID1, GRIN2A, GRIN3A, HBAD, HCN4, KCNA2, KCNA6, KCNAB1, KCNB1, KCNB2, KCNC4, KCNF1, KCNG1, KCNJ11, KCNJ3, KCNK10, KCNK2, KCNMA1, KCNMB1, KCNS1, KCNV1, KPNA2, MGARP, NALCN, P2RX6, P2RY2, PANX2, PIEZO2, RASSF9,…	[ABCA1, ABCA12, ABCA13, ABCA3, ABCA4, ABCA5, ABCB10, ABCB11, ABCB5, ABCB6, ABCB7, ABCB8, ABCB9, ABCC1, ABCC10, ABCC2, ABCC3, ABCC4, ABCC5, ABCC6, ABCC8, ABCC9, ABCD2, ABCD3, ABCD4, ABCG1, ABCG2, ACKR2, ACKR4, ADCYAP1, AKAP12, ANKH, ANO1, ANO3, ANO4, ANO6, ANO7, ANO9, AP1AR, AP1B1, AP1G1, AP1M1, AP1S2, AP2A2, AP2B1, AP2M1, AP3B1, AP3D1, AP3M1, AP3M2, AP3S1, AP4B1, AP4E1, AP4S1, APOA1, APOD, APOLD1…	FALSE
GO:0006811	GO_BiologicalProcess-EBI-UniProt-GOA_22.06.2020_00h00	ion transport	[4]	[Group12]	63	13.8158	2.43229e-07	3.33366e-06	{Group12=0.006660053737884229}	{Group12=0.010292810322184718}	[ANO1, ANO3, ANO4, ATP8A2, CACNA1B, CACNA1D, CACNA1E, CACNA1G, CACNG1, CACNG4, CACNG5, CHRNA5, CHRNB4, GABRB2, GABRG2, GLRB, GRIA2, GRIA3, GRID1, GRIN2A, GRIN3A, HCN4, KCNA2, KCNA6, KCNAB1, KCNB1, KCNB2, KCNC4, KCNF1, KCNG1, KCNJ11, KCNJ3, KCNK10, KCNK2, KCNMA1, KCNMB1, KCNS1, KCNV1, NALCN, P2RX6, PANX2, PIEZO2, RYR3, SCN1A, SCN2A, SCN3A, SCN3B, SLC12A1, SLC24A2, SLC25A4, SLC26A5, SLC4A10, SLC4A1…	[ABCB11, ABCC2, ABCC5, ABCC8, ABCC9, ABCD3, ANKH, ANO1, ANO3, ANO4, ANO6, ANO7, ANO9, ARMC1, ASIC1, ASIC5, ATOX1, ATP10A, ATP10B, ATP11A, ATP11B, ATP11C, ATP12A, ATP13A1, ATP13A2, ATP13A3, ATP13A4, ATP1A1, ATP1B1, ATP1B3, ATP1B4, ATP2A2, ATP2A3, ATP2B1, ATP2B4, ATP2C1, ATP2C2, ATP4B, ATP5A1, ATP5B, ATP5C1, ATP5D, ATP5E, ATP5F1, ATP5G1, ATP5G3, ATP5H, ATP5I, ATP5J, ATP5O, ATP6AP1, ATP6AP1L, ATP6V0…	FALSE
GO:0006812	GO_BiologicalProcess-EBI-UniProt-GOA_22.06.2020_00h00	cation transport	[5]	[Group12]	44	14.8148	2.77957e-06	2.6985e-05	{Group12=0.006660053737884229}	{Group12=0.010292810322184718}	[CACNA1B, CACNA1D, CACNA1E, CACNA1G, CACNG1, CACNG4, CACNG5, CHRNA5, CHRNB4, HCN4, KCNA2, KCNA6, KCNAB1, KCNB1, KCNB2, KCNC4, KCNF1, KCNG1, KCNJ11, KCNJ3, KCNK10, KCNK2, KCNMA1, KCNMB1, KCNS1, KCNV1, NALCN, P2RX6, PANX2, RYR3, SCN1A, SCN2A, SCN3A, SCN3B, SLC12A1, SLC24A2, SLC8A3, SNAP25, SNCA, TPCN1, TRPC4, TRPC6, TRPM2, TRPM3]	[ABCC8, ABCC9, ARMC1, ASIC1, ASIC5, ATOX1, ATP12A, ATP13A1, ATP13A2, ATP13A3, ATP13A4, ATP1A1, ATP1B1, ATP1B3, ATP1B4, ATP2A2, ATP2A3, ATP2B1, ATP2B4, ATP2C1, ATP2C2, ATP4B, ATP5A1, ATP5B, ATP5C1, ATP5D, ATP5E, ATP5F1, ATP5G1, ATP5G3, ATP5H, ATP5I, ATP5J, ATP5O, ATP6AP1, ATP6AP1L, ATP6V0A1, ATP6V0A2, ATP6V0A4, ATP6V0B, ATP6V0C, ATP6V0D1, ATP6V0D2, ATP6V0E1, ATP6V1A, ATP6V1B1, ATP6V1B2, ATP6V1C1, …	FALSE
GO:0006816	GO_BiologicalProcess-EBI-UniProt-GOA_22.06.2020_00h00	calcium ion transport	[8]	[Group12]	13	23.6364	0.000102021	0.000565974	{Group12=0.006660053737884229}	{Group12=0.010292810322184718}	[CACNA1B, CACNA1D, CACNA1E, CACNA1G, CACNG1, CACNG4, CACNG5, RYR3, SLC24A2, SLC8A3, TPCN1, TRPC4, TRPC6]	[ATP2A2, ATP2A3, ATP2B1, ATP2B4, ATP2C1, ATP2C2, CACNA1B, CACNA1D, CACNA1E, CACNA1G, CACNA1H, CACNA1I, CACNA1S, CACNB1, CACNB2, CACNB3, CACNB4, CACNG1, CACNG2, CACNG3, CACNG4, CACNG5, GEM, ITPR1, ITPR2, ITPR3, MCU, MCUR1, MICU1, MICU2, MICU3, PLCZ1, REM1, RRAD, RYR2, RYR3, SARAF, SLC24A2, SLC24A4, SLC24A5, SLC8A1, SLC8A3, SMDT1, STIM1, TMCO1, TMEM37, TPCN1, TPCN2, TRPC1, TRPC3, TRPC4, TRPC5, TRPC…	FALSE
GO:0030001	GO_BiologicalProcess-EBI-UniProt-GOA_22.06.2020_00h00	metal ion transport	[6]	[Group12]	35	17.2414	1.01637e-06	1.24638e-05	{Group12=0.006660053737884229}	{Group12=0.010292810322184718}	[CACNA1B, CACNA1D, CACNA1E, CACNA1G, CACNG1, CACNG4, CACNG5, HCN4, KCNA2, KCNA6, KCNAB1, KCNB1, KCNB2, KCNC4, KCNF1, KCNG1, KCNJ11, KCNJ3, KCNK10, KCNK2, KCNMA1, KCNMB1, KCNS1, KCNV1, RYR3, SCN1A, SCN2A, SCN3A, SCN3B, SLC24A2, SLC8A3, SNAP25, TPCN1, TRPC4, TRPC6]	[ABCC8, ABCC9, ARMC1, ASIC1, ASIC5, ATOX1, ATP12A, ATP1A1, ATP1B1, ATP1B3, ATP1B4, ATP2A2, ATP2A3, ATP2B1, ATP2B4, ATP2C1, ATP2C2, ATP4B, ATP7A, ATP7B, CACNA1B, CACNA1D, CACNA1E, CACNA1G, CACNA1H, CACNA1I, CACNA1S, CACNB1, CACNB2, CACNB3, CACNB4, CACNG1, CACNG2, CACNG3, CACNG4, CACNG5, CNGA2, CP, FTH1, GEM, HCN1, HCN2, HCN3, HCN4, HEPH, ITPR1, ITPR2, ITPR3, KCNA10, KCNA2, KCNA6, KCNAB1, KCNB1, KC…	FALSE
GO:0032879	GO_BiologicalProcess-EBI-UniProt-GOA_22.06.2020_00h00	regulation of localization	[2, 3]	[Group12]	28	25	2.89132e-09	8.42098e-08	{Group12=0.006660053737884229}	{Group12=0.010292810322184718}	[ANO1, CACNA1B, CACNA1D, CACNA1E, CACNG1, CACNG4, DOC2B, ENPP2, KCNA2, KCNA6, KCNB1, KCNB2, KCNC4, KCNF1, KCNG1, KCNJ11, KCNJ3, KCNS1, KCNV1, LAMA1, P2RY2, RIMS2, RYR3, SCN1A, SCN2A, SCN3A, SNCA, SYT9]	[ANO1, ANO6, AP1AR, ARFIP1, AZIN2, BIN1, CACNA1B, CACNA1D, CACNA1E, CACNA1S, CACNG1, CACNG2, CACNG3, CACNG4, CCDC125, CLIC4, CLIC5, CLIC6, CNST, DOC2B, DPYSL3, ENPP2, FAM3D, FER, GCK, GEM, GIP, GOPC, HIP1R, HMGN3, HNF4A, HTR1A, ICA1, ITPR1, ITPR2, ITPR3, KCNA10, KCNA2, KCNA6, KCNB1, KCNB2, KCNC1, KCNC2, KCNC4, KCND3, KCNF1, KCNG1, KCNG2, KCNG3, KCNG4, KCNH4, KCNH5, KCNH6, KCNH7, KCNH8, KCNJ1, KCN…	FALSE
GO:0034220	GO_BiologicalProcess-EBI-UniProt-GOA_22.06.2020_00h00	ion transmembrane transport	[3, 5]	[Group12]	56	14.7757	1.60442e-07	2.33643e-06	{Group12=0.006660053737884229}	{Group12=0.010292810322184718}	[ANO1, CACNA1B, CACNA1D, CACNA1E, CACNA1G, CACNG1, CACNG4, CHRNA5, CHRNB4, GABRB2, GABRG2, GLRB, GRIA2, GRIA3, GRID1, GRIN2A, GRIN3A, HCN4, KCNA2, KCNA6, KCNAB1, KCNB1, KCNB2, KCNC4, KCNF1, KCNG1, KCNJ11, KCNJ3, KCNK10, KCNK2, KCNMA1, KCNMB1, KCNS1, KCNV1, NALCN, P2RX6, PIEZO2, RYR3, SCN1A, SCN2A, SCN3A, SCN3B, SLC12A1, SLC24A2, SLC25A4, SLC26A5, SLC4A10, SLC4A11, SLC8A3, SNAP25, TPCN1, TRPA1, TR…	[ABCC2, ABCC5, ABCD3, ANKH, ANO1, ANO6, ASIC1, ASIC5, ATP12A, ATP1A1, ATP2A2, ATP2A3, ATP2B1, ATP2B4, ATP2C1, ATP2C2, ATP5A1, ATP5B, ATP5C1, ATP5D, ATP5E, ATP5F1, ATP5G1, ATP5G3, ATP5H, ATP5I, ATP5J, ATP5O, ATP6AP1, ATP6AP1L, ATP6V0A1, ATP6V0A2, ATP6V0A4, ATP6V0B, ATP6V0C, ATP6V0D1, ATP6V0D2, ATP6V0E1, ATP6V1A, ATP6V1B1, ATP6V1B2, ATP6V1C1, ATP6V1C2, ATP6V1E1, ATP6V1G1, ATP6V1G3, ATP6V1H, ATP7A, …	FALSE
GO:0043269	GO_BiologicalProcess-EBI-UniProt-GOA_22.06.2020_00h00	regulation of ion transport	[4, 5]	[Group12]	20	31.746	6.66982e-09	1.41279e-07	{Group12=0.006660053737884229}	{Group12=0.010292810322184718}	[CACNA1B, CACNA1D, CACNA1E, CACNG1, CACNG4, KCNA2, KCNA6, KCNB1, KCNB2, KCNC4, KCNF1, KCNG1, KCNJ11, KCNJ3, KCNS1, KCNV1, SCN1A, SCN2A, SCN3A, SNCA]	[ANO6, CACNA1B, CACNA1D, CACNA1E, CACNA1S, CACNG1, CACNG2, CACNG3, CACNG4, CLIC4, CLIC5, CLIC6, GEM, KCNA10, KCNA2, KCNA6, KCNB1, KCNB2, KCNC1, KCNC2, KCNC4, KCND3, KCNF1, KCNG1, KCNG2, KCNG3, KCNG4, KCNH4, KCNH5, KCNH6, KCNH7, KCNH8, KCNJ1, KCNJ10, KCNJ11, KCNJ12, KCNJ13, KCNJ15, KCNJ16, KCNJ2, KCNJ3, KCNJ4, KCNJ5, KCNJ6, KCNJ8, KCNJ9, KCNS1, KCNS2, KCNS3, KCNV1, KCNV2, KLHL24, NETO2, REM1, RRAD…	FALSE
GO:0051049	GO_BiologicalProcess-EBI-UniProt-GOA_22.06.2020_00h00	regulation of transport	[3, 4]	[Group12]	25	27.1739	3.24824e-09	8.40933e-08	{Group12=0.006660053737884229}	{Group12=0.010292810322184718}	[ANO1, CACNA1B, CACNA1D, CACNA1E, CACNG1, CACNG4, DOC2B, KCNA2, KCNA6, KCNB1, KCNB2, KCNC4, KCNF1, KCNG1, KCNJ11, KCNJ3, KCNS1, KCNV1, P2RY2, RIMS2, SCN1A, SCN2A, SCN3A, SNCA, SYT9]	[ANO1, ANO6, ARFIP1, AZIN2, BIN1, CACNA1B, CACNA1D, CACNA1E, CACNA1S, CACNG1, CACNG2, CACNG3, CACNG4, CLIC4, CLIC5, CLIC6, CNST, DOC2B, FAM3D, GCK, GEM, GIP, GOPC, HIP1R, HMGN3, HNF4A, HTR1A, ICA1, KCNA10, KCNA2, KCNA6, KCNB1, KCNB2, KCNC1, KCNC2, KCNC4, KCND3, KCNF1, KCNG1, KCNG2, KCNG3, KCNG4, KCNH4, KCNH5, KCNH6, KCNH7, KCNH8, KCNJ1, KCNJ10, KCNJ11, KCNJ12, KCNJ13, KCNJ15, KCNJ16, KCNJ2, KCNJ3…	TRUE
GO:0051259	GO_BiologicalProcess-EBI-UniProt-GOA_22.06.2020_00h00	protein complex oligomerization	[6]	[Group12]	13	30.9524	4.26062e-06	3.42319e-05	{Group12=0.006660053737884229}	{Group12=0.010292810322184718}	[KCNA2, KCNA6, KCNB1, KCNB2, KCNC4, KCNF1, KCNG1, KCNS1, KCNV1, KCTD1, KCTD4, PRNP, TRPM3]	[CD74, HSCB, KCNA10, KCNA2, KCNA6, KCNB1, KCNB2, KCNC1, KCNC4, KCND3, KCNF1, KCNG1, KCNG2, KCNG4, KCNRG, KCNS1, KCNS2, KCNV1, KCNV2, KCTD1, KCTD10, KCTD14, KCTD15, KCTD16, KCTD17, KCTD21, KCTD3, KCTD4, KCTD5, KCTD6, KCTD7, KCTD8, KCTD9, PRNP, TNFAIP1, TP63, TP73, TRPM1, TRPM3, TRPM6, TRPM7, USP16]	FALSE
GO:0055085	GO_BiologicalProcess-EBI-UniProt-GOA_22.06.2020_00h00	transmembrane transport	[2, 4]	[Group12]	72	12.766	8.3563e-07	1.08168e-05	{Group12=0.006660053737884229}	{Group12=0.010292810322184718}	[ANO1, AQP1, CACNA1B, CACNA1D, CACNA1E, CACNA1G, CACNG1, CACNG4, CHRNA5, CHRNB4, GABRB2, GABRG2, GLRB, GRIA2, GRIA3, GRID1, GRIN2A, GRIN3A, HCN4, KCNA2, KCNA6, KCNAB1, KCNB1, KCNB2, KCNC4, KCNF1, KCNG1, KCNJ11, KCNJ3, KCNK10, KCNK2, KCNMA1, KCNMB1, KCNS1, KCNV1, NALCN, P2RX6, PANX2, PIEZO2, RBP4, RYR3, SCN1A, SCN2A, SCN3A, SCN3B, SLC12A1, SLC13A3, SLC15A2, SLC17A8, SLC24A2, SLC25A4, SLC26A5, SLC2…	[ABCA1, ABCA12, ABCA13, ABCA3, ABCA4, ABCA5, ABCB10, ABCB11, ABCB5, ABCB6, ABCB7, ABCB8, ABCB9, ABCC1, ABCC10, ABCC2, ABCC3, ABCC4, ABCC5, ABCC6, ABCC8, ABCC9, ABCD2, ABCD3, ABCD4, ABCG1, ABCG2, ANKH, ANO1, ANO6, AQP1, AQP11, AQP2, AQP3, AQP4, AQP5, AQP8, AQP9, ASIC1, ASIC5, ATP12A, ATP1A1, ATP2A2, ATP2A3, ATP2B1, ATP2B4, ATP2C1, ATP2C2, ATP5A1, ATP5B, ATP5C1, ATP5D, ATP5E, ATP5F1, ATP5G1, ATP5G3…	FALSE
GO:0098660	GO_BiologicalProcess-EBI-UniProt-GOA_22.06.2020_00h00	inorganic ion transmembrane transport	[4, 6]	[Group12]	38	15.8996	2.43376e-06	2.4655e-05	{Group12=0.006660053737884229}	{Group12=0.010292810322184718}	[ANO1, CACNA1B, CACNA1D, CACNA1E, CACNA1G, CACNG1, CACNG4, GLRB, HCN4, KCNA2, KCNA6, KCNAB1, KCNB1, KCNB2, KCNC4, KCNF1, KCNG1, KCNJ11, KCNJ3, KCNK10, KCNK2, KCNMA1, KCNMB1, KCNS1, KCNV1, RYR3, SCN1A, SCN2A, SCN3A, SCN3B, SLC12A1, SLC24A2, SLC26A5, SLC8A3, SNAP25, TPCN1, TRPC4, TRPC6]	[ANKH, ANO1, ANO6, ASIC1, ASIC5, ATP12A, ATP1A1, ATP2A2, ATP2A3, ATP2B1, ATP2B4, ATP2C1, ATP2C2, ATP5A1, ATP5B, ATP5C1, ATP5D, ATP5E, ATP5F1, ATP5G1, ATP5G3, ATP5H, ATP5I, ATP5J, ATP5O, ATP6AP1, ATP6AP1L, ATP6V0A1, ATP6V0A2, ATP6V0A4, ATP6V0B, ATP6V0C, ATP6V0D1, ATP6V0D2, ATP6V0E1, ATP6V1A, ATP6V1B1, ATP6V1B2, ATP6V1C1, ATP6V1C2, ATP6V1E1, ATP6V1G1, ATP6V1G3, ATP6V1H, BEST3, BEST4, CACNA1B, CACNA…	FALSE
GO:0098662	GO_BiologicalProcess-EBI-UniProt-GOA_22.06.2020_00h00	inorganic cation transmembrane transport	[5, 7]	[Group12]	34	16.1137	7.62152e-06	5.72843e-05	{Group12=0.006660053737884229}	{Group12=0.010292810322184718}	[CACNA1B, CACNA1D, CACNA1E, CACNA1G, CACNG1, CACNG4, HCN4, KCNA2, KCNA6, KCNAB1, KCNB1, KCNB2, KCNC4, KCNF1, KCNG1, KCNJ11, KCNJ3, KCNK10, KCNK2, KCNMA1, KCNMB1, KCNS1, KCNV1, RYR3, SCN1A, SCN2A, SCN3A, SCN3B, SLC24A2, SLC8A3, SNAP25, TPCN1, TRPC4, TRPC6]	[ASIC1, ASIC5, ATP12A, ATP1A1, ATP2A2, ATP2A3, ATP2B1, ATP2B4, ATP2C1, ATP2C2, ATP5A1, ATP5B, ATP5C1, ATP5D, ATP5E, ATP5F1, ATP5G1, ATP5G3, ATP5H, ATP5I, ATP5J, ATP5O, ATP6AP1, ATP6AP1L, ATP6V0A1, ATP6V0A2, ATP6V0A4, ATP6V0B, ATP6V0C, ATP6V0D1, ATP6V0D2, ATP6V0E1, ATP6V1A, ATP6V1B1, ATP6V1B2, ATP6V1C1, ATP6V1C2, ATP6V1E1, ATP6V1G1, ATP6V1G3, ATP6V1H, CACNA1B, CACNA1D, CACNA1E, CACNA1G, CACNA1H, C…	FALSE
GO terms enrichment in Cluster 4
GOID	Ontology Source	GOTerm	GOLevels	GOGroups	Nr. Genes	% Associated Genes	Term PValue	Term PValue Corrected with Benjamini-Hochberg	Group PValue	Group PValue Corrected with Benjamini-Hochberg	Associated Genes Found	All Associated Genes	OverViewTerm
GO:0006915	GO_BiologicalProcess-EBI-UniProt-GOA_22.06.2020_00h00	apoptotic process	[4]	[Group1]	5	4.54545	0.0293644	0.0440466	{Group1=0.02936441149030467}	{Group1=0.03355932741749105}	[CASP6, CIDEC, FADD, PLEKHN1, TNFSF15]	[AGTR2, AMIGO2, ANGPTL4, APAF1, APIP, APOPT1, BAK1, BCL10, BCL2, BCL2A1, BCL2L1, BCL2L13, BCL2L14, BCLAF1, BID, BIRC2, BIRC6, BMF, BNIP3, BNIP3L, BOK, CAAP1, CARD10, CARD11, CARD9, CASP10, CASP2, CASP6, CASP8AP2, CASP9, CFLAR, CIAPIN1, CIDEA, CIDEC, CNTF, CRADD, DAB2IP, DAP3, DAPK1, DCC, DDIAS, DEDD, DFFA, DFFB, DIABLO, DIDO1, EBAG9, FADD, FAIM, FAS, GAS2, GRAMD4, HIC1, HIP1, HIP1R, ING2, ING4, I…	TRUE
GO:0016192	GO_BiologicalProcess-EBI-UniProt-GOA_22.06.2020_00h00	vesicle-mediated transport	[2, 4]	[Group2]	11	5	0.000639698	0.00255879	{Group2=6.396981858393434E-4}	{Group2=0.0017058618289049158}	[AP1M1, AP3B1, CLTC, COPE, EHD3, EXOC8, MICALL2, OPTN, RAB32, SNX8, YIPF1]	[ACKR2, ACKR4, AP1AR, AP1B1, AP1G1, AP1M1, AP1S2, AP2A2, AP2B1, AP2M1, AP3B1, AP3D1, AP3M1, AP3M2, AP3S1, AP4B1, AP4E1, ARCN1, BCAP29, BECN1, BIN1, BLZF1, BNIP1, CADPS2, CCDC91, CCR9, CCZ1, CD5, CEP83, CFI, CHMP1A, CLINT1, CLTA, CLTB, CLTC, CLTCL1, CNIH1, CNIH3, CNIH4, CNST, COG1, COG5, COG6, COPA, COPB1, COPB2, COPE, COPG1, COPG2, COPZ1, COPZ2, DBNL, DOC2B, DOPEY1, DOPEY2, EHD3, EHD4, ELMO1, END…	TRUE
GO:0016197	GO_BiologicalProcess-EBI-UniProt-GOA_22.06.2020_00h00	endosomal transport	[3, 4, 5]	[Group3]	3	20	0.00150753	0.0045226	{Group3=0.0015075342014333653}	{Group3=0.0030150684028667305}	[EHD3, MICALL2, SNX8]	[EHD3, EHD4, LAMTOR1, MICALL1, MICALL2, RAB11FIP3, RAB14, RASSF9, SNX1, SNX27, SNX8, TBC1D23, VPS29, VPS35, VPS50]	TRUE
GO:0016477	GO_BiologicalProcess-EBI-UniProt-GOA_22.06.2020_00h00	cell migration	[3, 4]	[Group4]	3	8.33333	0.0186309	0.0372618	{Group4=0.018630899511551485}	{Group4=0.024841199348735313}	[CCL20, DOCK5, ELMO3]	[ALX1, ANO6, CCDC88A, CCL17, CCL20, CDC42BPB, CX3CL1, CXCL12, CXCL14, DOCK1, DOCK5, DPYSL3, ELMO1, ELMO2, ELMO3, ENPP2, FER, FMNL3, FSCN1, HRH1, IL-8, LAMA1, LAMA2, LAMA3, LAMA4, MIIP, MYOC, NKX6-1, NRP1, NSMF, PLAT, PODXL, PSTPIP2, PTK2B, RELN, THY1]	TRUE
GO:0043574	GO_BiologicalProcess-EBI-UniProt-GOA_22.06.2020_00h00	peroxisomal transport	[4, 5]	[Group5]	3	42.8571	0.000127127	0.00152553	{Group5=1.271273707812921E-4}	{Group5=0.0010170189662503369}	[ABCD3, LONP2, PEX12]	[ABCD3, LONP2, PEX1, PEX12, PEX13, PEX14, PEX26]	TRUE
GO:0006886	GO_BiologicalProcess-EBI-UniProt-GOA_22.06.2020_00h00	intracellular protein transport	[4, 5, 6, 7, 8]	[Group6]	6	4.08163	0.0280975	0.0481672	{Group6=3.9779694291218915E-4}	{Group6=0.0015911877716487566}	[AP1M1, AP3B1, CLTC, LONP2, PEX12, TOM1L1]	[AKAP12, AP1B1, AP1G1, AP1M1, AP1S2, AP2A2, AP2B1, AP2M1, AP3B1, AP3D1, AP3M1, AP3M2, AP3S1, AP4B1, AP4E1, APPBP2, BCAP29, CD74, CEP131, CHCHD4, CLTA, CLTB, CLTC, CLTCL1, COG3, COG7, COPA, COPB1, COPB2, COPG1, COPG2, COPZ1, DSCR3, DYNC2LI1, ENY2, FYTTD1, GGA1, GGA2, GGA3, GLE1, HNRNPA2B1, HSPB11, IFT46, IFT74, IFT81, IPO11, IPO13, IPO5, IPO7, IPO8, KPNA1, KPNA2, KPNA3, KPNA4, KPNA5, KPNA6, KPNA7,…	FALSE
GO:0046907	GO_BiologicalProcess-EBI-UniProt-GOA_22.06.2020_00h00	intracellular transport	[3, 4]	[Group6]	11	5.28846	0.000397797	0.00238678	{Group6=3.9779694291218915E-4}	{Group6=0.0015911877716487566}	[ABCD3, AP1M1, AP3B1, CLTC, EHD3, LONP2, MICALL2, NUP50, PEX12, SNX8, TOM1L1]	[ABCD3, AKAP12, AP1AR, AP1B1, AP1G1, AP1M1, AP1S2, AP2A2, AP2B1, AP2M1, AP3B1, AP3D1, AP3M1, AP3M2, AP3S1, AP4B1, AP4E1, APPBP2, ARV1, BCAP29, CD74, CEP131, CHCHD4, CLTA, CLTB, CLTC, CLTCL1, COG3, COG7, COPA, COPB1, COPB2, COPG1, COPG2, COPZ1, DOPEY1, DOPEY2, DSCR3, DYNC2LI1, EHD3, EHD4, ENY2, FYTTD1, GGA1, GGA2, GGA3, GLE1, GOSR1, HNRNPA2B1, HSPB11, IFT46, IFT74, IFT81, IPO11, IPO13, IPO5, IPO7,…	TRUE
GO terms enrichment in Cluster 5
GOID	Ontology Source	GOTerm	GOLevels	GOGroups	Nr. Genes	% Associated Genes	Term PValue	Term PValue Corrected with Benjamini-Hochberg	Group PValue	Group PValue Corrected with Benjamini-Hochberg	Associated Genes Found	All Associated Genes	OverViewTerm
GO:0015698	GO_BiologicalProcess-EBI-UniProt-GOA_22.06.2020_00h00	inorganic anion transport	[6]	[Group1]	4	7.01754	0.00454338	0.00908676	{Group1=0.007399609595767782}	{Group1=0.011099414393651672}	[ANO6, CLIC5, P2RY4, SLC26A4]	[ANKH, ANO1, ANO6, BEST3, BEST4, BSND, CFTR, CLCN1, CLCN3, CLCN4, CLCN6, CLIC4, CLIC5, CLIC6, CLNS1A, GABRA1, GABRA2, GABRA4, GABRA5, GABRA6, GABRG1, GABRG2, GABRG3, GLRA1, GLRA2, GLRB, P2RY4, SLC12A1, SLC12A2, SLC12A4, SLC12A5, SLC12A7, SLC20A1, SLC20A2, SLC26A1, SLC26A11, SLC26A2, SLC26A3, SLC26A4, SLC26A5, SLC26A7, SLC26A8, SLC26A9, SLC34A2, SLC4A10, SLC4A11, SLC4A3, SLC4A4, SLC4A5, SLC4A7, SL…	TRUE
GO:0098656	GO_BiologicalProcess-EBI-UniProt-GOA_22.06.2020_00h00	anion transmembrane transport	[4, 6]	[Group1]	4	4.49438	0.0211279	0.0253535	{Group1=0.007399609595767782}	{Group1=0.011099414393651672}	[ANO6, CLIC5, SLC10A2, SLC26A4]	[ABCC2, ABCC5, ABCD3, ANKH, ANO1, ANO6, BEST3, BEST4, CFTR, CLCN1, CLCN3, CLCN4, CLCN6, CLIC4, CLIC5, CLIC6, GLRA1, GLRA2, GLRB, MPC1, MPC2, SLC10A1, SLC10A2, SLC12A1, SLC12A2, SLC12A4, SLC12A5, SLC12A7, SLC16A1, SLC16A10, SLC16A3, SLC16A7, SLC16A8, SLC19A1, SLC23A1, SLC23A2, SLC24A2, SLC24A4, SLC24A5, SLC25A12, SLC25A13, SLC25A16, SLC25A19, SLC25A22, SLC25A24, SLC25A25, SLC25A26, SLC25A29, SLC25…	FALSE
GO:0006820	GO_BiologicalProcess-EBI-UniProt-GOA_22.06.2020_00h00	anion transport	[5]	[Group2]	8	5.71429	0.00023488	0.00140928	{Group2=8.988738146836117E-4}	{Group2=0.002696621444050835}	[ANO6, ANO7, CLIC5, P2RY4, PITPNM2, SLC10A2, SLC26A4, SLC7A11]	[ABCB11, ABCC2, ABCC5, ABCD3, ANKH, ANO1, ANO3, ANO4, ANO6, ANO7, ANO9, ATP10A, ATP10B, ATP11A, ATP11B, ATP11C, ATP8A1, ATP8A2, ATP8B1, ATP8B3, ATP9A, ATP9B, BEST3, BEST4, BSND, CFTR, CLCN1, CLCN3, CLCN4, CLCN6, CLIC4, CLIC5, CLIC6, CLNS1A, GABRA1, GABRA2, GABRA4, GABRA5, GABRA6, GABRG1, GABRG2, GABRG3, GLRA1, GLRA2, GLRB, MPC1, MPC2, MTTP, OC90, P2RY4, PITPNA, PITPNB, PITPNC1, PITPNM1, PITPNM2, …	TRUE
GO:0006869	GO_BiologicalProcess-EBI-UniProt-GOA_22.06.2020_00h00	lipid transport	[4, 5]	[Group2]	4	5.7971	0.00893382	0.0134007	{Group2=8.988738146836117E-4}	{Group2=0.002696621444050835}	[ANO6, ANO7, PITPNM2, SLC10A2]	[ABCA12, ABCA4, ABCA5, ABCB11, ABCD3, ANO3, ANO4, ANO6, ANO7, ANO9, APOA1, APOD, APOLD1, ARV1, ATP10A, ATP10B, ATP11A, ATP11B, ATP11C, ATP8A1, ATP8A2, ATP8B1, ATP8B3, ATP9A, ATP9B, CETP, CPTP, ESYT2, ESYT3, GLTP, MTTP, NPC1, NPC2, OC90, OSBP2, OSBPL10, OSBPL11, OSBPL1A, OSBPL2, OSBPL3, OSBPL6, OSBPL8, OSBPL9, PDZD8, PITPNA, PITPNB, PITPNC1, PITPNM1, PITPNM2, PITPNM3, PLA2G10, PLA2G12A, PLA2G12B, …	FALSE
GO:0015711	GO_BiologicalProcess-EBI-UniProt-GOA_22.06.2020_00h00	organic anion transport	[5, 6]	[Group2]	5	5.95238	0.00310714	0.00932143	{Group2=8.988738146836117E-4}	{Group2=0.002696621444050835}	[ANO6, ANO7, PITPNM2, SLC10A2, SLC7A11]	[ABCB11, ABCC2, ABCC5, ABCD3, ANO3, ANO4, ANO6, ANO7, ANO9, ATP10A, ATP10B, ATP11A, ATP11B, ATP11C, ATP8A1, ATP8A2, ATP8B1, ATP8B3, ATP9A, ATP9B, MPC1, MPC2, MTTP, OC90, PITPNA, PITPNB, PITPNC1, PITPNM1, PITPNM2, PITPNM3, PLA2G10, PLA2G12A, PLA2G12B, PLA2G1B, PLSCR1, SLC10A1, SLC10A2, SLC16A1, SLC16A10, SLC16A3, SLC16A7, SLC16A8, SLC19A1, SLC23A1, SLC23A2, SLC25A12, SLC25A13, SLC25A16, SLC25A19, …	FALSE
GO:0007268	GO_BiologicalProcess-EBI-UniProt-GOA_22.06.2020_00h00	chemical synaptic transmission	[6, 7]	[Group3]	3	4.91803	0.0356245	0.0356245	{Group3=0.03562446184650768}	{Group3=0.03562446184650768}	[CHRM3, CHRNA9, PLCL2]	[APBA1, APBA2, CADPS2, CEP89, CHRM2, CHRM3, CHRM4, CHRM5, CHRNA1, CHRNA2, CHRNA3, CHRNA4, CHRNA5, CHRNA6, CHRNA9, CHRNB2, CHRNB3, CHRNB4, CHRND, CHRNG, DOC2B, DRD1, DRD2, DRD3, DRD4, DRD5, GLRA1, GLRA2, GLRB, HTR1B, HTR1D, HTR1E, HTR4, HTR7, LYPD6, LYPD6B, NETO1, NLGN3, NSMF, OTOF, P2RX1, P2RX3, P2RX4, P2RX5, P2RX6, PLCL1, PLCL2, PMCH, PPP1R9B, RAPSN, RIMS2, SDCBP, SLC12A5, SV2A, SV2B, SV2C, SYN2…	TRUE
