# Supplementary material for: Intestinal Immune Development Is Accompanied by Temporal Deviation in Microbiota Composition of Newly Hatched Pigeon Squabs
Source: Microbiol Spectr. 2022 May 17;10(3):e01892-21. doi: 10.1128/spectrum.01892-21 (PMC9241753; doi:10.1128/spectrum.01892-21)
Supplement: SUPPLEMENTAL FILE 7 — Supplemental material. Download spectrum.01892-21-s007.xlsx, XLSX file, 0.1 MB [file spectrum.01892-21-s007.xlsx]

## Sheet: Sheet1
Additional File 7 All the immune-related gene list
Jejunum		Ileum
ID	gene_name	ID	gene_name
102093566	A1CF	102093566	A1CF
102091893	AAAS	102091893	AAAS
102090816	AACS	102090816	AACS
102099005	AAMDC	102099005	AAMDC
102096836	ABCD2	102096836	ABCD2
102094344	ABCG1	102094344	ABCG1
102084007	ABI1	102084007	ABI1
102088336	ACAA1	102088336	ACAA1
102083877	ACE	102083877	ACE
102092849	ACER2	102092849	ACER2
102097494	ACLY	102087275	ACKR4
102087846	ACP6	102087846	ACP6
102090038	ACSF2	102090038	ACSF2
102096424	ACSF3	102096424	ACSF3
102086906	ACTB	102086906	ACTB
102096570	ACTG1	102096570	ACTG1
102095782	ACTN2	102095782	ACTN2
102096515	ACTR10	102096515	ACTR10
102087769	ACTR1A	102087769	ACTR1A
102086761	ACVR1C	102098638	ACVR2A
102098638	ACVR2A	102089196	ACVRL1
102083697	ACVR2B	102094705	ADA2
102089196	ACVRL1	102098774	ADAM12
102094705	ADA2	102084161	ADAM22
102098774	ADAM12	102086400	ADAM23
102084161	ADAM22	102089935	ADAM33
102086400	ADAM23	102084845	ADAM8
102089935	ADAM33	102088558	ADAMTS12
102084845	ADAM8	102088575	ADAMTS7
102088558	ADAMTS12	102087236	ADAMTS8
102088575	ADAMTS7	102089521	ADAMTSL2
102087236	ADAMTS8	102094612	ADCY1
102089521	ADAMTSL2	102097532	ADCY2
102084029	ADAT1	102092425	ADCY3
102094612	ADCY1	102092515	ADD1
102097532	ADCY2	102092023	ADD2
102092425	ADCY3	102096916	ADIPOQ
102092515	ADD1	102093147	ADIPOR1
102092023	ADD2	102084759	ADM
110365053	ADGRB1	102095318	ADORA2B
102096916	ADIPOQ	102087113	ADORA3
102093147	ADIPOR1	102094627	ADRA1A
102084759	ADM	102087468	ADRB1
102095318	ADORA2B	102087292	ADRB2
102087113	ADORA3	102092816	ADRM1
102087468	ADRB1	102087875	AFF3
102087292	ADRB2	102096556	AGBL5
102087875	AFF3	102094595	AGFG1
102096556	AGBL5	102096490	AGGF1
102094595	AGFG1	102084204	AGL
102096490	AGGF1	102092247	AGO2
102084204	AGL	102095974	AGR2
102092247	AGO2	102091048	AIFM1
102095974	AGR2	102087316	AK2
102091048	AIFM1	102090510	AK3
102087316	AK2	102093995	AKAP12
102090510	AK3	102093376	AKAP17A
102093995	AKAP12	102098970	AKT3
102093376	AKAP17A	102091530	ALB
102098970	AKT3	102086687	ALDH1A2
102091530	ALB	102096341	ALDH3B1
102086687	ALDH1A2	102096481	ALDH6A1
102096341	ALDH3B1	102096285	ALPL
102096481	ALDH6A1	102097537	AMD1
102096285	ALPL	102093739	AMH
102095105	AMBP	102091179	AMIGO2
102097537	AMD1	102087771	AMIGO3
102093739	AMH	102091458	AMOT
102091179	AMIGO2	102085131	AMPD3
102087771	AMIGO3	102090173	AMPH
102091458	AMOT	102093134	ANGPT2
102085131	AMPD3	102083658	ANGPT4
102090173	AMPH	102097387	ANGPTL1
102093134	ANGPT2	102098923	ANGPTL2
102083658	ANGPT4	102096525	ANGPTL3
102097387	ANGPTL1	102092133	ANK1
102098923	ANGPTL2	102083465	ANK3
102096525	ANGPTL3	102085793	ANKRD1
102090891	ANGPTL5	102092132	ANKRD42
102092133	ANK1	102093180	ANO6
102083465	ANK3	102092409	ANOS1
102085793	ANKRD1	102086065	ANTXR1
102092132	ANKRD42	102084607	AOC1
102093180	ANO6	102087581	AP1M1
102092409	ANOS1	102091833	AP1S3
102086065	ANTXR1	102091026	AP3B1
102084607	AOC1	102083795	AP3D1
102087581	AP1M1	102085889	APBB1IP
102091833	AP1S3	102087206	API5
102091026	AP3B1	102090491	APLNR
102083795	AP3D1	102085053	APOB
102087206	API5	102085292	AQP1
102090491	APLNR	102090747	AQP2
102085053	APOB	102092228	AQP3
102085292	AQP1	102087455	ARF6
102092228	AQP3	102096403	ARHGDIB
102087455	ARF6	102091322	ARHGDIG
102096403	ARHGDIB	102090472	ARID5A
102091322	ARHGDIG	102098919	ARL4A
102090472	ARID5A	102097648	ARMC6
102098919	ARL4A	102087077	ARNTL
102097648	ARMC6	102086156	ARPC1B
102087077	ARNTL	102091560	ARSB
102086156	ARPC1B	102094676	ASB1
102085872	ARR3	102089132	ASCC3
102091560	ARSB	102085955	ASS1
102094676	ASB1	102094896	ASTN1
102089132	ASCC3	102093872	ATF4
102085955	ASS1	102093531	ATG10
102094896	ASTN1	102086054	ATG4A
102093872	ATF4	102091824	ATG5
102093531	ATG10	102086533	ATP11B
102086054	ATG4A	102097439	ATP11C
102091824	ATG5	102087147	ATP5A1
102090046	ATL1	102089335	ATP6V0A1
102086533	ATP11B	102089604	ATP6V0A2
102089335	ATP6V0A1	102090833	ATP6V1D
102089604	ATP6V0A2	102085982	ATR
102090833	ATP6V1D	102088144	ATRIP
102085982	ATR	102084965	ATXN1L
102088144	ATRIP	102090034	AVEN
102084965	ATXN1L	102087324	AVPR1A
102090034	AVEN	102089720	B2M
102087324	AVPR1A	102087526	B3GALNT1
102089720	B2M	102091749	BABAM1
102087526	B3GALNT1	102096583	BANK1
102091749	BABAM1	102093813	BAP1
102096583	BANK1	102094925	BBS12
102093813	BAP1	102095306	BCAP29
102094925	BBS12	102090770	BCAR1
102095306	BCAP29	102098539	BCL11A
102090770	BCAR1	102089123	BCL11B
102098539	BCL11A	102092853	BCL2
102089123	BCL11B	102088319	BCL2A1
102092853	BCL2	102095539	BCL2L14
102095539	BCL2L14	102087659	BCL9
102087659	BCL9	102096087	BCLAF1
102096087	BCLAF1	102094657	BCR
102094657	BCR	102090050	BDKRB2
102090050	BDKRB2	102096281	BECN1
102096281	BECN1	102086917	BFAR
102086917	BFAR	102096042	BGLAP
102096042	BGLAP	102091538	BICD1
102091538	BICD1	102091572	BICD2
102091572	BICD2	102092968	BIN1
102092968	BIN1	102088754	BIN3
102088754	BIN3	102090095	BIRC7
102090095	BIRC7	102092955	BLK
102092955	BLK	102087658	BLM
102087658	BLM	102098401	BLMH
102098401	BLMH	102094051	BLNK
102094051	BLNK	102085810	BLOC1S2
102085810	BLOC1S2	102094799	BMP1
102094799	BMP1	102083678	BMP2
102083678	BMP2	102098788	BMP4
102098788	BMP4	102088993	BMP5
102088993	BMP5	102086202	BMP7
102086202	BMP7	102098779	BMPER
102098779	BMPER	102097659	BNIP3
102097659	BNIP3	102097907	BOP1
102097907	BOP1	102095375	BPI
102095375	BPI	102091608	BRCA2
102091608	BRCA2	102089349	BRSK2
102089349	BRSK2	102096627	BTG1
102096627	BTG1	102086965	BTLA
102086965	BTLA	102085621	C1QL3
102085621	C1QL3	102091818	C1QTNF1
102091818	C1QTNF1	102084338	C1QTNF4
102084338	C1QTNF4	102091663	C1QTNF6
102091663	C1QTNF6	102094906	C1QTNF8
102094906	C1QTNF8	102093497	C1R
102093497	C1R	102088229	C2CD2
102088331	C6	102088331	C6
102091236	C8B	102091236	C8B
102092798	C8G	102092798	C8G
102092314	CABYR	102092314	CABYR
102085557	CADM1	102085557	CADM1
102093519	CADM2	102096319	CADPS2
102096319	CADPS2	102097333	CALCRL
102097980	CALCB	102085162	CAMK1D
102097333	CALCRL	102088569	CAMK1G
102085162	CAMK1D	102098059	CAMK4
102088569	CAMK1G	102098555	CAMP
102095946	CAMK2A	102084438	CAPG
102086515	CAMK2G	102091563	CAPN10
102098555	CAMP	102090543	CAPZB
102091563	CAPN10	102098802	CARD10
102090543	CAPZB	102084746	CARD9
102098802	CARD10	102086066	CARMIL2
102084746	CARD9	102092805	CASP6
102097653	CARM1	102084230	CASP7
102086066	CARMIL2	102093506	CASP9
102092805	CASP6	102097503	CASS4
102084230	CASP7	102098978	CAT
102093506	CASP9	102091371	CAV1
110363622	CASQ1	102096530	CBL
102097503	CASS4	102097679	CBY1
102098978	CAT	102098267	CCDC134
102091371	CAV1	102093209	CCDC39
102096530	CBL	102085833	CCDC88A
102097679	CBY1	102094098	CCK
102098267	CCDC134	102083536	CCKAR
102085833	CCDC88A	102084533	CCL20
102094098	CCK	102083447	CCM2
102083536	CCKAR	102084928	CCNB2
102087718	CCL17	102087780	CCNC
102084533	CCL20	102086245	CCND1
102083447	CCM2	102095836	CCP110
102084928	CCNB2	102091339	CCR7
102087780	CCNC	102090605	CCT8
102086245	CCND1	102092065	CD101
102095836	CCP110	102090665	CD109
102091339	CCR7	102095323	CD14
102090605	CCT8	102086279	CD164L2
102092065	CD101	102087298	CD2
102090665	CD109	102089734	CD247
102095323	CD14	102087821	CD28
102086279	CD164L2	102088272	CD34
102087298	CD2	102092403	CD3D
102089734	CD247	102084034	CD4
102087821	CD28	102092313	CD58
102088272	CD34	102084120	CD59
102092403	CD3D	102095567	CD74
102084034	CD4	102095066	CD81
102084120	CD59	102093460	CD83
102095567	CD74	102087829	CD86
102095066	CD81	102085435	CD96
102093460	CD83	102093845	CD99
102087829	CD86	102088820	CDA
102085435	CD96	102087487	CDC25B
102093845	CD99	102084366	CDC34
102088820	CDA	102098077	CDC42
102087487	CDC25B	102097429	CDC42EP4
102084366	CDC34	102096648	CDC6
102098077	CDC42	102085032	CDH13
102097429	CDC42EP4	102090288	CDH15
102085032	CDH13	102092332	CDH19
102090288	CDH15	102092861	CDH2
102092332	CDH19	102093082	CDH23
102092861	CDH2	102083834	CDH4
102093082	CDH23	102097366	CDH5
102083834	CDH4	102098458	CDHR1
102097366	CDH5	102097831	CDK5R1
102098458	CDHR1	102091430	CDK6
102097831	CDK5R1	102093065	CDK8
102086084	CDK5R2	102088602	CEBPB
102091430	CDK6	102094271	CEBPG
102093065	CDK8	102097734	CELSR1
102088602	CEBPB	102095048	CELSR2
102094271	CEBPG	102095924	CENPE
102097734	CELSR1	102097436	CERKL
102095048	CELSR2	106145861	CFD
102095924	CENPE	102083423	CFDP1
102096180	CER1	102096114	CFH
102097436	CERKL	102084239	CFLAR
106145861	CFD	102091517	CGREF1
102083423	CFDP1	102084518	CH25H
102096114	CFH	102087472	CHL1
102084239	CFLAR	102097271	CHP1
102091517	CGREF1	102098296	CHST10
102084518	CH25H	102095894	CHST11
102087472	CHL1	102084658	CHUK
102097271	CHP1	102096044	CIB2
102097627	CHRNB4	102097336	CIDEC
102098296	CHST10	102094074	CISH
102095894	CHST11	102085935	CITED2
102084658	CHUK	106146007	CKLF
102096044	CIB2	102091502	CLCF1
102097336	CIDEC	102091459	CLDN11
102094074	CISH	102093386	CLDN12
102085935	CITED2	102097626	CLDN2
106146007	CKLF	102096807	CLDN20
102091502	CLCF1	102092046	CLDN34
102091459	CLDN11	110357980	CLNK
102093386	CLDN12	102084782	CLPTM1
102097626	CLDN2	102094751	CLSTN1
102096807	CLDN20	102097781	CLSTN2
102092046	CLDN34	102088191	CLTA
110357980	CLNK	102092678	CLTC
102084782	CLPTM1	102085528	CLU
102094751	CLSTN1	102095989	CMKLR1
102097781	CLSTN2	102096553	CMPK2
102088191	CLTA	102091289	CMTM7
102092678	CLTC	102091643	CNN2
102085528	CLU	102090754	CNOT4
102095989	CMKLR1	102096017	CNTF
102096553	CMPK2	102091728	CNTN1
102091289	CMTM7	102097183	CNTNAP1
102091643	CNN2	102091103	CNTNAP5
102090754	CNOT4	102084111	COL16A1
102092703	CNR1	102091935	COL19A1
102096017	CNTF	102098243	COL24A1
102091728	CNTN1	102092442	COL2A1
102099023	CNTN2	102088881	COL4A1
102091364	CNTN3	102098796	COL5A1
102097183	CNTNAP1	102087375	COL6A2
102091103	CNTNAP5	102086232	COLEC10
102084111	COL16A1	102097005	COLEC12
102091935	COL19A1	102098943	COMMD9
102098243	COL24A1	102093991	COPS5
102092442	COL2A1	102092712	COPS8
102088881	COL4A1	102095243	CORO1C
102098796	COL5A1	102087027	CPE
102087375	COL6A2	102092987	CPLX4
102086232	COLEC10	102095577	CPN1
102097005	COLEC12	102093933	CPXM2
102098943	COMMD9	102096754	CRBN
102093991	COPS5	102086211	CRCP
102092712	COPS8	102085492	CREB1
102095243	CORO1C	102090116	CRHBP
102087027	CPE	102094886	CRIP2
102092987	CPLX4	102092831	CRKL
102095577	CPN1	102097634	CRYAB
102093933	CPXM2	106145641	CSF3R
102096754	CRBN	102093866	CST7
102086211	CRCP	102084280	CTC1
102085492	CREB1	102087637	CTLA4
102090116	CRHBP	102090334	CTNNBL1
102094886	CRIP2	102090299	CTSL
102092831	CRKL	102084569	CTSZ
102096373	CRLF1	102086006	CUTA
102097634	CRYAB	102087903	CX3CL1
106145641	CSF3R	102094438	CXADR
102093866	CST7	102090996	CXCL12
102084280	CTC1	102086794	CXCR4
102087637	CTLA4	102090272	CXCR5
102090334	CTNNBL1	102088799	CYFIP2
102090105	CTNND2	102092324	CYTH4
102090299	CTSL	102085512	DACT2
102084569	CTSZ	102098324	DAGLA
102086006	CUTA	102094499	DAPK3
102087903	CX3CL1	102084627	DBNL
102094438	CXADR	102088511	DCBLD2
102090996	CXCL12	102090721	DCDC2
102086794	CXCR4	102096442	DCN
102088799	CYFIP2	102092551	DCTN3
102092324	CYTH4	102093746	DCTN5
102092406	CYTL1	102089733	DCTN6
102085512	DACT2	102083939	DDB1
102098324	DAGLA	102093963	DDR2
102094499	DAPK3	102086534	DDX1
102084627	DBNL	102091337	DENND1A
102088511	DCBLD2	102088075	DENND6A
102090721	DCDC2	102087803	DES
102096442	DCN	102097575	DGKH
102092551	DCTN3	102091773	DGKK
102093746	DCTN5	102090331	DHCR24
102089733	DCTN6	102098158	DIXDC1
102083939	DDB1	102096110	DLD
102093963	DDR2	102091278	DLG1
102086534	DDX1	102097200	DLG5
102091337	DENND1A	102096537	DLL4
102088075	DENND6A	102088049	DMAP1
102087803	DES	102097778	DNAH11
102097575	DGKH	102092368	DNAH17
102091773	DGKK	102086043	DNAH3
102090331	DHCR24	102097294	DNAJB6
102098158	DIXDC1	102085695	DNAJB9
102096110	DLD	102098398	DNAJC15
102091278	DLG1	102087459	DNAJC21
102097200	DLG5	102091434	DNAJC3
102096537	DLL4	102089209	DNASE1L3
102088049	DMAP1	102084392	DNM1L
102093630	DNAH1	102088764	DNMT1
102097778	DNAH11	102093767	DOC2B
102092368	DNAH17	102096641	DOCK3
102086043	DNAH3	102094475	DOCK4
102097294	DNAJB6	102096339	DOCK5
102085695	DNAJB9	102097049	DOK2
102098398	DNAJC15	102083967	DPP7
102087459	DNAJC21	102097841	DPT
102091434	DNAJC3	102090562	DR1
102089209	DNASE1L3	102090438	DRAXIN
102087004	DNM1	102098705	DRD1
102084392	DNM1L	102095327	DSC1
102088764	DNMT1	102087208	DSCAML1
102093767	DOC2B	102098825	DTX1
102096641	DOCK3	102089263	DUSP1
102094475	DOCK4	102086801	DUSP4
102096339	DOCK5	102098608	DUSP6
102097049	DOK2	102092913	DUSP7
102083967	DPP7	102085037	DYNC1H1
102097841	DPT	102097092	DYNC1I1
102090562	DR1	102091467	DYNC1LI1
102090438	DRAXIN	102086011	DYNC1LI2
102098705	DRD1	102089046	DYNC2H1
102095327	DSC1	102098833	DYNLL1
102087208	DSCAML1	102084651	DYNLL2
102098825	DTX1	102086132	DYRK3
102089263	DUSP1	102093275	E2F7
102086801	DUSP4	102087154	EBF1
102098608	DUSP6	102093530	EBF2
102092913	DUSP7	102089892	EBF4
102085037	DYNC1H1	102089006	ECM2
102097092	DYNC1I1	102089704	ECT2
102091467	DYNC1LI1	102084601	EDA2R
102086011	DYNC1LI2	102085468	EDN1
102089046	DYNC2H1	110356547	EDN3
102098833	DYNLL1	102096780	EDNRA
102084651	DYNLL2	102084785	EEF1A1
102086132	DYRK3	102088967	EEF1A2
102093275	E2F7	102093625	EFNB2
102087154	EBF1	102087467	EFTUD2
102093530	EBF2	102096215	EGR1
102092563	EBF3	102088572	EGR3
102089892	EBF4	102092215	EHD3
102089006	ECM2	102085389	EIF2AK2
102089704	ECT2	102087762	EIF4A2
102084601	EDA2R	102094675	EIF4A3
102085468	EDN1	102095476	EIF4E2
102096780	EDNRA	102091593	EIF6
102084785	EEF1A1	102096597	ELAVL1
102088967	EEF1A2	102095855	ELMO3
102093625	EFNB2	102086770	ELMOD1
102087467	EFTUD2	102084390	ELP2
102096215	EGR1	102086414	ENPP2
102088572	EGR3	102083407	EPC2
102092215	EHD3	102097030	EPHA3
102085389	EIF2AK2	102083600	EPHB1
102087762	EIF4A2	102084991	EPHX2
102094675	EIF4A3	102094013	ERBB2
102095476	EIF4E2	102089377	ERCC4
102091593	EIF6	102088189	ERCC6L
102096597	ELAVL1	102097097	ERCC6L2
102095855	ELMO3	102098641	ERCC8
102086770	ELMOD1	102092428	ERG
102084390	ELP2	102095730	ERMAP
102094579	EMB	102085885	ESCO2
102086414	ENPP2	102093116	ESM1
102083407	EPC2	102093167	ESPL1
102097030	EPHA3	102095459	ESR1
102083600	EPHB1	102091492	ESR2
102089377	ERCC4	102086867	ESRRG
102088189	ERCC6L	102098909	ETV6
102097097	ERCC6L2	102095843	ETV7
102098641	ERCC8	110359392	EVI2B
102092428	ERG	102086301	EVL
102095730	ERMAP	102097774	EXO1
102085885	ESCO2	102096158	EXOC3L1
102093116	ESM1	102095950	EXOC4
102093167	ESPL1	102095630	EXOC5
102095459	ESR1	102088070	EXOC8
102091492	ESR2	102091811	EXT1
102086867	ESRRG	102085197	EXT2
102098909	ETV6	102087936	F2
102095843	ETV7	102089558	F2RL2
110359392	EVI2B	102086529	F2RL3
102086301	EVL	102085703	FADD
102097774	EXO1	102090558	FAIM2
102096158	EXOC3L1	102091352	FAM19A2
102095950	EXOC4	102087552	FAM3B
102095630	EXOC5	102094926	FANCB
102088070	EXOC8	102096741	FANCC
102091811	EXT1	102096814	FANCD2
102085197	EXT2	110365200	FANCF
102087936	F2	102088871	FANCI
102089558	F2RL2	102097854	FASLG
102086529	F2RL3	102086015	FASN
102085703	FADD	102096109	FASTK
102090558	FAIM2	102093438	FASTKD2
102087552	FAM3B	102097165	FASTKD3
102094926	FANCB	102095376	FAT1
102096741	FANCC	102094693	FAT3
102096814	FANCD2	102093311	FAT4
110365200	FANCF	102097949	FBLIM1
102088871	FANCI	102097270	FBXO45
102097854	FASLG	102095895	FBXO5
102086015	FASN	102094444	FBXW5
102096109	FASTK	102096128	FECH
102093438	FASTKD2	102092414	FEM1A
102097165	FASTKD3	102098250	FERMT2
102095376	FAT1	102092360	FFAR4
102094693	FAT3	102087739	FGF13
102093311	FAT4	102091160	FGF14
102097949	FBLIM1	102087779	FGF7
102091887	FBLN7	102085786	FGG
102097270	FBXO45	102083473	FGL1
102095895	FBXO5	102086950	FGL2
102094444	FBXW5	102089632	FKBP3
102096128	FECH	102096551	FKBP8
102092414	FEM1A	102096294	FKBP9
102098250	FERMT2	102098847	FLI1
102085188	FEV	102091674	FLOT2
102092360	FFAR4	102096566	FLRT3
102085313	FGB	102094103	FLT1
102091657	FGF12	102092160	FLT3
102087739	FGF13	102090209	FLT4
102091160	FGF14	102090641	FN1
102087779	FGF7	102085658	FNBP1
102085235	FGFR1	102088356	FNDC5
102085786	FGG	102098648	FOS
102083473	FGL1	102093159	FOXA2
102086950	FGL2	102094304	FOXC2
110364407	FKBP1B	102093927	FOXF1
102089632	FKBP3	102095149	FOXF2
102096551	FKBP8	102098955	FOXK1
102096294	FKBP9	102088704	FOXM1
102098847	FLI1	102090123	FOXN2
102091674	FLOT2	102094298	FOXP2
102098479	FLRT2	102091736	FRZB
102094103	FLT1	102084987	FSCN2
102092160	FLT3	102091911	FST
102090209	FLT4	102097301	FTH1
102090679	FMOD	102091864	FTO
102090641	FN1	102085349	FUCA1
102085658	FNBP1	102084666	FUCA2
102088356	FNDC5	102084719	FUT4
102098648	FOS	102083424	FZD1
102093159	FOXA2	102087843	FZD4
102094304	FOXC2	102087598	FZD7
102093927	FOXF1	102085636	FZD9
102095149	FOXF2	102089908	G3BP2
102086844	FOXI1	102086795	GAB3
102098955	FOXK1	102085880	GABPA
102098469	FOXK2	102090065	GADD45G
102088704	FOXM1	102090125	GAL
102090123	FOXN2	102092278	GALR2
102094298	FOXP2	102092699	GAS2
102091736	FRZB	102093495	GAS6
102084987	FSCN2	102088485	GATA3
102091911	FST	102095372	GATA6
102097301	FTH1	102090817	GCG
102091864	FTO	102086182	GCNT2
102085349	FUCA1	102097112	GCNT3
102084666	FUCA2	102090445	GDF10
102084719	FUT4	102088847	GDF11
102092138	FUT7	102085990	GDNF
102083424	FZD1	102090028	GFI1
102087843	FZD4	102098797	GHDC
102087598	FZD7	102097511	GIT1
102085636	FZD9	102087962	GJA4
102089908	G3BP2	102088576	GJA5
102086795	GAB3	102088155	GJA8
102085880	GABPA	102093323	GJA9
102090065	GADD45G	102093970	GJB1
102090125	GAL	102092379	GLA
102092278	GALR2	102090233	GLDN
102092699	GAS2	102083756	GLI1
102093495	GAS6	102091678	GLI3
102088485	GATA3	102094942	GLMN
102095372	GATA6	102096183	GLO1
102090817	GCG	102090556	GLRX3
102085044	GCNT1	102086001	GMFB
102086182	GCNT2	102086179	GNAI1
102097112	GCNT3	102095096	GNAI2
102090445	GDF10	102098346	GNAO1
102088847	GDF11	102088553	GNE
102089425	GDF6	102087699	GNG2
102085990	GDNF	102086956	GNS
102090028	GFI1	102094398	GP1BB
102098797	GHDC	102088900	GPD1
102090014	GHSR	102090900	GPLD1
102097511	GIT1	102092921	GPNMB
102087962	GJA4	102086593	GPR1
102088576	GJA5	102089409	GPR107
102093323	GJA9	102094049	GPR137C
102093970	GJB1	102091312	GPR146
102091301	GJB7	102086753	GPR148
102092379	GLA	102088443	GPR149
102090233	GLDN	102096093	GPR15
102083756	GLI1	102085246	GPR155
102091678	GLI3	102091190	GPR156
102094942	GLMN	102092432	GPR160
102096183	GLO1	102097783	GPR17
102090556	GLRX3	102091545	GPR176
102086001	GMFB	102089316	GPR179
102086179	GNAI1	102095513	GPR18
102095096	GNAI2	102098566	GPR182
102086002	GNAT3	102087065	GPR21
102088553	GNE	102092637	GPR27
102087699	GNG2	102089485	GPR34
102086956	GNS	102087541	GPR50
102094398	GP1BB	102096023	GPR61
102088900	GPD1	102090339	GPR63
102090900	GPLD1	102098118	GPR65
102092921	GPNMB	102089061	GPR68
102086593	GPR1	102090432	GPR75
102089409	GPR107	102086981	GPRC5B
102088156	GPR119	102096266	GPX1
102096138	GPR135	102092325	GPX2
102094049	GPR137C	102094066	GRAP2
102091312	GPR146	102098952	GRB2
102088443	GPR149	102090760	GREM1
102096093	GPR15	102096812	GREM2
102091190	GPR156	102093957	GRK5
102092432	GPR160	102084153	GRK6
102097783	GPR17	102083436	GRN
102091545	GPR176	102090893	GSK3B
102095513	GPR18	102086552	GSN
102098566	GPR182	102088030	GULP1
102087065	GPR21	102093817	GYG1
102092637	GPR27	102084538	HABP2
102089485	GPR34	102098715	HABP4
102087541	GPR50	102090914	HACE1
102096023	GPR61	102096274	HAL
102090339	GPR63	102088367	HAND1
102098118	GPR65	102088755	HAND2
102089061	GPR68	102090041	HAPLN3
102090432	GPR75	102093931	HAPLN4
102086981	GPRC5B	102087835	HAS2
102089379	GPRC6A	102094461	HAUS3
102096266	GPX1	102094772	HBEGF
102092325	GPX2	102089719	HDAC7
102094066	GRAP2	102098924	HDC
102098952	GRB2	102089432	HECTD3
102090760	GREM1	102097292	HEXIM1
102096812	GREM2	102084988	HGF
102094756	GRID2	106146014	HHLA2
102093957	GRK5	102094216	HIF1AN
102084153	GRK6	102093488	HINT1
102083436	GRN	102084913	HIP1
102090893	GSK3B	102089420	HIP1R
102086552	GSN	102085043	HIVEP2
102088030	GULP1	102093785	HM13
102093817	GYG1	102089780	HMCN2
102098715	HABP4	102084950	HMGA2
102090914	HACE1	102088573	HMGB2
102088367	HAND1	102086432	HMGB3
102088755	HAND2	102084894	HMOX1
102090041	HAPLN3	102087665	HOXA5
102093931	HAPLN4	102087851	HOXA7
102087835	HAS2	106145840	HOXB3
102097916	HAT1	102092777	HOXB4
102094461	HAUS3	102091941	HOXB8
102094772	HBEGF	102089275	HPGD
102094983	HDAC9	102085346	HPSE
102098924	HDC	102090411	HRH1
102089432	HECTD3	102087089	HRH2
102098182	HEPACAM	102098941	HRH3
102097292	HEXIM1	102086895	HSF2BP
102084988	HGF	102087506	HSP90B1
106146014	HHLA2	102088033	HSPA12B
102094216	HIF1AN	102087540	HSPA14
102093488	HINT1	102092474	HSPA2
102084913	HIP1	102090142	HSPA4
102089420	HIP1R	102089896	HSPA5
102085043	HIVEP2	102086356	HSPA8
102093785	HM13	102092482	HSPB7
102089780	HMCN2	102084571	HSPB8
102084950	HMGA2	102090837	HSPD1
102088573	HMGB2	102090119	HTR1B
102086432	HMGB3	102090181	HTR6
102084894	HMOX1	102092083	HUWE1
102087665	HOXA5	102092568	HYAL1
102087851	HOXA7	102088917	IDH1
106145840	HOXB3	102091175	IFIH1
102092233	HOXB7	102088758	IFNAR1
102091941	HOXB8	102085405	IFNGR1
102089275	HPGD	102087162	IFT140
102085346	HPSE	102093695	IFT27
102090411	HRH1	102088314	IFT43
102087089	HRH2	102089052	IFT52
102098941	HRH3	102089152	IFT57
102086895	HSF2BP	102086199	IFT74
102087506	HSP90B1	102086669	IFT80
102088033	HSPA12B	102086269	IFT81
102087540	HSPA14	102083538	IFT88
102092474	HSPA2	102092089	IGF1
102090142	HSPA4	102092493	IGF2BP3
102089896	HSPA5	102094797	IGFBP1
102086356	HSPA8	102091526	IGFBP4
102092708	HSPB3	102090314	IGFBP7
102092482	HSPB7	102092808	IGSF10
102084571	HSPB8	102095359	IGSF11
102090837	HSPD1	102091520	IGSF6
102090119	HTR1B	102095783	IGSF9
102090181	HTR6	102086639	IHH
102092083	HUWE1	102095947	IK
102092568	HYAL1	102095417	IKBIP
102088917	IDH1	102097541	IL10RB
102091175	IFIH1	102088251	IL15RA
102088758	IFNAR1	102088285	IL16
102085405	IFNGR1	102085680	IL18R1
102087162	IFT140	102085495	IL18RAP
102093695	IFT27	102097335	IL1RL1
102088314	IFT43	102096992	IL20RA
102089052	IFT52	106145780	IL23R
102089152	IFT57	106145995	IL26
102086199	IFT74	102093840	IL31RA
102086669	IFT80	102086619	ILDR2
102086269	IFT81	102092421	ILF2
102083538	IFT88	102089281	ILF3
102092089	IGF1	102094280	ILK
102092493	IGF2BP3	102098303	IMPDH2
102094797	IGFBP1	102091857	INHBA
102091526	IGFBP4	102091282	INHBB
102090314	IGFBP7	102083531	INPP4B
102092808	IGSF10	102095796	INPP5D
102095359	IGSF11	102083667	INPPL1
102091520	IGSF6	102091912	INSIG1
102095783	IGSF9	102090518	INSL5
102097295	IGSF9B	102089936	IRAK1BP1
102086639	IHH	102088085	IRF1
102095947	IK	102084091	IRF2BPL
102095417	IKBIP	102093677	IRF4
102087566	IL10RA	102083619	IRS1
102097541	IL10RB	102089452	IRS2
102088251	IL15RA	102090708	ISL1
102088285	IL16	102093339	ISLR2
102088343	IL17REL	102083750	ISM1
102085680	IL18R1	102096425	ITFG1
102088910	IL1RAPL2	102085821	ITFG2
102097335	IL1RL1	102094194	ITGA11
102096992	IL20RA	102091733	ITGA2
102083457	IL22	102088100	ITGA7
106145780	IL23R	102085272	ITGA8
102093840	IL31RA	102091471	ITGA9
102086619	ILDR2	102089259	ITGB3
102092421	ILF2	102097263	ITGB3BP
102089281	ILF3	102088979	ITK
102094280	ILK	102088064	ITPKB
102098303	IMPDH2	102096092	ITSN1
102091857	INHBA	102096086	JAK3
102091282	INHBB	102092762	JAKMIP1
102083531	INPP4B	102093229	JAKMIP2
102095796	INPP5D	102097833	JAKMIP3
102083667	INPPL1	102093636	JARID2
102091912	INSIG1	102092768	JMJD6
102090518	INSL5	102097221	JMY
102094198	IQCG	102093953	JUP
102089936	IRAK1BP1	102083878	KAT2A
102088085	IRF1	102097320	KCNJ11
102084091	IRF2BPL	102094052	KCNJ8
102093677	IRF4	102091977	KDM4A
102083619	IRS1	102095316	KDR
102089452	IRS2	102093036	KDSR
102090708	ISL1	102089090	KEAP1
102093339	ISLR2	102096254	KEL
102083750	ISM1	102085942	KHDRBS1
102096425	ITFG1	102087676	KIAA0368
102085821	ITFG2	102088525	KIF15
102094194	ITGA11	102088132	KIF16B
102091733	ITGA2	102091848	KIF18A
102088100	ITGA7	102093710	KIF1B
102085272	ITGA8	102098887	KIF20A
102091471	ITGA9	102099025	KIF26A
102089259	ITGB3	102092483	KIF26B
102093503	ITIH4	102095378	KIF2A
102088979	ITK	102090890	KIF2C
102088064	ITPKB	102088891	KIF3A
102096092	ITSN1	102096412	KIF3B
102096086	JAK3	102084388	KIFAP3
102092762	JAKMIP1	102084004	KIFC3
102093229	JAKMIP2	102093633	KIRREL
102097833	JAKMIP3	102095499	KIT
106146133	JAML	102084645	KLB
102093636	JARID2	102097825	KLC1
102092768	JMJD6	102089350	KLF10
102097221	JMY	102098680	KLF13
102093953	JUP	102091607	KLF17
102083878	KAT2A	102098345	KLF6
102097320	KCNJ11	102097506	KLHL13
102094052	KCNJ8	102087551	KLHL21
102091977	KDM4A	102084453	KMT2A
102095316	KDR	102091442	KMT2D
102093036	KDSR	102085223	KPNA2
102089090	KEAP1	102089668	KPNA3
102096254	KEL	102089564	KPNA5
102085942	KHDRBS1	102094425	KPNB1
102087676	KIAA0368	102096076	KRAS
102088525	KIF15	102093952	L3MBTL1
102088132	KIF16B	102087859	LAMA1
102091848	KIF18A	102091353	LAMB1
102093710	KIF1B	102091528	LAMB4
102098887	KIF20A	102091335	LAMC3
102099025	KIF26A	102089253	LAMP2
102092483	KIF26B	102087042	LAMP3
102095378	KIF2A	102092389	LAMTOR2
102090890	KIF2C	102083839	LCP1
102088891	KIF3A	102098302	LDB1
102096412	KIF3B	102097170	LDB3
102084388	KIFAP3	102090106	LECT2
102093633	KIRREL	102084626	LEF1
102095499	KIT	102086386	LEMD3
102084645	KLB	102083406	LEPR
102097825	KLC1	102084027	LFNG
102089350	KLF10	102094205	LGALS1
102098680	KLF13	102093164	LGALS2
102091607	KLF17	110359141	LIF
102098345	KLF6	102093808	LIG4
102097506	KLHL13	102096413	LIME1
102087551	KLHL21	102087061	LIN7A
102084453	KMT2A	102098228	LLGL1
102091442	KMT2D	102094410	LMNB1
102087950	KNG1	102088361	LMO4
102085223	KPNA2	102087462	LNP1
102089668	KPNA3	102083777	LOC102083777
102089564	KPNA5	102084014	LOC102084014
102086526	KPNA7	102084048	LOC102084048
102094425	KPNB1	102084061	LOC102084061
102096076	KRAS	102084210	LOC102084210
102093952	L3MBTL1	102084337	LOC102084337
102087859	LAMA1	102084454	LOC102084454
102091353	LAMB1	102085460	LOC102085460
102091528	LAMB4	102086122	LOC102086122
102091335	LAMC3	102086274	LOC102086274
102089253	LAMP2	102086565	LOC102086565
102087042	LAMP3	102086774	LOC102086774
102092389	LAMTOR2	102087168	LOC102087168
102083839	LCP1	102087451	LOC102087451
102098302	LDB1	102087544	LOC102087544
102097170	LDB3	102088203	LOC102088203
102090106	LECT2	102088912	LOC102088912
102084626	LEF1	102088955	LOC102088955
102086386	LEMD3	102089115	LOC102089115
102083406	LEPR	102089489	LOC102089489
102084027	LFNG	102089526	LOC102089526
102094205	LGALS1	102089615	LOC102089615
102093164	LGALS2	102089774	LOC102089774
110359141	LIF	102090616	LOC102090616
102093808	LIG4	102091594	LOC102091594
102096413	LIME1	102091718	LOC102091718
102087061	LIN7A	102092103	LOC102092103
102098228	LLGL1	102092918	LOC102092918
102094410	LMNB1	102093462	LOC102093462
102088361	LMO4	102093638	LOC102093638
102087462	LNP1	102093787	LOC102093787
102084014	LOC102084014	102094829	LOC102094829
102084048	LOC102084048	102094876	LOC102094876
102084061	LOC102084061	102095743	LOC102095743
102084147	LOC102084147	102096633	LOC102096633
102084210	LOC102084210	102097268	LOC102097268
102084337	LOC102084337	102097596	LOC102097596
102084454	LOC102084454	102098631	LOC102098631
102085460	LOC102085460	102098806	LOC102098806
102085858	LOC102085858	102098807	LOC102098807
102086122	LOC102086122	102098991	LOC102098991
102086274	LOC102086274	106145772	LOC106145772
102086774	LOC102086774	110359450	LOC110359450
102087168	LOC102087168	110364628	LOC110364628
102087451	LOC102087451	102096315	LOX
102087544	LOC102087544	102086076	LOXL3
102088203	LOC102088203	102095525	LPAR3
102089115	LOC102089115	102092846	LPCAT2
102089489	LOC102089489	102085687	LPIN1
102089526	LOC102089526	102097018	LPL
102089615	LOC102089615	102086848	LRFN5
102089774	LOC102089774	102096130	LRG1
102090616	LOC102090616	102090516	LRP2
102091594	LOC102091594	102091059	LRPAP1
102091718	LOC102091718	102087138	LRRC17
102092103	LOC102092103	102098261	LRRC8A
102092918	LOC102092918	102098746	LRRFIP2
102093462	LOC102093462	102089465	LRRK1
102093638	LOC102093638	102096289	LRRK2
102093787	LOC102093787	102095237	LSM14A
102094829	LOC102094829	102089102	LSM8
102094876	LOC102094876	102090882	LSP1
102095743	LOC102095743	102090468	LTBP1
102096503	LOC102096503	102085920	LTBP2
102096633	LOC102096633	102094920	LYST
102097268	LOC102097268	102085478	LYVE1
102098016	LOC102098016	102087273	LYZ
102098325	LOC102098325	102091997	MAL2
102098631	LOC102098631	102085896	MANBA
102098806	LOC102098806	102088639	MAP10
102098807	LOC102098807	102097952	MAP1LC3C
102098991	LOC102098991	102096091	MAP2K1
106145772	LOC106145772	102095101	MAP2K5
110359450	LOC110359450	102086996	MAP2K6
110364628	LOC110364628	102089203	MAP3K19
102096315	LOX	102085165	MAP3K20
102086076	LOXL3	102087091	MAP3K8
102095525	LPAR3	102086335	MAP3K9
102092846	LPCAT2	110357643	MAP9
102085687	LPIN1	102084879	MAPK1
102097018	LPL	102085840	MAPK10
102086848	LRFN5	102084319	MAPK15
102096130	LRG1	102085027	MAPK9
102089942	LRP1B	102084870	MAPKAP1
102090516	LRP2	102085426	MARCHF8
102091059	LRPAP1	102095331	MARCO
102087138	LRRC17	102083918	MARK3
102086278	LRRC32	102098561	MASP1
102098261	LRRC8A	102091890	MASP2
102098746	LRRFIP2	102094771	MATR3
102096289	LRRK2	102088846	MCM3AP
102095237	LSM14A	102094364	MCMDC2
102089102	LSM8	102095775	MCOLN2
102090882	LSP1	102095293	MED24
102090468	LTBP1	102084460	MED6
102085920	LTBP2	102090045	MEF2C
102094920	LYST	102085607	MEGF11
102085478	LYVE1	102094172	MEIS1
102087273	LYZ	102085097	MEMO1
102091997	MAL2	102091194	MET
102085896	MANBA	102084074	METTL11B
102088639	MAP10	102098206	METTL13
102097952	MAP1LC3C	102092744	METTL14
102096091	MAP2K1	102084945	METTL18
102095101	MAP2K5	102090298	METTL7A
102086996	MAP2K6	102093934	MFF
102089203	MAP3K19	102092690	MFNG
102085165	MAP3K20	102084637	MGST2
102087091	MAP3K8	102084963	MICALL2
102086335	MAP3K9	102083555	MID1
110357643	MAP9	110359817	MIF
102085840	MAPK10	102098132	MKKS
102084319	MAPK15	102088437	MKNK2
102089969	MAPK6	102098344	MLEC
102085027	MAPK9	102088458	MLLT10
102084870	MAPKAP1	102090225	MLLT6
102085426	MARCHF8	102084772	MLNR
102095331	MARCO	102083559	MME
102083918	MARK3	102090947	MMP11
102098561	MASP1	102092170	MMP2
102091890	MASP2	102097689	MMP7
102094771	MATR3	102094396	MMRN1
102088846	MCM3AP	102094743	MOSPD2
102094364	MCMDC2	102085410	MOV10
102095775	MCOLN2	102095582	MPEG1
102095293	MED24	102092709	MPL
102084460	MED6	102091909	MPZL2
102090045	MEF2C	102088116	MPZL3
102091917	MEGF10	102086641	MRPL53
102085607	MEGF11	102091445	MSH2
102094172	MEIS1	102090300	MSH6
102091194	MET	102094972	MSMP
102084074	METTL11B	102091223	MSRB1
102098206	METTL13	102096990	MST1
102092744	METTL14	102084985	MTA3
102084945	METTL18	106145642	MTCP1
102090298	METTL7A	102091689	MTHFD1
102093934	MFF	102096025	MTURN
102092690	MFNG	102092307	MYEF2
102084637	MGST2	102095697	MYLK3
102084963	MICALL2	102098731	MYO1E
102083555	MID1	102084446	MYOC
110359817	MIF	102088482	MYSM1
102098132	MKKS	102094168	MZB1
102088437	MKNK2	102091118	N4BP2L2
102098344	MLEC	106145998	NACA
102088458	MLLT10	102088352	NAIF1
102090225	MLLT6	102085519	NAIP
102084772	MLNR	102088004	NANS
102083559	MME	102088404	NAPB
102090947	MMP11	102093002	NCAM1
102092170	MMP2	102093973	NCF2
102094396	MMRN1	102094685	NCF4
102094743	MOSPD2	102091914	NCKAP1
102085410	MOV10	102094690	NDFIP1
102095582	MPEG1	102087990	NDP
102092709	MPL	102084370	NDRG1
102091909	MPZL2	102096866	NECAP2
102088116	MPZL3	102098886	NEDD4L
102086641	MRPL53	102096260	NFAM1
102091445	MSH2	102091094	NFATC1
102090300	MSH6	102093320	NFE2L1
102094972	MSMP	106145971	NFE2L3
102091223	MSRB1	102089598	NFYA
102096990	MST1	102083857	NFYB
102098166	MSX2	102086864	NFYC
102084985	MTA3	102085992	NGFR
106145642	MTCP1	110366281	NHLRC1
102091689	MTHFD1	102094598	NID2
102096025	MTURN	102090781	NINJ1
102083663	MTUS1	102096781	NINJ2
102086395	MYBPC3	102094811	NKIRAS2
102092307	MYEF2	102089413	NLGN1
102095697	MYLK3	102094290	NLGN3
102098731	MYO1E	102089994	NLRC4
102088482	MYSM1	102097613	NLRC5
102091118	N4BP2L2	102085086	NOG
106145998	NACA	102092150	NOP14
102088352	NAIF1	102086291	NOS2
102085519	NAIP	102092177	NOV
102088004	NANS	102093884	NOX4
102088404	NAPB	102097029	NPC2
102093002	NCAM1	102085533	NPHP4
102093973	NCF2	102098370	NPR3
102094685	NCF4	102087186	NPY
102091914	NCKAP1	102095727	NR1D1
102094690	NDFIP1	102095244	NR1D2
102087990	NDP	102085227	NR2C2
102084370	NDRG1	102094306	NR2C2AP
102096866	NECAP2	102095350	NR2E1
102098886	NEDD4L	102096816	NR2F6
102091094	NFATC1	102093626	NR4A1
102093320	NFE2L1	102090093	NR4A2
106145971	NFE2L3	102093274	NR4A3
102089598	NFYA	102089423	NR5A2
102083857	NFYB	110355071	NR6A1
102086864	NFYC	102099021	NRF1
102085992	NGFR	102095137	NRG2
110366281	NHLRC1	102097796	NRG4
102094598	NID2	102087933	NRROS
102090781	NINJ1	102087574	NSL1
102096781	NINJ2	102085282	NSUN5
102094888	NKIRAS1	102093549	NT5E
102094811	NKIRAS2	102094981	NTF3
102089413	NLGN1	102084880	NTN1
102094290	NLGN3	102090767	NTRK3
102089994	NLRC4	102087679	NTS
102097613	NLRC5	102087350	NUAK1
102085086	NOG	102090044	NUDT21
102087006	NOL9	102084379	NUP107
102092150	NOP14	102099050	NUP188
102092177	NOV	102092629	NUP205
102093884	NOX4	102083605	NUP210
102097029	NPC2	102089828	NUP43
102085533	NPHP4	102085820	NUP50
102098370	NPR3	102087995	NUP85
102087186	NPY	102090395	NUP93
102095244	NR1D2	102092530	NUSAP1
102089663	NR1H4	102096634	OCLN
102092870	NR2C1	102088451	OGN
102085227	NR2C2	102085567	OMG
102094306	NR2C2AP	102090739	ONECUT1
102095350	NR2E1	102096259	OPRM1
102096816	NR2F6	102085340	OPTN
102093626	NR4A1	102084504	ORAI1
102090093	NR4A2	102097094	OSBPL11
102093274	NR4A3	102092536	OTUD7B
102089423	NR5A2	102094861	OVOL2
110355071	NR6A1	102086364	OXSR1
102099021	NRF1	102098611	OXTR
102095137	NRG2	102085962	P2RX4
102097796	NRG4	102093171	P2RY14
102087933	NRROS	102088672	P2RY2
102087574	NSL1	102089729	PAAF1
102085282	NSUN5	102085912	PAFAH1B2
102093549	NT5E	102084671	PAK4
102094981	NTF3	102086303	PARP1
102084880	NTN1	102097884	PARVB
102090767	NTRK3	102095847	PATL1
102087679	NTS	102087820	PATZ1
102087350	NUAK1	102093614	PCDH1
102090044	NUDT21	102096670	PCDH17
102084379	NUP107	102085195	PCDH18
102099050	NUP188	102097690	PCDH20
102092629	NUP205	102085560	PCDH7
102083605	NUP210	102096352	PCK1
102089828	NUP43	102084802	PCLO
102085820	NUP50	102086346	PCOLCE2
102087995	NUP85	102095742	PCSK5
102090395	NUP93	102090433	PDCD10
102092530	NUSAP1	102089878	PDCD11
102096634	OCLN	102092173	PDCD4
102088451	OGN	102086148	PDCD7
102085567	OMG	102087895	PDE12
102096259	OPRM1	102086814	PDE1A
102085340	OPTN	102083589	PDE4B
102084504	ORAI1	102090682	PDE5A
102097094	OSBPL11	102088608	PDGFD
102092536	OTUD7B	102087625	PDGFRA
102094861	OVOL2	102084551	PDIA3
102086364	OXSR1	102092934	PDLIM5
102098611	OXTR	102086696	PDPN
102085962	P2RX4	102097671	PDZD2
102093171	P2RY14	102086706	PEBP1
102088672	P2RY2	102088686	PFDN1
102089729	PAAF1	102089809	PFKL
102085912	PAFAH1B2	102091139	PGAM1
102084671	PAK4	102094236	PGGT1B
102086303	PARP1	102095351	PGLYRP2
102097884	PARVB	102096804	PGM3
102095847	PATL1	102097861	PGR
102087820	PATZ1	102084780	PHLPP2
102093614	PCDH1	102090402	PI4K2A
102089664	PCDH10	102084557	PI4KB
102093388	PCDH15	102085016	PIAS2
102096670	PCDH17	102095385	PIBF1
102085195	PCDH18	102090786	PICALM
102097690	PCDH20	102086800	PIGR
102085560	PCDH7	102096662	PIK3C2A
102097510	PCDH9	102084293	PIK3CA
102096352	PCK1	102083735	PIK3CB
102084802	PCLO	102092838	PIK3R1
102086346	PCOLCE2	102084272	PIK3R3
102095742	PCSK5	102088807	PIK3R4
102090433	PDCD10	102085068	PIK3R5
102089878	PDCD11	102090075	PIN1
102092173	PDCD4	102093865	PINK1
102086148	PDCD7	102085531	PITHD1
102087895	PDE12	102085338	PKD1
102086814	PDE1A	102083588	PKD2
102094883	PDE1B	102087724	PKN3
102083589	PDE4B	102088644	PKP3
102090682	PDE5A	102095923	PLA2G6
102088608	PDGFD	102096513	PLA2G7
102087625	PDGFRA	102093040	PLAT
102084551	PDIA3	102095823	PLCG2
102092934	PDLIM5	102086846	PLCL2
102086696	PDPN	102090500	PLD1
102097671	PDZD2	102094596	PLD4
102087300	PDZK1IP1	102086405	PLEK
102086706	PEBP1	102091993	PLEKHA1
102088686	PFDN1	102089372	PLK1
102089809	PFKL	102093496	PLK4
102091139	PGAM1	102089772	PLP1
102094236	PGGT1B	102092027	PLPP4
102095351	PGLYRP2	102092836	PLVAP
102097861	PGR	102085996	PLXNA2
102084780	PHLPP2	102097108	PLXNA4
102099008	PHOX2B	102090905	PLXNB1
102090402	PI4K2A	102097231	PMAIP1
102084557	PI4KB	102095178	PMS2
102091138	PIANP	102095503	PNN
102085016	PIAS2	102085656	PNPT1
102095385	PIBF1	102094053	PODXL2
102090786	PICALM	102087419	POLB
102086800	PIGR	102083800	POLL
102096662	PIK3C2A	102083727	POLQ
102084293	PIK3CA	102086662	POLR1C
102083735	PIK3CB	102092010	POLR2E
102092838	PIK3R1	102094936	POLR2F
102084272	PIK3R3	102097382	POLR3A
102088807	PIK3R4	102087046	POLR3B
102085068	PIK3R5	102094614	POLR3D
102090075	PIN1	102092124	POLR3F
102093865	PINK1	102098990	POLR3H
102094562	PIP5K1C	102093912	POMP
102085531	PITHD1	102094712	POSTN
102094436	PIWIL2	102097513	PPARG
102085338	PKD1	102085202	PPARGC1A
102083588	PKD2	102087652	PPID
102087724	PKN3	102086810	PPIE
102088644	PKP3	102094752	PPIH
102095923	PLA2G6	102098252	PPIL3
102096513	PLA2G7	102094061	PPIL6
102093040	PLAT	102087314	PPM1F
102095823	PLCG2	102094033	PPP2R3C
102086846	PLCL2	102096117	PPP3CB
102090500	PLD1	102092095	PPP4R2
102094596	PLD4	102090247	PPP6C
102091993	PLEKHA1	106146135	PRAM1
102089372	PLK1	102091951	PRCP
102093496	PLK4	102095000	PRDX3
102089772	PLP1	102097376	PRDX6
102092027	PLPP4	102094108	PREX1
102085996	PLXNA2	110356453	PRF1
102097108	PLXNA4	102087954	PRKAA1
102090905	PLXNB1	102096409	PRKAB2
102097231	PMAIP1	102083740	PRKAR2A
102095178	PMS2	102084059	PRKCA
102095503	PNN	102097942	PRKCH
102085656	PNPT1	102091403	PRKCQ
102094053	PODXL2	102086225	PRLR
102087419	POLB	102088986	PRNP
102083800	POLL	102089986	PROCR
102083727	POLQ	102091217	PROK1
102086662	POLR1C	102086105	PROX1
102092010	POLR2E	102085662	PRPF40A
102094936	POLR2F	102092565	PRSS12
102097382	POLR3A	102091193	PSMA2
102087046	POLR3B	102089879	PSMB1
102092124	POLR3F	102090779	PSMB3
102098990	POLR3H	102085300	PSMB4
102093912	POMP	102091158	PSMB7
102094712	POSTN	102089634	PSMC1
102097513	PPARG	102087984	PSMC2
102085202	PPARGC1A	102090008	PSMC5
102087652	PPID	102098005	PSMD11
102086810	PPIE	102098926	PSMD12
102094752	PPIH	102084604	PSMD13
102098252	PPIL3	102093935	PSMD2
102087314	PPM1F	102094932	PSMD3
102094033	PPP2R3C	102097483	PSMD6
102086913	PPP2R5C	102096101	PSME3
102096117	PPP3CB	102094703	PSMF1
102092095	PPP4R2	102091827	PSMG1
102090247	PPP6C	102094995	PSMG2
106146135	PRAM1	102093910	PSTPIP1
102091951	PRCP	102096921	PTCH1
102095000	PRDX3	102094421	PTGDR
102097376	PRDX6	102092697	PTGER3
102094108	PREX1	102087587	PTGER4
110356453	PRF1	102088657	PTGES
102087954	PRKAA1	102095294	PTGES2
102096409	PRKAB2	102095896	PTGFR
102083740	PRKAR2A	102084507	PTGR1
102084059	PRKCA	102088650	PTGS2
102097942	PRKCH	102093049	PTK2
102091403	PRKCQ	102084760	PTPN1
102086225	PRLR	102085661	PTPN13
102088986	PRNP	102085922	PTPN14
102089986	PROCR	102096578	PTPN2
102086105	PROX1	102092597	PTPN6
102085662	PRPF40A	102093178	PTPRD
102092565	PRSS12	102083848	PTPRE
102087788	PRSS56	102086378	PTPRM
102091193	PSMA2	102087985	PTPRN
102089879	PSMB1	102088866	PTPRT
102090779	PSMB3	102085153	PTX3
102085300	PSMB4	102089441	PURA
102091158	PSMB7	102092380	PYGO1
102089634	PSMC1	102088250	QPCT
102087984	PSMC2	102093188	RAB17
102090008	PSMC5	102095992	RAB22A
102098005	PSMD11	102087700	RAB23
102098926	PSMD12	102091998	RAB32
102084604	PSMD13	102090687	RAB33A
102093935	PSMD2	102096241	RAB34
102094932	PSMD3	102085549	RAB3B
102097483	PSMD6	102096720	RAB3C
102096101	PSME3	102087403	RAB5A
102094703	PSMF1	102092937	RAB5B
102091827	PSMG1	102085987	RAB7A
102094995	PSMG2	102090074	RAB9B
102093910	PSTPIP1	102090078	RABEPK
102096921	PTCH1	102095498	RABGAP1L
102094421	PTGDR	102092145	RAC2
102092697	PTGER3	102098311	RAD51
102087587	PTGER4	102098768	RADIL
102088657	PTGES	102085464	RAPGEF4
102095294	PTGES2	102095625	RAPGEF6
102095896	PTGFR	102092082	RARA
102084507	PTGR1	102096050	RARB
102088650	PTGS2	102097307	RARRES2
102093406	PTHLH	102089535	RASGEF1B
102093049	PTK2	102088805	RASSF2
102084760	PTPN1	102088374	RBBP5
102085661	PTPN13	102097780	RBL1
102085922	PTPN14	102088346	RBMX2
102096578	PTPN2	102098212	RCL1
102092597	PTPN6	102088830	RDH10
102093178	PTPRD	102093832	RELN
102083848	PTPRE	102091604	RELT
102086378	PTPRM	102097828	RFX3
102087985	PTPRN	102094480	RFXANK
102097953	PTPRN2	102092813	RGS1
102087178	PTPRO	102098888	RGS14
102088866	PTPRT	102092994	RGS18
102085153	PTX3	102092627	RGS2
102089441	PURA	102095776	RHAG
102092380	PYGO1	102086675	RHOA
102088250	QPCT	102092975	RHOB
102093188	RAB17	102094469	RHOH
102095992	RAB22A	102086858	RICTOR
102087700	RAB23	102093314	RIPK1
102091998	RAB32	102083897	RIPK2
102090687	RAB33A	102090391	RNF130
102096241	RAB34	102087134	RNF19B
102085549	RAB3B	102096173	RNF26
102096720	RAB3C	102090499	ROBO2
102087403	RAB5A	102097361	ROCK1
102092937	RAB5B	102098039	RORA
102085987	RAB7A	102089810	RPA1
102090074	RAB9B	102084058	RPL11
102090078	RABEPK	102095580	RPL19
102095498	RABGAP1L	102095478	RPL27
102092145	RAC2	102090614	RPL35
102098311	RAD51	102091349	RPS17
102098768	RADIL	102091115	RPS24
102085464	RAPGEF4	102086437	RPS27A
102095625	RAPGEF6	102088488	RPS3
102092082	RARA	102096139	RPS7
102096050	RARB	102090709	RPS8
102097307	RARRES2	102094832	RPSA
102089535	RASGEF1B	102085659	RRAD
102088805	RASSF2	102096742	RSAD2
102088374	RBBP5	102094648	RSPH1
102097780	RBL1	102091812	RSPH3
102088346	RBMX2	102087002	RTN4
102089546	RBPMS	102084214	RUFY1
102098212	RCL1	102087117	RUNX1
102088830	RDH10	102098210	RUNX1T1
102093832	RELN	102085761	RXFP1
102097828	RFX3	102088377	RXFP3
102094480	RFXANK	102097495	S100A10
102092813	RGS1	102085423	S100A11
102098888	RGS14	102084656	S100B
102092994	RGS18	102089421	S100P
102092627	RGS2	102091583	S1PR3
102095776	RHAG	102092609	S1PR4
102086675	RHOA	102095559	SAAL1
102092975	RHOB	102097326	SACS
102094469	RHOH	102091046	SAMSN1
102086858	RICTOR	102083712	SART3
102093314	RIPK1	102089397	SBSPON
102083897	RIPK2	102086067	SCARA5
102090391	RNF130	102087030	SCARF2
102087134	RNF19B	102094472	SCFD1
102096173	RNF26	102096123	SCFD2
102090499	ROBO2	102083817	SCIN
102097361	ROCK1	102083872	SCN5A
102087939	ROPN1L	102094232	SCTR
102098039	RORA	102085040	SCUBE1
102089810	RPA1	102093155	SDC1
102093951	RPH3AL	102096064	SDF2
102084058	RPL11	102084321	SDF2L1
102095580	RPL19	102083482	SDK1
102095478	RPL27	102086431	SDK2
102090614	RPL35	106145671	SEBOX
102091349	RPS17	102085651	SEC22A
102091115	RPS24	102084677	SEC22C
102086437	RPS27A	102092986	SEC24B
102088488	RPS3	102094492	SEC61B
102096139	RPS7	102089651	SELENOS
102094832	RPSA	102098997	SELPLG
102085659	RRAD	102084424	SEMA3A
102096742	RSAD2	102084242	SEMA3D
102094648	RSPH1	102084612	SEMA3E
102091812	RSPH3	102084492	SEMA4C
102092059	RSPO1	102089696	SEMA4D
102087002	RTN4	102096309	SEMA6B
102084214	RUFY1	102083454	SEMA6C
102087117	RUNX1	102092290	SERINC5
102098210	RUNX1T1	102083435	SERPINC1
102085761	RXFP1	102098933	SERPIND1
102088377	RXFP3	102089294	SERPINF2
102097495	S100A10	102091576	SERPING1
102085423	S100A11	102090250	SERPINI1
102084656	S100B	102085025	SF3A1
102089421	S100P	102090349	SF3B1
102091583	S1PR3	102086501	SFRP1
102092609	S1PR4	102084953	SFRP2
102095559	SAAL1	102083419	SFXN1
102097326	SACS	102085187	SH2B3
102091046	SAMSN1	102093292	SH3BP2
102083712	SART3	102095288	SH3BP4
102092373	SBNO2	102088281	SH3KBP1
102089397	SBSPON	102089642	SH3PXD2B
102086067	SCARA5	102089455	SH3RF1
102087030	SCARF2	102089444	SHB
102094472	SCFD1	102093713	SHC1
102096123	SCFD2	102088829	SHC4
102083817	SCIN	102093186	SHH
102083872	SCN5A	102084498	SHMT2
102085040	SCUBE1	102089742	SIAH1
102093155	SDC1	102093542	SIAH2
102096064	SDF2	102084113	SIGIRR
102084321	SDF2L1	102088226	SIGLEC1
102083482	SDK1	102091510	SIRT1
102086431	SDK2	102097405	SIX4
106145671	SEBOX	102091652	SKIL
102085651	SEC22A	102094112	SKP1
102092986	SEC24B	102084967	SKP2
102094492	SEC61B	102083864	SLA
102089651	SELENOS	102092127	SLC10A2
102098997	SELPLG	102090276	SLC13A2
102084424	SEMA3A	102085436	SLC13A3
102084242	SEMA3D	102091354	SLC15A4
102084063	SEMA4A	102090451	SLC17A9
102084492	SEMA4C	102098581	SLC1A2
102089696	SEMA4D	102085400	SLC1A3
102094965	SEMA6A	102089566	SLC22A3
102096309	SEMA6B	102095009	SLC25A38
102083454	SEMA6C	102097206	SLC39A10
102092290	SERINC5	102091835	SLC46A2
110361909	SERPINB1	102097699	SLC7A5
102083435	SERPINC1	102087094	SLC7A6
102098933	SERPIND1	102086214	SLC9A3R1
102089294	SERPINF2	102096108	SLC9B2
102091576	SERPING1	102086466	SLIT2
102090250	SERPINI1	102095715	SMAD6
102085025	SF3A1	102086361	SMAD9
102092782	SF3A3	102091564	SMAP1
102090349	SF3B1	102087414	SMAP2
102086501	SFRP1	102088069	SMOC2
102084953	SFRP2	102088815	SMPD3
102083419	SFXN1	102092667	SMYD5
102085187	SH2B3	102095387	SNAI1
102093292	SH3BP2	102085437	SNAI2
102095288	SH3BP4	102098550	SNAP25
102088281	SH3KBP1	102095259	SNAPC3
102089642	SH3PXD2B	102094210	SNCA
102089455	SH3RF1	102097101	SNX17
102089444	SHB	102095130	SNX18
102093713	SHC1	102095535	SNX3
102088829	SHC4	102094707	SNX33
102093186	SHH	102091037	SNX5
102084498	SHMT2	102092369	SOCS1
102093542	SIAH2	102097346	SOCS2
102091510	SIRT1	102086690	SOCS4
102097405	SIX4	102085447	SOCS5
102091652	SKIL	102098616	SOD1
102087867	SKOR2	102087765	SOD2
102094112	SKP1	102094068	SORBS3
102084967	SKP2	102095115	SOX10
102083864	SLA	102091930	SOX4
102092127	SLC10A2	102097658	SOX5
102090276	SLC13A2	102086805	SOX9
102085436	SLC13A3	102087536	SP3
102091354	SLC15A4	102092893	SPARC
102090451	SLC17A9	102086101	SPI1
102098581	SLC1A2	102089549	SPOCK1
102085400	SLC1A3	102088965	SPON1
102089566	SLC22A3	102090485	SPOP
102095009	SLC25A38	102083765	SPP1
102083534	SLC37A4	102090976	SPRY4
102097206	SLC39A10	102096219	SPTAN1
102091835	SLC46A2	102097516	SQSTM1
102085013	SLC7A11	102096137	SRFBP1
102084335	SLC7A2	102087798	SRGAP2
102097699	SLC7A5	102088911	SRP14
102087094	SLC7A6	102083936	SRPK1
102086214	SLC9A3R1	102094023	SRPK2
102096108	SLC9B2	102084019	SRPX2
102086466	SLIT2	102096862	SSPN
102095715	SMAD6	102092386	SST
102086361	SMAD9	102095134	SSTR1
102091564	SMAP1	102097961	SSTR2
102087414	SMAP2	102094358	SSTR5
102088069	SMOC2	102095341	SSX2IP
102088815	SMPD3	102087326	STAB2
102092667	SMYD5	102087039	STAMBP
102095387	SNAI1	102084119	STAR
102085437	SNAI2	110360033	STAT2
102098550	SNAP25	102094414	STBD1
102095259	SNAPC3	102092749	STC1
102094210	SNCA	102086125	STC2
102097101	SNX17	102094042	STEAP2
102095130	SNX18	102085404	STK11
102095535	SNX3	102086887	STK16
102094707	SNX33	102089794	STK39
102091037	SNX5	102094265	STMN1
102092369	SOCS1	102092976	STOM
102097346	SOCS2	102085876	STRAP
102086690	SOCS4	102093687	STX12
102085447	SOCS5	102098780	STX1A
102098616	SOD1	102084134	STX8
102087765	SOD2	102087620	STXBP3
102094068	SORBS3	102098354	SUCNR1
102095115	SOX10	102098043	SUGT1
102096375	SOX11	102083709	SUPT5H
102091930	SOX4	102096396	SURF4
102097658	SOX5	102094941	SUSD2
102094170	SOX8	102090648	SUSD5
102086805	SOX9	106145897	SVIP
102087536	SP3	102089800	SYNCRIP
102092893	SPARC	102090542	SYNE1
102086101	SPI1	102087912	SYT1
102089549	SPOCK1	102090176	SYT16
102088965	SPON1	102086461	SYTL1
102090485	SPOP	102083802	SYTL3
102083765	SPP1	102090757	SYTL5
102090976	SPRY4	102092030	TACSTD2
102096219	SPTAN1	102084188	TAF9B
102097516	SQSTM1	102087480	TAL1
102096137	SRFBP1	102088589	TAX1BP1
102087798	SRGAP2	102090177	TBC1D23
102088911	SRP14	102090941	TBL1X
102083936	SRPK1	102094874	TBX2
102094023	SRPK2	102084302	TCF21
102084019	SRPX2	102094656	TCF7
102096862	SSPN	102089576	TEKT2
102092386	SST	102094037	TENM2
102095134	SSTR1	102094253	TERT
102097961	SSTR2	102089745	TET3
102094358	SSTR5	102096391	TEX14
102095341	SSX2IP	102097340	TFDP2
102083691	ST3GAL6	102092413	TGFBI
102097093	ST6GAL1	102095465	TGFBR1
102087326	STAB2	102083410	TGIF1
102087039	STAMBP	102090557	THAP1
102084119	STAR	102092796	THBD
110360033	STAT2	102091738	THBS1
102094414	STBD1	102088266	THBS2
102092749	STC1	102096765	THEM4
102086125	STC2	102089501	THPO
102094042	STEAP2	102095431	THRB
102085404	STK11	102091854	THSD1
102086887	STK16	102095192	THY1
102089794	STK39	102096930	THYN1
102094265	STMN1	102098791	TIAM1
102092976	STOM	102089687	TINAG
102085876	STRAP	102084294	TIPARP
102090405	STX11	102097570	TLN2
102093687	STX12	102096659	TLR4
102098780	STX1A	102089513	TLR5
102084134	STX8	102093882	TLR7
102087620	STXBP3	102084073	TMBIM1
102098354	SUCNR1	102089647	TMEM126A
102098043	SUGT1	102086973	TMEM204
102083709	SUPT5H	106146008	TMEM269
102096396	SURF4	102090883	TMEM64
102094941	SUSD2	102093701	TMSB4X
102090648	SUSD5	102087032	TNFAIP1
106145897	SVIP	102084471	TNFAIP2
102089800	SYNCRIP	102085012	TNFAIP6
102090542	SYNE1	102086049	TNFRSF11B
102087912	SYT1	102086048	TNFRSF17
102090176	SYT16	102097904	TNFRSF18
102098504	SYT7	102085665	TNFRSF6B
102086461	SYTL1	102088472	TNFRSF9
102083802	SYTL3	102098042	TNFSF11
102090757	SYTL5	102098274	TNFSF15
102088058	TACR1	102093613	TNIP1
102092030	TACSTD2	102097736	TNIP2
102087480	TAL1	102090714	TOP1
102088589	TAX1BP1	102087310	TOR2A
102090177	TBC1D23	102097943	TOX
102090941	TBL1X	102093735	TP53RK
102094874	TBX2	102090439	TP73
102084302	TCF21	102088994	TPBG
102094656	TCF7	102090436	TPD52
102089576	TEKT2	102096058	TPM1
102094037	TENM2	102084771	TPT1
102094253	TERT	102092613	TRAF1
102089745	TET3	102095279	TRAF3IP2
102096391	TEX14	102090831	TRAF4
102087058	TG	102084860	TRH
102092413	TGFBI	102095089	TRIB1
102095465	TGFBR1	102085864	TRIB2
102083410	TGIF1	102089821	TRIL
102090557	THAP1	102090026	TRIM28
102092796	THBD	102094706	TRIM29
102091738	THBS1	102096838	TRIM32
102088266	THBS2	102093148	TRIM35
102096765	THEM4	102095176	TRIM46
102089501	THPO	110359344	TRIM47
102095431	THRB	102090397	TRIM9
102091854	THSD1	102083882	TRIOBP
102095192	THY1	102097085	TRPC4AP
102096930	THYN1	102091070	TRPC6
102098791	TIAM1	102089739	TRPC7
102089687	TINAG	102098310	TSC2
102084294	TIPARP	102088736	TSC22D3
102097570	TLN2	102092923	TSNARE1
102096659	TLR4	102093577	TTBK1
102089513	TLR5	102087228	TTLL1
102093882	TLR7	102087584	TTLL12
102084073	TMBIM1	102087379	TUBA4A
102089647	TMEM126A	102092486	TWIST2
102086973	TMEM204	102099036	TXLNA
106146008	TMEM269	102085011	TXNDC12
102085811	TMEM63A	110359369	TXNDC17
102090883	TMEM64	102087916	TXNRD2
102093701	TMSB4X	102088535	TYK2
102087032	TNFAIP1	102093374	TYRO3
102084471	TNFAIP2	102097533	UBA7
102085012	TNFAIP6	102093969	UBASH3A
102086049	TNFRSF11B	102090455	UBE2A
102086077	TNFRSF13C	102092726	UBE2D1
102086048	TNFRSF17	102096287	UBE2D3
102097904	TNFRSF18	102083493	UBE2N
102085665	TNFRSF6B	102092456	UBE3C
102088472	TNFRSF9	102094270	UBE4B
102093335	TNFSF10	102095154	UBR4
102098042	TNFSF11	102083724	UCHL1
102094183	TNFSF13B	102096661	UCHL5
102098274	TNFSF15	102087690	UCN3
102093613	TNIP1	102095474	UGT1A1
102097736	TNIP2	102095074	UNC119
102090714	TOP1	102088947	UNC13C
102097943	TOX	102097330	UNC13D
102093735	TP53RK	102094699	UNG
102097847	TP63	102098079	USP14
102090439	TP73	102091527	USP15
102088994	TPBG	102088605	USP18
102096058	TPM1	102088422	USP46
102084771	TPT1	102097347	USP7
102092613	TRAF1	102090728	UTRN
102095279	TRAF3IP2	102090887	UVRAG
102088934	TRAF3IP3	102098601	VAMP1
102090831	TRAF4	102088095	VAMP3
102084860	TRH	102098514	VAMP4
102095089	TRIB1	102095292	VAT1
102085864	TRIB2	102094213	VAV3
102089821	TRIL	102085253	VCAM1
102090026	TRIM28	102088403	VCAN
102094706	TRIM29	102096474	VCL
102096838	TRIM32	102094006	VEGFD
102093148	TRIM35	102086490	VHL
102095176	TRIM46	102087530	VIM
110359344	TRIM47	102092498	VMP1
102086419	TRIM67	102090765	VPREB3
102090397	TRIM9	102097107	VPS26B
102083882	TRIOBP	102086404	VPS4A
102097085	TRPC4AP	102087992	VTI1B
102091070	TRPC6	102085911	WASF2
102089739	TRPC7	102091656	WDFY1
102098310	TSC2	102088310	WDR1
102088736	TSC22D3	102091817	WDR43
102092923	TSNARE1	102098320	WDR5
102093577	TTBK1	102096129	WDR55
102094952	TTC6	102095945	WDR7
102087228	TTLL1	102090701	WDR78
102087584	TTLL12	102098414	WFIKKN1
102084127	TULP1	102086579	WIF1
102092486	TWIST2	102089997	WIPF3
102099036	TXLNA	102091412	WLS
102085011	TXNDC12	102095964	WNT16
110359369	TXNDC17	102095873	WNT5B
102087916	TXNRD2	102092974	WNT9A
102088535	TYK2	102096168	WSCD2
102093374	TYRO3	102094230	WWP2
102097533	UBA7	102092037	XDH
102093969	UBASH3A	102088054	XIAP
102090455	UBE2A	102092119	XKR6
102092726	UBE2D1	102097251	XKRX
102096287	UBE2D3	102089565	XPC
102083493	UBE2N	102084229	XPO1
102092456	UBE3C	102098569	XRCC2
102094270	UBE4B	102097650	XRCC3
102095154	UBR4	102088587	XRCC4
102083724	UCHL1	102097799	XRCC5
102096661	UCHL5	102086566	YARS
102087690	UCN3	102090267	YTHDF1
102095474	UGT1A1	102088123	YWHAE
102088771	UMODL1	102085931	YY1
102095074	UNC119	102092054	ZBTB1
102088947	UNC13C	102094985	ZBTB20
102097330	UNC13D	102093949	ZBTB7A
102094699	UNG	102096549	ZCCHC7
102098079	USP14	102084737	ZFAT
102091527	USP15	102089358	ZFP36L1
102088605	USP18	102092105	ZFPM1
102096452	USP44	102085875	ZFPM2
102088422	USP46	102090277	ZFYVE26
102097347	USP7	102088895	ZMPSTE24
102090728	UTRN	102095557	ZMYND11
102090887	UVRAG	102084473	ZNF639
102098601	VAMP1	102097956	ZNF703
102088095	VAMP3	102091197	ZNRF1
102098514	VAMP4	102088945	ACSL4
102095292	VAT1	102087009	ADARB1
102094213	VAV3	102084029	ADAT1
102085253	VCAM1	102085004	ALOX5
102088403	VCAN	102090891	ANGPTL5
102096474	VCL	102086102	AREL1
102094006	VEGFD	102087535	ARHGEF7
102086490	VHL	102089356	ARL11
102087530	VIM	102095087	ATXN3
102092498	VMP1	102097705	BCL10
102090765	VPREB3	102092034	BDNF
102097107	VPS26B	102092756	BMPR1B
102086404	VPS4A	102095846	BMX
102084462	VTCN1	102086277	BRS3
102087992	VTI1B	102086599	C1QTNF3
102085911	WASF2	102097980	CALCB
102091656	WDFY1	102095946	CAMK2A
102088310	WDR1	102088190	CARD11
102091817	WDR43	110363622	CASQ1
102098320	WDR5	102087718	CCL17
102096129	WDR55	102097073	CDH17
102095945	WDR7	102086084	CDK5R2
102090701	WDR78	102096180	CER1
102098414	WFIKKN1	102091988	CHD2
102086579	WIF1	102087714	CNIH1
102089997	WIPF3	102092703	CNR1
102091412	WLS	102099023	CNTN2
102095964	WNT16	102091364	CNTN3
102095873	WNT5B	102096373	CRLF1
102092974	WNT9A	102090105	CTNND2
102096168	WSCD2	102092406	CYTL1
102094230	WWP2	102094389	DFFA
102092037	XDH	102084962	DHRS7B
102088054	XIAP	102084075	DNM3
102092119	XKR6	102090313	DUSP26
102093060	XKR7	102088154	ENAH
102097251	XKRX	102096314	F2RL1
102089565	XPC	102097720	FAM104A
102084229	XPO1	102094644	FASTKD1
102098569	XRCC2	102095709	FCHO1
102097650	XRCC3	102085188	FEV
102097799	XRCC5	102091657	FGF12
102086566	YARS	110364407	FKBP1B
102090267	YTHDF1	102090679	FMOD
102088123	YWHAE	102098469	FOXK2
102085931	YY1	102085044	GCNT1
102092054	ZBTB1	102089425	GDF6
102094985	ZBTB20	102091191	GHRH
102093949	ZBTB7A	102098973	GHRL
102096549	ZCCHC7	102090014	GHSR
102084737	ZFAT	102087776	GJB3
102089358	ZFP36L1	102086002	GNAT3
102092105	ZFPM1	102084634	GNG12
102085875	ZFPM2	102093102	GNRH1
102090277	ZFYVE26	102095257	GP9
102088895	ZMPSTE24	102096138	GPR135
102095557	ZMYND11	102085323	GPR139
102084473	ZNF639	102094983	HDAC9
102097956	ZNF703	102093605	HEBP2
102091197	ZNRF1	102092708	HSPB3
102087275	ACKR4	102094341	IFITM10
102088945	ACSL4	102086922	IGF2BP1
102087009	ADARB1	102097295	IGSF9B
102094627	ADRA1A	102087566	IL10RA
102092816	ADRM1	102088343	IL17REL
102090461	ALDOC	102087878	IL21R
102085004	ALOX5	102083457	IL22
102085889	APBB1IP	102089099	IRF2
102090747	AQP2	102086526	KPNA7
102086102	AREL1	102084147	LOC102084147
102087535	ARHGEF7	102084537	LOC102084537
102088051	ARL6	102090750	LOC102090750
102095862	ART4	102098016	LOC102098016
102096898	ATG4C	102089942	LRP1B
102097439	ATP11C	102085780	MAP2K4
102087147	ATP5A1	102086874	MAPK1IP1L
102087382	BAALC	102091917	MEGF10
102092034	BDNF	102098948	MSTN
102086599	C1QTNF3	102098166	MSX2
102092365	CACNB3	102083663	MTUS1
102083707	CAMK2B	102094888	NKIRAS1
102098059	CAMK4	102087006	NOL9
102084438	CAPG	102091357	NTSR1
102092313	CD58	102089664	PCDH10
102096648	CDC6	102094883	PDE1B
102091988	CHD2	102091578	PGC
102094002	CHID1	102099008	PHOX2B
102087947	CIB3	102091138	PIANP
102090272	CXCR5	102090627	PIK3CG
102094389	DFFA	102083659	PSMA7
102084962	DHRS7B	102083579	PTGES3
102084075	DNM3	102097953	PTPRN2
102085463	DSCAM	102098713	RAB11FIP3
110356547	EDN3	102098586	RFFL
102094013	ERBB2	102085329	RIMS1
102096314	F2RL1	102087939	ROPN1L
102097720	FAM104A	102093951	RPH3AL
102091352	FAM19A2	102087387	RPS6KA1
102084924	FAM19A3	102092059	RSPO1
102090612	FGF16	102085242	RUBCN
102096791	FGF18	102096689	S100A14
102096566	FLRT3	102084063	SEMA4A
102097462	FREM1	110361909	SERPINB1
102090738	FRMPD3	102092782	SF3A3
102085993	GCGR	102097806	SFN
102089384	GFAP	102089296	SGK2
102088155	GJA8	102087231	SIRT7
102087776	GJB3	102083534	SLC37A4
102096204	GNAI3	102084335	SLC7A2
102098346	GNAO1	102096375	SOX11
102084634	GNG12	102094170	SOX8
102095813	GPC3	102089877	SRCIN1
102085323	GPR139	102088058	TACR1
102086753	GPR148	102092705	TDG
102085246	GPR155	102093335	TNFSF10
102089316	GPR179	102094183	TNFSF13B
102096274	HAL	102091177	TNNT3
102092781	HAPLN2	102097847	TP63
102089719	HDAC7	102088934	TRAF3IP3
102093605	HEBP2	102092880	TRPM5
102092777	HOXB4	102084127	TULP1
102085495	IL18RAP	102088771	UMODL1
102090585	IL1B	102095381	USP2
102087878	IL21R	102084462	VTCN1
106145995	IL26	102097494	ACLY
102097240	IL6	102086133	ADCY8
102098721	ITGA2B	102097423	ALCAM
102088145	KYNU	102095105	AMBP
102095356	LGI3	102088051	ARL6
102083884	LIMK1	102085872	ARR3
102083777	LOC102083777	102096898	ATG4C
102083958	LOC102083958	102090046	ATL1
102084531	LOC102084531	102093655	BID
102085537	LOC102085537	102093519	CADM2
102086565	LOC102086565	102086515	CAMK2G
102086616	LOC102086616	102097653	CARM1
102088912	LOC102088912	102084539	CD79B
102088955	LOC102088955	102085944	CD8A
102090507	LOC102090507	102094002	CHID1
102090750	LOC102090750	102087947	CIB3
102093315	LZTS2	102086373	CMTM3
102084879	MAPK1	102085175	CNR2
102086874	MAPK1IP1L	102092022	COL1A1
102085097	MEMO1	102084264	CPNE3
102097689	MMP7	102095018	CRLF2
102084446	MYOC	102087716	DCLRE1C
102094168	MZB1	102090984	DCSTAMP
102096260	NFAM1	102087959	DCTN2
110359736	NFKBIE	102093630	DNAH1
102086291	NOS2	102096308	DND1
102097026	PCDH8	102091637	EPCAM
102085098	PCNP	102091887	FBLN7
102096804	PGM3	102096791	FGF18
102085216	PKP1	102085235	FGFR1
102086405	PLEK	102098479	FLRT2
102092836	PLVAP	102097462	FREM1
102084689	PLXNB2	102090738	FRMPD3
102094614	POLR3D	102092138	FUT7
102094061	PPIL6	102085993	GCGR
102091654	PRKCD	102093640	GRB7
102088471	PRKCZ	102097916	HAT1
102083659	PSMA7	102088426	HGSNAT
102094054	PTPRZ1	102092233	HOXB7
102098713	RAB11FIP3	102090585	IL1B
102089141	RAB27A	102088910	IL1RAPL2
102092547	RBP4	102094198	IQCG
102091604	RELT	102097408	ITGB1BP1
102098560	RFX5	102093183	ITGB1BP2
102085329	RIMS1	102093503	ITIH4
102091161	RIMS2	106146133	JAML
102087387	RPS6KA1	102095356	LGI3
102086198	RXRG	102083575	LOC102083575
102096689	S100A14	102083958	LOC102083958
102094232	SCTR	102085858	LOC102085858
102084677	SEC22C	102088729	LOC102088729
102084612	SEMA3E	102090507	LOC102090507
102089296	SGK2	102096503	LOC102096503
102084113	SIGIRR	102098325	LOC102098325
102088226	SIGLEC1	106145765	LOC106145765
102087231	SIRT7	102089969	MAPK6
102088182	SLCO4C1	102098592	MMD2
102089877	SRCIN1	102086395	MYBPC3
102084188	TAF9B	102087678	NFATC2
102097340	TFDP2	110359736	NFKBIE
102084767	TLR2	102089338	NPPC
102091177	TNNT3	102097007	NPY5R
102096667	TNR	102089663	NR1H4
102087310	TOR2A	102092870	NR2C1
102094377	TRPC3	102097026	PCDH8
102086708	TRPM2	102097510	PCDH9
102092880	TRPM5	102085098	PCNP
102093421	TRPV4	102087300	PDZK1IP1
102087379	TUBA4A	102094436	PIWIL2
102095057	UNC13A	102085789	PKNOX1
102084959	VEZF1	102091907	PMCH
102086421	VSIG1	102096902	POU2AF1
102089979	WFDC3	102086913	PPP2R5C
102088587	XRCC4	102090083	PRDM16
102097205	ZAR1	102091654	PRKCD
102086133	ADCY8	102088471	PRKCZ
102097423	ALCAM	102092458	PROK2
102095087	ATXN3	102089141	RAB27A
102088319	BCL2A1	102089546	RBPMS
102092756	BMPR1B	102098560	RFX5
102088229	C2CD2	102093778	RNF4
102091061	C8A	102091507	RPS6KB1
102094005	CCNA2	102096882	RUNX2
102085944	CD8A	102092373	SBNO2
102086373	CMTM3	102086767	SIGLEC15
102087714	CNIH1	102087867	SKOR2
102092022	COL1A1	102083947	SPARCL1
102094019	CPLX3	102083691	ST3GAL6
102084264	CPNE3	102097093	ST6GAL1
102095018	CRLF2	102084930	SUSD4
102090984	DCSTAMP	102097894	SYNJ1
102088154	ENAH	102085479	SYT9
102091191	GHRH	102087058	TG
102098973	GHRL	102097761	THBS4
102084393	GJA3	102084767	TLR2
102093102	GNRH1	102095033	TMF1
102085706	GPR142	102086077	TNFRSF13C
102092080	GPR171	102086419	TRIM67
102084857	GPR37	102094377	TRPC3
102091918	GPR85	102092398	TSPAN32
102091723	GRB14	102095057	UNC13A
102083417	HDAC11	102096452	USP44
102098934	HDAC5	102084959	VEZF1
106145636	HMOX2	102097068	WDR61
102090251	HOXA9	102093823	XCR1
102094341	IFITM10	102097205	ZAR1
102090864	IGSF5	102094162	ABR
102092650	IL4R	102094294	ACOD1
102089099	IRF2	110365053	ADGRB1
102084004	KIFC3	102087041	AK7
102083575	LOC102083575	102091061	C8A
102087069	LOC102087069	102094005	CCNA2
102089278	LOC102089278	102097310	CLDN16
102095533	LOC102095533	102091543	CPS1
102096761	LOC102096761	102084189	CSPG5
102097596	LOC102097596	102096482	CYFIP1
106145650	LOC106145650	102094579	EMB
102098592	MMD2	102093381	GGT1
102093954	NPDC1	102088156	GPR119
102095727	NR1D1	102091918	GPR85
102091357	NTSR1	102089214	GPR89B
102094040	NUP54	102098934	HDAC5
102091578	PGC	102098182	HEPACAM
102098032	PGM1	102096111	HPS4
102090627	PIK3CG	102090263	HTRA3
102086659	PLCE1	102092650	IL4R
102091907	PMCH	102090447	IL-8
110365216	PRC1	102094984	LMO2
102091217	PROK1	102086616	LOC102086616
102089795	PTPRC	102087069	LOC102087069
102098355	REL	102088834	LOC102088834
106145667	RGCC	102089278	LOC102089278
102095216	RPS15A	102093315	LZTS2
102091507	RPS6KB1	102093782	MUC5AC
102090709	RPS8	102094562	PIP5K1C
102096882	RUNX2	102084689	PLXNB2
102086241	SEC61A2	110365216	PRC1
102089742	SIAH1	102087178	PTPRO
102097599	SLX4	102091020	RASGRP3
102084930	SUSD4	102091770	RBFOX2
102091989	TENM1	102098355	REL
102097761	THBS4	102090657	RIPOR2
102091522	TIFA	102087498	SEC31A
102092005	TIMP2	102085013	SLC7A11
102095396	TNFAIP8	102088182	SLCO4C1
102092398	TSPAN32	102097599	SLX4
102097846	USP8	102090405	STX11
102091634	WNT1	102085811	TMEM63A
102096242	AIFM3	102096667	TNR
102087041	AK7	102097416	TRAP1
102096065	AKAP6	102097810	TRPV2
102091518	ANGPTL7	102094952	TTC6
102089356	ARL11	102086421	VSIG1
102089406	ASXL2	102089979	WFDC3
102086114	ATP6V0C	102087258	WNT11
102093655	BID	102093060	XKR7
102088190	CARD11	102086761	ACVR1C
102088756	CD5	102085351	AJAP1
102084539	CD79B	102090461	ALDOC
102097073	CDH17	102093451	ALYREF
102087951	CDH8	102091518	ANGPTL7
102093477	CHAT	102087227	B3GNT5
102089163	CHRNA4	102087382	BAALC
102097310	CLDN16	102089940	C1QL1
102093355	COL6A6	102092365	CACNB3
102096317	COLEC11	102083707	CAMK2B
102095140	CXCL13	102097362	CCR10
102083638	DGKB	102088756	CD5
102085395	DLK1	102087951	CDH8
102096612	DNAJA3	102087252	CERK
102096308	DND1	102089163	CHRNA4
102090313	DUSP26	102097627	CHRNB4
102095709	FCHO1	102093355	COL6A6
102085573	FOXL2	102095140	CXCL13
102094900	FOXN1	102096612	DNAJA3
102095466	FYN	102087004	DNM1
102087801	GDF2	102087155	DOCK2
102095287	GFI1B	102084541	ETS1
102095257	GP9	102084924	FAM19A3
102092174	GPR180	102086701	FAM19A5
102093640	GRB7	102085573	FOXL2
102088426	HGSNAT	102089273	GDF9
102096111	HPS4	102095287	GFI1B
102096271	HS3ST5	102091301	GJB7
102088519	IL17B	102085706	GPR142
102090447	IL-8	102084857	GPR37
102092033	INS	102091723	GRB14
102097408	ITGB1BP1	102096776	HCK
102097263	ITGB3BP	102098930	IFNG
102083685	LOC102083685	102097403	IGFALS
102084650	LOC102084650	102091062	IL12RB2
102085451	LOC102085451	102088519	IL17B
102088729	LOC102088729	102097240	IL6
102088834	LOC102088834	102098721	ITGA2B
106145765	LOC106145765	102088145	KYNU
102089465	LRRK1	102083884	LIMK1
102089676	MAD1L1	102083685	LOC102083685
102089387	MAL	102084531	LOC102084531
102093733	MAPKBP1	102084577	LOC102084577
102098589	MCHR1	102093998	LOC102093998
102098948	MSTN	106145650	LOC106145650
102093782	MUC5AC	102086278	LRRC32
102086094	NPY2R	102099038	MAEA
102098640	NRG3	102089900	MTHFR
102088494	PAK2	102094638	NPNT
102097929	PGF	102098640	NRG3
102098142	PIP5K1A	102094040	NUP54
102085789	PKNOX1	102098034	PDE3B
102090291	PRKCB	102092342	PDX1
102097692	PSMA6	102098104	PGM2
102091020	RASGRP3	102098142	PIP5K1A
102091770	RBFOX2	102086659	PLCE1
102093778	RNF4	102094101	PTAFR
102091397	SHC3	102093406	PTHLH
102086767	SIGLEC15	102084643	RNASEL
102094891	SNPH	102095216	RPS15A
102085479	SYT9	102086198	RXRG
102094570	TBX1	102085425	SAE1
102083679	TBX20	102084633	SLC11A1
102090436	TPD52	102095483	SLC16A8
102098965	VRK2	102085429	SLC8B1
102093823	XCR1	102094891	SNPH
102094294	ACOD1	102098504	SYT7
102094742	ADAD1	102092005	TIMP2
102085466	ADCY5	102091980	TLCD2
102095911	ADTRP	102095396	TNFAIP8
102088326	AHSG	102091921	TNFAIP8L1
102085351	AJAP1	102093421	TRPV4
102093451	ALYREF	102097846	USP8
102092244	APOD	102091634	WNT1
102097705	BCL10	102093861	ABCC9
102093209	CCDC39	102083697	ACVR2B
102097386	CDH10	102096065	AKAP6
102085175	CNR2	102086972	APLF
102088745	CNTFR	102092244	APOD
102087010	COL18A1	102096317	COLEC11
102084189	CSPG5	102094019	CPLX3
102087567	DCHS2	102084843	CRIM1
102098477	DKK1	102098477	DKK1
102091801	DLK2	102085395	DLK1
102087155	DOCK2	102084333	DPP8
102091637	EPCAM	102086643	ELMO2
102085701	EPS8	102085701	EPS8
102093670	FAIM	102086149	EXOC1
102086701	FAM19A5	102090612	FGF16
102094644	FASTKD1	102094900	FOXN1
102090604	FURIN	102086963	FREM2
102096637	GPR6	102090604	FURIN
102096203	GTPBP1	102089384	GFAP
102096776	HCK	102084393	GJA3
102084182	HNRNPK	102096204	GNAI3
102090263	HTRA3	102095813	GPC3
102098930	IFNG	102092174	GPR180
102095462	IFRD2	102094756	GRID2
102086922	IGF2BP1	102083417	HDAC11
102091062	IL12RB2	106145636	HMOX2
102086260	IL4I1	102084182	HNRNPK
102094007	ITGB8	102096271	HS3ST5
102091688	LAG3	102096684	IL17RE
102083788	LOC102083788	102092725	IL34
102084577	LOC102084577	102084730	KIRREL3
102093998	LOC102093998	102085451	LOC102085451
106145681	LOC106145681	106145681	LOC106145681
110357573	LOC110357573	102093658	LRRFIP1
102085780	MAP2K4	102091011	MAP3K13
102094411	METRNL	102091582	MB
102089900	MTHFR	102085546	NHEJ1
[truncated: 904 more rows]
