# Supplementary material for: Intestinal Immune Development Is Accompanied by Temporal Deviation in Microbiota Composition of Newly Hatched Pigeon Squabs
Source: Microbiol Spectr. 2022 May 17;10(3):e01892-21. doi: 10.1128/spectrum.01892-21 (PMC9241753; doi:10.1128/spectrum.01892-21)
Supplement: SUPPLEMENTAL FILE 8 — Supplemental material. Download spectrum.01892-21-s008.xlsx, XLSX file, 0.03 MB [file spectrum.01892-21-s008.xlsx]

## Sheet: Sheet1
Additional File 8 Regionally DE immune-related genes list
Jejunum-enriched immune-related genes						Ileum-enriched immune-related genes
ID	log2FoldChange	pvalue	padj	gene_name		ID	log2FoldChange	pvalue	padj	gene_name
102092127	-9.08721	0	0	SLC10A2		102089558	1.00255	4.97895e-05	0.00140309	F2RL2
102086844	-7.27325	2.34006e-11	7.4045e-10	FOXI1		102092065	1.00342	3.84814e-08	7.46487e-06	CD101
102089379	-7.18906	2.73131e-12	9.70388e-11	GPRC6A		102096513	1.00758	2.55338e-45	4.4748e-43	PLA2G7
102090251	-6.17459	4.2954e-08	8.92679e-07	HOXA9		102098354	1.01327	5.51233e-06	0.000206459	SUCNR1
102085436	-5.10885	3.04302e-33	5.63532e-31	SLC13A3		102087316	1.01633	3.07894e-24	2.53922e-22	AK2
102095911	-4.45965	0.000307894	0.00296287	ADTRP		102092805	1.02744	3.80853e-30	4.01238e-28	CASP6
102086876	-4.28759	0.000701225	0.012271	NTRK1		102088250	1.02846	8.80552e-08	1.74067e-06	QPCT
102083707	-4.14806	0.00105705	0.00852468	CAMK2B		102091835	1.02954	0.00356014	0.0433056	SLC46A2
102093406	-3.87188	3.92262e-10	1.07187e-08	PTHLH		102091062	1.03569	2.6156e-05	0.00200214	IL12RB2
102091301	-3.61093	4.28612e-09	1.01453e-07	GJB7		102089809	1.04205	7.57873e-07	1.29335e-05	PFKL
102086274	-3.44403	0.00149172	0.0115351	LOC102086274		102087798	1.04254	0.000120466	0.00129458	SRGAP2
102085993	-3.43586	0.000447408	0.00409002	GCGR		102086225	1.05097	4.41449e-09	1.36919e-07	PRLR
102093355	-3.35809	5.79555e-10	1.74619e-07	COL6A6		102087936	1.06118	1.73021e-10	6.4234e-09	F2
102088343	-3.3016	4.66014e-20	3.9867e-18	IL17REL		102097541	1.06611	0.000643194	0.00557966	IL10RB
102086198	-3.23323	0.00035758	0.00338383	RXRG		102089566	1.07109	1.76935e-14	7.73339e-13	SLC22A3
102084210	-3.20305	1.83478e-12	6.63505e-11	LOC102084210		102090900	1.0793	1.32503e-07	7.75063e-06	GPLD1
102087300	-3.19873	2.07219e-18	1.53138e-16	PDZK1IP1		102087462	1.08956	7.98656e-05	0.00209391	LNP1
102095757	-3.15549	2.33695e-06	4.6742e-05	RAB27B		102092547	1.09264	0.00101015	0.0161038	RBP4
102087950	-3.1537	2.55848e-06	5.05943e-05	KNG1		102088336	1.11636	2.2657e-48	4.39304e-46	ACAA1
102097018	-3.12671	5.20714e-07	9.08185e-06	LPL		102091563	1.11812	5.44729e-16	3.4856e-14	CAPN10
102092547	-3.10728	0.00253264	0.0180383	RBP4		102090767	1.12361	3.63045e-05	0.000437912	NTRK3
102097626	-3.08943	1.23693e-103	6.63068e-101	CLDN2		102086801	1.128	1.8728e-10	1.92282e-08	DUSP4
102085013	-2.95831	1.26607e-11	5.46004e-10	SLC7A11		102095742	1.13119	3.82309e-56	9.29061e-54	PCSK5
102095074	-2.83636	1.46626e-33	2.74766e-31	UNC119		102094936	1.13212	1.0107e-16	5.27821e-15	POLR2F
102092103	-2.82171	8.05901e-07	1.72594e-05	LOC102092103		102085053	1.13876	1.99528e-09	1.71314e-07	APOB
102093388	-2.80954	4.37203e-06	6.37477e-05	PCDH15		102095474	1.14001	4.51918e-10	1.57034e-08	UGT1A1
102086067	-2.79221	2.17893e-14	9.43304e-13	SCARA5		102093186	1.14143	4.44804e-10	1.36932e-07	SHH
102086761	-2.68673	6.09974e-06	8.58485e-05	ACVR1C		102087094	1.15899	8.93253e-05	0.00126673	SLC7A6
102092212	-2.67695	6.29585e-07	3.1295e-05	TH		102089687	1.15909	1.50979e-10	5.65847e-09	TINAG
102095010	-2.673	0.00728644	0.0436277	CACNA1C		102093549	1.16548	6.71364e-09	1.99772e-07	NT5E
102097627	-2.46839	0.00397699	0.0264065	CHRNB4		102087778	1.17854	3.30408e-05	0.00244969	AICDA
102090612	-2.46701	0.0047411	0.0305989	FGF16		102085621	1.18244	3.62833e-06	0.000372325	C1QL3
102097961	-2.42774	5.42034e-05	0.000632061	SSTR2		102085202	1.21074	4.30343e-13	2.19224e-11	PPARGC1A
102091322	-2.35748	2.24803e-11	7.1445e-10	ARHGDIG		102084063	1.22228	0.00604361	0.0374281	SEMA4A
102092177	-2.35561	3.42277e-06	5.11008e-05	NOV		102093970	1.22326	0.000892221	0.00737489	GJB1
102097861	-2.32891	3.80683e-23	2.95248e-21	PGR		102083817	1.22538	1.74894e-11	5.67193e-10	SCIN
102085313	-2.30768	0.00416228	0.0274067	FGB		102088331	1.23202	2.54804e-07	5.92447e-06	C6
102092406	-2.26763	0.00519321	0.0330834	CYTL1		102094414	1.259	3.997e-16	1.99587e-14	STBD1
102096761	-2.25526	0.00410351	0.0270686	LOC102096761		102097301	1.26899	7.85841e-15	4.59848e-13	FTH1
102093339	-2.20417	3.86013e-06	7.34731e-05	ISLR2		102097336	1.27054	1.70934e-30	1.8219e-28	CIDEC
102093421	-2.2018	0.00441844	0.028833	TRPV4		110359817	1.28147	3.87066e-29	4.03123e-27	MIF
102094797	-2.18948	1.7062e-08	3.71089e-07	IGFBP1		102097796	1.28163	8.84338e-08	1.74626e-06	NRG4
102087061	-2.17122	2.26096e-05	0.000284195	LIN7A		102095341	1.30089	1.34296e-13	7.36569e-12	SSX2IP
102092493	-2.15753	9.52753e-06	0.000848549	IGF2BP3		102090298	1.31815	7.23163e-17	3.8204e-15	METTL7A
102087472	-2.10111	1.39676e-16	7.15094e-15	CHL1		102096525	1.34326	9.58212e-06	0.000334964	ANGPTL3
102084730	-2.06943	0.000784914	0.0132516	KIRREL3		102090116	1.35599	4.61612e-05	0.00132113	CRHBP
102098325	-2.06417	0.00102743	0.00831153	LOC102098325		102093566	1.35732	1.46045e-61	6.21322e-59	A1CF
102090891	-2.06388	8.09658e-08	1.61453e-06	ANGPTL5		102083877	1.36083	3.90707e-19	2.43871e-17	ACE
102085512	-2.06159	6.08329e-25	5.2533e-23	DACT2		102092105	1.36678	0.00149604	0.0225743	ZFPM1
102092563	-2.04825	0.00167727	0.0127322	EBF3		102084894	1.36801	4.06438e-43	6.67364e-41	HMOX1
102092360	-2.04458	3.96996e-07	7.07298e-06	FFAR4		102084677	1.37713	0.00275303	0.0193808	SEC22C
102095533	-2.03276	0.00752702	0.0446898	LOC102095533		102085519	1.38194	0.000237497	0.00504558	NAIP
102098648	-2.01968	1.77925e-08	4.9658e-07	FOS		102084127	1.39006	0.00172963	0.0130427	TULP1
102088377	-2.00976	1.15325e-15	5.5024e-14	RXFP3		106146008	1.41515	0.00506833	0.032401	TMEM269
102083697	-1.99399	1.19058e-05	0.000158506	ACVR2B		102086048	1.42292	2.1577e-05	0.000348158	TNFRSF17
102091364	-1.9884	2.66758e-05	0.000328731	CNTN3		102094168	1.44478	4.15346e-05	0.0004964	MZB1
102089421	-1.98413	4.98367e-06	9.22917e-05	S100P		102084507	1.44901	1.55848e-07	3.79753e-06	PTGR1
106145671	-1.97979	3.83227e-05	0.00276827	SEBOX		102088155	1.48512	0.000109978	0.00153201	GJA8
102097510	-1.95478	0.000604939	0.00528807	PCDH9		102093787	1.48523	9.4141e-06	0.000163661	LOC102093787
102090093	-1.94322	0.000742718	0.0127988	NR4A2		102088820	1.49552	1.08842e-35	2.19651e-33	CDA
102096259	-1.92879	1.60381e-16	8.1651e-15	OPRM1		102084772	1.51947	6.77036e-06	9.46292e-05	MLNR
102094876	-1.87695	2.28611e-30	1.07912e-26	LOC102094876		102083559	1.54188	2.99121e-18	7.08337e-16	MME
102085665	-1.87357	1.73761e-05	0.000287308	TNFRSF6B		102098978	1.58583	1.09618e-20	3.28452e-18	CAT
102090585	-1.87228	0.00513919	0.0385035	IL1B		102085786	1.59854	0.000790722	0.013307	FGG
102096781	-1.85629	0.000273722	0.00266926	NINJ2		102084557	1.61138	0.00168918	0.0155608	PI4KB
102084061	-1.84417	1.16495e-10	4.45862e-08	LOC102084061		102097855	1.6653	0.000234029	0.0108937	EOMES
102096827	-1.83979	0.00339913	0.0417974	OSTN		102093614	1.71361	7.95472e-11	3.13823e-09	PCDH1
102092918	-1.83631	2.94421e-32	5.03748e-30	LOC102092918		102093355	1.72474	4.37981e-06	6.381e-05	COL6A6
102092703	-1.82627	0.000110193	0.00120046	CNR1		102097479	1.73689	0.000168614	0.00223414	PKHD1
102091917	-1.80729	0.00134519	0.0105361	MEGF10		102093931	1.754	0.000909377	0.00750308	HAPLN4
102097634	-1.80477	0.0029439	0.0205004	CRYAB		102084533	1.77234	3.12006e-12	1.1042e-10	CCL20
102087186	-1.78637	0.000646581	0.00701436	NPY		102085242	1.77436	0.000263441	0.00258095	RUBCN
102085216	-1.77864	0.00151892	0.0142742	PKP1		102095846	1.77493	0.00434882	0.0284295	BMX
102090757	-1.76462	6.80553e-33	7.95112e-31	SYTL5		102087379	1.79013	2.30257e-08	1.6022e-06	TUBA4A
102097761	-1.75938	0.000650452	0.00705149	THBS4		102097362	1.9099	0.000699472	0.0245787	CCR10
102092482	-1.73226	5.17978e-14	2.17527e-12	HSPB7		102098560	1.92267	0.000310494	0.0132837	RFX5
102097653	-1.70753	0.00563616	0.0353857	CARM1		102097847	1.93356	4.53072e-05	0.000688398	TP63
102085786	-1.7061	2.84275e-11	8.82658e-10	FGG		102096836	1.93654	6.98046e-106	3.97581e-103	ABCD2
102094294	-1.70085	0.000151669	0.00795475	ACOD1		102097183	1.94148	3.02848e-06	0.000319987	CNTNAP1
102091517	-1.69369	4.96588e-18	2.82838e-16	CGREF1		102096352	1.96945	2.05148e-50	4.29774e-48	PCK1
102089663	-1.68029	1.83979e-06	2.92091e-05	NR1H4		102085680	2.01054	1.20327e-25	1.46827e-23	IL18R1
102083765	-1.63965	0.000120516	0.00673941	SPP1		102085313	2.06009	2.00606e-05	0.0006459	FGB
102090041	-1.62534	0.000295295	0.00358502	HAPLN3		102086501	2.09811	4.54397e-11	1.84347e-09	SFRP1
102086579	-1.61805	5.37216e-54	1.23941e-51	WIF1		102093778	2.12809	0.000882348	0.00730653	RNF4
102090447	-1.61728	0.000260737	0.00323424	IL-8		102090106	2.24566	9.02212e-08	1.77962e-06	LECT2
102086659	-1.58648	0.0022828	0.0165762	PLCE1		102087042	2.24591	2.2654e-07	1.25987e-05	LAMP3
102098941	-1.57605	0.00223407	0.0162938	HRH3		102084537	2.30606	0.00805909	0.0470779	LOC102084537
102088367	-1.57274	0.000420644	0.00389171	HAND1		102094713	2.44924	0.000954663	0.00975802	HSD3B7
102094210	-1.5606	3.21938e-06	4.8533e-05	SNCA		102088326	2.46195	0.000174213	0.0039248	AHSG
102098458	-1.55385	0.00262997	0.0346604	CDHR1		102091530	2.47561	8.46418e-13	4.18977e-11	ALB
102098555	-1.53652	8.46863e-09	1.84499e-06	CAMP		102095964	2.60515	3.11445e-33	3.71006e-31	WNT16
102086260	-1.53418	0.000524393	0.00467135	IL4I1		102090739	2.74031	2.36127e-07	1.30332e-05	ONECUT1
102092409	-1.52998	2.71341e-08	5.7774e-07	ANOS1		102086922	2.79194	0.000429003	0.0171613	IGF2BP1
102097783	-1.49637	0.00402998	0.0266802	GPR17		102093381	3.58209	5.67961e-07	9.87754e-06	GGT1
102092325	-1.49597	2.35479e-09	7.6269e-08	GPX2		102094160	6.41759	5.57238e-43	4.81257e-40	LOC102094160
102093605	-1.46289	0.00380964	0.0255086	HEBP2		102088706	7.31261	4.1936e-12	5.64866e-10	MOV10L1
102091459	-1.4544	0.00497453	0.03761	CLDN11		102095165	9.08537	6.95026e-22	2.31918e-19	SFTPC
102086466	-1.44951	2.56962e-07	4.74028e-06	SLIT2
102086122	-1.44357	1.22628e-21	1.17701e-19	LOC102086122
102089115	-1.44234	0.00102292	0.0103748	LOC102089115
102086461	-1.43742	0.0020549	0.0183057	SYTL1
102094627	-1.42244	0.00557387	0.035055	ADRA1A
102093180	-1.41969	3.67598e-09	8.8272e-08	ANO6
102096742	-1.4015	4.87991e-06	9.05834e-05	RSAD2
102085549	-1.39681	4.02012e-12	1.40635e-10	RAB3B
102084424	-1.39619	0.00126034	0.0122529	SEMA3A
102088912	-1.39458	0.005417	0.0342338	LOC102088912
102096086	-1.39446	0.000319743	0.00384204	JAK3
102088319	-1.3838	0.00286578	0.0240076	BCL2A1
102095843	-1.38194	1.71844e-13	9.32755e-12	ETV7
102085875	-1.3776	6.75734e-07	1.16298e-05	ZFPM2
102091070	-1.36972	0.000103738	0.00113694	TRPC6
102092228	-1.35505	1.0958e-06	1.81399e-05	AQP3
102095974	-1.34715	3.86758e-19	2.42235e-17	AGR2
102083536	-1.33986	1.68327e-09	4.29082e-08	CCKAR
102091103	-1.33282	2.03528e-18	1.19661e-16	CNTNAP5
102097170	-1.3324	0.000492152	0.0044269	LDB3
102090817	-1.33122	1.21734e-14	5.38526e-13	GCG
102091728	-1.32447	6.22875e-07	1.07607e-05	CNTN1
102088955	-1.32309	0.000543147	0.0205655	LOC102088955
102089526	-1.31719	6.4054e-44	1.60044e-41	LOC102089526
102094693	-1.30639	1.50862e-17	8.30699e-16	FAT3
102093638	-1.29609	0.00278864	0.0234989	LOC102093638
102084338	-1.29507	4.45103e-05	0.000528843	C1QTNF4
102083457	-1.2866	2.75835e-05	0.000439465	IL22
102092332	-1.28645	3.14032e-07	5.69507e-06	CDH19
102088866	-1.28334	0.000137165	0.00145431	PTPRT
102089780	-1.283	0.000233489	0.00232671	HMCN2
102088764	-1.27633	0.000221616	0.00281951	DNMT1
102094396	-1.26991	9.9134e-09	2.22789e-07	MMRN1
102091190	-1.26504	1.43962e-06	2.98959e-05	GPR156
102092975	-1.26346	2.62869e-25	3.08792e-23	RHOB
102096241	-1.25633	6.60195e-05	0.000756775	RAB34
102096130	-1.25516	0.000896606	0.0289882	LRG1
102098847	-1.24823	0.00580193	0.0361896	FLI1
102084571	-1.24344	3.70255e-06	5.4864e-05	HSPB8
102090984	-1.24318	0.00226648	0.0164906	DCSTAMP
102087718	-1.23937	5.03545e-06	9.31411e-05	CCL17
102095134	-1.22941	0.000109964	0.00119987	SSTR1
102088967	-1.2255	4.8429e-09	1.13746e-07	EEF1A2
106145995	-1.22455	0.00144398	0.0136515	IL26
102091371	-1.21517	6.50398e-16	3.20383e-14	CAV1
102091607	-1.21425	6.78608e-13	2.56073e-11	KLF17
102088443	-1.20505	0.00118236	0.0116395	GPR149
102097689	-1.20322	1.95492e-05	0.000319216	MMP7
102085292	-1.20229	3.39557e-18	1.96469e-16	AQP1
102096812	-1.19929	4.048e-06	5.95471e-05	GREM2
102088815	-1.1932	0.000139493	0.00147728	SMPD3
102084337	-1.19096	0.00477565	0.036492	LOC102084337
102084607	-1.18751	0.000516094	0.00461295	AOC1
102086077	-1.18678	0.000963694	0.00787363	TNFRSF13C
102091528	-1.17181	5.70225e-06	8.09417e-05	LAMB4
102093845	-1.15907	1.54027e-31	1.7014e-29	CD99
102085955	-1.1413	6.45515e-11	2.56592e-09	ASS1
102092749	-1.13372	0.000950718	0.0153558	STC1
102086950	-1.12674	1.7107e-10	6.36599e-09	FGL2
102094983	-1.12191	0.00695401	0.0419404	HDAC9
102088755	-1.12105	5.87992e-07	1.01967e-05	HAND2
102086346	-1.11801	0.000441055	0.00404563	PCOLCE2
102089772	-1.10156	1.5278e-07	2.91578e-06	PLP1
102091941	-1.08791	7.96203e-05	0.000896885	HOXB8
102092089	-1.08421	0.00130883	0.0102955	IGF1
102085661	-1.08122	2.35117e-12	8.40242e-11	PTPN13
102088558	-1.07855	1.03482e-20	7.03758e-19	ADAMTS12
102087679	-1.07669	4.89367e-27	4.64542e-25	NTS
102088657	-1.07169	0.00177987	0.025821	PTGES
102084759	-1.06624	0.000616692	0.0109749	ADM
102091526	-1.06577	0.00141615	0.0134774	IGFBP4
102089397	-1.06215	0.000285169	0.00276315	SBSPON
102087851	-1.05758	4.17431e-13	1.60508e-11	HOXA7
102094772	-1.04662	0.000259895	0.00322635	HBEGF
102094019	-1.04645	0.000441573	0.00835461	CPLX3
102086414	-1.04315	0.000420442	0.00484493	ENPP2
102097841	-1.02963	6.03175e-15	2.73469e-13	DPT
102084034	-1.02679	9.12839e-06	0.000159656	CD4
102084161	-1.01588	9.80624e-05	0.00108189	ADAM22
102085621	-1.01555	0.000123634	0.00132317	C1QL3
102089535	-1.00511	0.00220378	0.0160987	RASGEF1B
102085153	-1.00138	3.11545e-05	0.000947019	PTX3
102087027	-1.00102	1.49763e-12	5.47011e-11	CPE
