# Supplementary material for: Intestinal Immune Development Is Accompanied by Temporal Deviation in Microbiota Composition of Newly Hatched Pigeon Squabs
Source: Microbiol Spectr. 2022 May 17;10(3):e01892-21. doi: 10.1128/spectrum.01892-21 (PMC9241753; doi:10.1128/spectrum.01892-21)
Supplement: SUPPLEMENTAL FILE 9 — Supplemental material. Download spectrum.01892-21-s009.xlsx, XLSX file, 0.1 MB [file spectrum.01892-21-s009.xlsx]

## Sheet: Sheet1
Additional File 9 Temporally DE immune-related genes list in the jejunum and ileum
Temporally DE immune-related genes in Jejunum						Temporally DE immune-related genes in ileum
D7 Vs D0						D7 Vs D0
ID	log2FoldChange	pvalue	padj	gene_name		ID	log2FoldChange	pvalue	padj	gene_name
102096290	-8.31059	5.45773e-15	1.67541e-13	SEZ6L		102094160	-10.026	3.18779e-22	2.47873e-20	LOC102094160
102086963	-6.92115	3.49181e-86	2.47231e-83	FREM2		102095165	-8.79115	1.44429e-11	3.85187e-10	SFTPC
102086876	-6.06848	2.45914e-05	0.000212503	NTRK1		102088326	-7.91903	9.36242e-08	1.40565e-06	AHSG
102096827	-5.82057	9.4839e-07	1.06695e-05	OSTN		102096290	-7.35161	1.21938e-11	3.29018e-10	SEZ6L
102094120	-5.46382	1.58499e-05	0.000142403	NCAN		102085313	-7.1145	2.995e-13	1.00193e-11	FGB
102092212	-5.45883	8.01047e-14	2.20328e-12	TH		102092547	-5.98664	1.32474e-13	4.59191e-12	RBP4
102096352	-5.17608	2.46828e-199	1.35441e-195	PCK1		102086963	-5.76297	2.14918e-117	1.23664e-113	FREM2
102095038	-5.05232	0.00040012	0.00257922	TFAP2B		102084611	-5.70218	2.3155e-06	2.68481e-05	APOH
102092917	-4.92375	7.51894e-05	0.000583775	SCML4		110361814	-5.31217	9.30699e-06	9.49932e-05	HRG
102084253	-4.9056	1.90193e-05	0.000168261	GALR3		102088706	-5.31095	4.97843e-12	1.41287e-10	MOV10L1
102086922	-4.84262	9.30708e-30	8.84333e-28	IGF2BP1		102093477	-5.23194	1.60715e-11	4.25175e-10	CHAT
102087258	-4.50729	0.00163883	0.00878189	WNT11		102090156	-5.12271	3.63325e-15	1.46965e-13	SGIP1
102090156	-4.4695	4.15948e-25	2.93558e-23	SGIP1		102086922	-4.98465	1.54205e-28	1.81081e-26	IGF2BP1
102095168	-4.41946	0.00612654	0.0265911	DRD3		102084481	-4.66275	0.000502861	0.00341412	DGKI
102090826	-4.35196	0.00150443	0.00816738	FUT9		102093339	-4.4901	6.16592e-32	9.21525e-30	ISLR2
102097137	-4.16959	0.000235058	0.00161784	OPRL1		102092212	-4.44947	0.000102143	0.000822289	TH
102088326	-4.167	0.000584965	0.00358843	AHSG		102097569	-4.30744	0.000352132	0.00247773	CDH9
102093175	-4.11855	1.47968e-05	0.000133872	BMP3		102092917	-4.26822	0.000566407	0.00379877	SCML4
102092547	-4.04668	3.68429e-11	7.62891e-10	RBP4		102086541	-4.22829	0.00299091	0.0157706	NRCAM
102085479	-4.0229	1.58359e-06	1.71561e-05	SYT9		102089379	-4.22408	8.45591e-07	1.06817e-05	GPRC6A
102093363	-3.98293	0.00786183	0.0325737	TBX18		102090251	-4.2135	0.00345199	0.0177822	HOXA9
102095792	-3.9365	0.00103794	0.00590352	GAP43		102098222	-4.17736	0.0108933	0.0462822	NKX2-1
102092591	-3.90328	0.00206251	0.0106971	COCH		102088798	-4.17556	0.00017504	0.00133181	WFIKKN2
102092350	-3.88566	0.0093237	0.0375911	VPS45		102095105	-4.01107	2.7962e-06	3.16875e-05	AMBP
102084730	-3.83165	6.15041e-06	5.97324e-05	KIRREL3		102093205	-3.96061	0.0056244	0.0266771	YJEFN3
102090997	-3.73286	1.27094e-05	0.000116817	GPR22		102085479	-3.9404	0.000128053	0.00100623	SYT9
102093084	-3.61992	8.42464e-08	1.12341e-06	NMBR		102093084	-3.93518	4.65975e-07	6.21372e-06	NMBR
102085395	-3.6127	3.38774e-12	7.89358e-11	DLK1		102097885	-3.90802	0.00590094	0.0278141	CDHR4
102098189	-3.53907	3.88342e-07	4.66798e-06	TBX19		102093609	-3.90276	0.000795376	0.00505422	GJD2
102097386	-3.53618	2.99111e-10	5.56373e-09	CDH10		102086183	-3.84384	1.45441e-05	0.000143791	C5
102096065	-3.53224	7.74422e-25	5.34522e-23	AKAP6		102096271	-3.8281	2.28079e-09	4.38919e-08	HS3ST5
102083632	-3.49149	1.07309e-12	2.61994e-11	SYT6		102098217	-3.80228	5.87745e-07	7.6861e-06	CNTN5
102093339	-3.49083	2.81608e-57	7.63087e-55	ISLR2		102084253	-3.76717	1.98268e-05	0.000190218	GALR3
102092442	-3.48542	1.96127e-08	2.88868e-07	COL2A1		102097634	-3.75112	8.26078e-18	4.43194e-16	CRYAB
102091856	-3.44636	2.15504e-09	3.5645e-08	STXBP5L		102097386	-3.73011	1.12391e-07	1.6646e-06	CDH10
102083751	-3.44241	0.00622009	0.0269233	NODAL		102096967	-3.69701	7.94081e-08	1.20797e-06	SEZ6
102089685	-3.38342	0.000134596	0.000985732	XKR4		102091504	-3.69585	4.58584e-12	1.3079e-10	NCAM2
102099008	-3.37226	3.53607e-20	1.73631e-18	PHOX2B		102085395	-3.58738	1.41502e-08	2.3951e-07	DLK1
102096317	-3.36922	0.00163871	0.00878189	COLEC11		102088295	-3.47319	0.0100447	0.0433296	ARVCF
102091504	-3.31036	2.31741e-15	7.43639e-14	NCAM2		102092151	-3.45881	8.7136e-09	1.52049e-07	CDH7
102086893	-3.30026	0.0081271	0.0334675	IGDCC3		102094042	-3.42792	1.22396e-40	3.2012e-38	STEAP2
102094019	-3.26922	3.47922e-17	1.33041e-15	CPLX3		102094019	-3.33313	2.00764e-08	3.30292e-07	CPLX3
102096242	-3.21683	1.59295e-06	1.7249e-05	AIFM3		102087950	-3.33019	8.18949e-06	8.49051e-05	KNG1
102086137	-3.19364	4.23909e-13	1.07939e-11	SLC15A2		102099008	-3.26711	4.10999e-14	1.4944e-12	PHOX2B
102094210	-3.16914	1.26009e-46	2.60921e-44	SNCA		102092127	-3.23932	1.70017e-56	9.18239e-54	SLC10A2
102093611	-3.09821	0.00544635	0.0240866	SYT10		102090997	-3.20962	0.000349534	0.00246398	GPR22
102093605	-3.05794	4.33673e-11	8.90429e-10	HEBP2		102087788	-3.2093	5.9041e-05	0.000504038	PRSS56
102092490	-3.05298	1.36926e-05	0.00012486	CDH12		102087867	-3.2081	9.32435e-05	0.000758555	SKOR2
102091918	-3.05194	1.28445e-06	1.41103e-05	GPR85		102083632	-3.17932	1.50124e-09	2.98124e-08	SYT6
102093477	-3.02344	2.40838e-12	5.69016e-11	CHAT		102085235	-3.15647	0.000324554	0.00230981	FGFR1
102095057	-3.01791	7.17583e-15	2.17846e-13	UNC13A		102087912	-3.12776	6.12625e-41	1.63956e-38	SYT1
102097634	-3.00752	2.00689e-22	1.17152e-20	CRYAB		102096065	-3.12387	2.84338e-09	5.38185e-08	AKAP6
102091785	-2.97333	0.0018111	0.00956724	LRRC7		102091989	-3.10201	2.36681e-13	7.96409e-12	TENM1
102091357	-2.97246	2.58512e-06	2.7084e-05	NTSR1		102086137	-3.09615	3.65179e-09	6.78367e-08	SLC15A2
102084641	-2.97112	0.000218539	0.00151699	OPRD1		102086084	-3.08992	0.00598884	0.0281364	CDK5R2
102098059	-2.93976	1.37303e-13	3.67519e-12	CAMK4		102089685	-3.08606	0.000904407	0.00567343	XKR4
102098346	-2.93019	1.02203e-09	1.76913e-08	GNAO1		102092442	-3.08157	4.54163e-07	6.07734e-06	COL2A1
102098592	-2.92328	4.40414e-09	7.01499e-08	MMD2		102094210	-3.05257	6.64794e-29	8.13877e-27	SNCA
102090738	-2.91723	1.5754e-10	3.04388e-09	FRMPD3		102086198	-3.04728	1.82003e-06	2.1615e-05	RXRG
102086198	-2.89752	4.17352e-13	1.06393e-11	RXRG		102090738	-3.03816	3.60174e-10	7.82793e-09	FRMPD3
102091989	-2.8558	2.70457e-15	8.62829e-14	TENM1		102092490	-3.032	2.88943e-05	0.000265478	CDH12
102086183	-2.84448	0.00914298	0.0369643	C5		102085786	-3.02433	2.3853e-08	3.90471e-07	FGG
102087776	-2.82885	6.4194e-06	6.21249e-05	GJB3		102085840	-3.00022	3.18969e-29	4.05602e-27	MAPK10
102087178	-2.82167	1.46731e-08	2.18346e-07	PTPRO		102092486	-2.95531	4.01873e-09	7.42337e-08	TWIST2
102092756	-2.82137	3.062e-07	3.74417e-06	BMPR1B		102085329	-2.93026	3.23099e-15	1.31618e-13	RIMS1
102096525	-2.81464	3.72431e-06	3.77924e-05	ANGPTL3		102098059	-2.92776	9.91308e-08	1.48252e-06	CAMK4
110364407	-2.80186	7.37405e-08	9.89321e-07	FKBP1B		102093175	-2.92522	0.000990532	0.00615001	BMP3
102085022	-2.79003	1.69324e-06	1.8227e-05	SLC8A3		102097761	-2.90462	2.58581e-11	6.65716e-10	THBS4
102085840	-2.7438	6.63621e-41	1.10347e-38	MAPK10		102098592	-2.8821	3.07556e-11	7.87399e-10	MMD2
102097569	-2.74029	0.0111379	0.0435425	CDH9		102094170	-2.88029	1.16916e-06	1.43593e-05	SOX8
102094910	-2.73793	0.00115883	0.00651182	CTBP2		102096781	-2.86261	6.19579e-12	1.7433e-10	NINJ2
102091217	-2.7236	6.03045e-05	0.000479574	PROK1		102094054	-2.83342	1.0574e-19	6.64946e-18	PTPRZ1
102097627	-2.71953	1.84913e-14	5.40433e-13	CHRNB4		102092563	-2.78399	1.00157e-09	2.03281e-08	EBF3
102087912	-2.71305	3.18703e-46	6.35928e-44	SYT1		102091217	-2.78376	3.49998e-06	3.88782e-05	PROK1
102085313	-2.70348	4.37469e-07	5.20388e-06	FGB		102083724	-2.78289	2.99478e-36	6.44186e-34	UCHL1
102096967	-2.68894	2.31764e-06	2.44685e-05	SEZ6		102084189	-2.78132	0.00319365	0.0166868	CSPG5
102088967	-2.68468	8.3791e-50	1.8577e-47	EEF1A2		102083697	-2.76685	1.04385e-16	5.05795e-15	ACVR2B
102094659	-2.66422	0.00523111	0.0232518	MAPK8IP2		102096667	-2.71801	3.02198e-10	6.61788e-09	TNR
102085329	-2.65823	3.48391e-12	8.10904e-11	RIMS1		102091918	-2.70996	2.48248e-05	0.000232263	GPR85
102092151	-2.65095	3.31841e-09	5.39125e-08	CDH7		102091397	-2.70025	3.78009e-08	6.01262e-07	SHC3
102086708	-2.63167	8.3015e-11	1.65045e-09	TRPM2		102086708	-2.69366	5.495e-06	5.877e-05	TRPM2
102094896	-2.5878	8.68944e-12	1.93041e-10	ASTN1		102087108	-2.68193	0.0116316	0.0486926	VWA2
102092278	-2.57033	1.12872e-14	3.35695e-13	GALR2		102089942	-2.66503	4.71768e-14	1.70996e-12	LRP1B
102087739	-2.56514	1.78099e-40	2.87434e-38	FGF13		102091530	-2.65429	0.000512733	0.00347295	ALB
102096667	-2.54145	7.42039e-14	2.05644e-12	TNR		102088967	-2.65236	8.37456e-38	1.88969e-35	EEF1A2
102094042	-2.49149	4.07454e-15	1.27396e-13	STEAP2		102088755	-2.63857	4.9888e-51	1.9137e-48	HAND2
102089296	-2.4751	3.39758e-07	4.14067e-06	SGK2		102091856	-2.63323	1.89559e-05	0.000183161	STXBP5L
102098477	-2.46987	7.0121e-07	8.06226e-06	DKK1		102091161	-2.62254	2.13519e-05	0.000202904	RIMS2
102088822	-2.46452	0.00292378	0.014363	ADAM11		102097627	-2.59545	3.84797e-08	6.11636e-07	CHRNB4
102090251	-2.46124	1.58309e-06	1.71561e-05	HOXA9		102092703	-2.59186	2.3642e-18	1.32395e-16	CNR1
102090900	-2.4591	7.76509e-14	2.13847e-12	GPLD1		102095057	-2.57608	1.35359e-10	3.13107e-09	UNC13A
102084481	-2.45523	0.00210795	0.010907	DGKI		102093519	-2.57555	3.59325e-22	2.77524e-20	CADM2
102092781	-2.44524	2.42991e-05	0.000210225	HAPLN2		102096525	-2.56801	1.78289e-09	3.49235e-08	ANGPTL3
102083724	-2.43682	1.28486e-55	3.24153e-53	UCHL1		102085463	-2.55198	0.000178898	0.00135757	DSCAM
102094054	-2.43131	4.3736e-20	2.138e-18	PTPRZ1		102095946	-2.54048	1.12249e-11	3.05742e-10	CAMK2A
102098217	-2.42046	2.69134e-05	0.000229585	CNTN5		102086659	-2.53102	6.21808e-11	1.50173e-09	PLCE1
102092563	-2.41663	1.10158e-13	2.98133e-12	EBF3		102084370	-2.52588	1.96124e-116	9.02799e-113	NDRG1
102094396	-2.40365	2.33897e-23	1.4668e-21	MMRN1		102097833	-2.51506	7.11139e-13	2.26698e-11	JAKMIP3
102090771	-2.37783	1.62599e-05	0.000145847	CALCR		102096352	-2.50999	4.8709e-65	3.2031e-62	PCK1
102089942	-2.33138	7.25745e-20	3.46291e-18	LRP1B		102085022	-2.50659	9.27673e-07	1.16356e-05	SLC8A3
102084370	-2.32378	7.97019e-126	1.74938e-122	NDRG1		102091728	-2.50272	6.16914e-39	1.49462e-36	CNTN1
102097833	-2.32369	1.9551e-13	5.12082e-12	JAKMIP3		102097203	-2.47377	0.00183128	0.0104277	CDH20
102092703	-2.31058	4.55771e-24	3.00412e-22	CNR1		102095619	-2.44757	0.000362416	0.00254232	GPR12
102095946	-2.30482	3.5263e-18	1.46312e-16	CAMK2A		102098550	-2.44033	9.42518e-21	6.45625e-19	SNAP25
102090983	-2.28905	0.00184506	0.00972089	ITGBL1		102088815	-2.43136	5.59386e-26	5.62219e-24	SMPD3
102088755	-2.25117	1.36127e-58	3.83057e-56	HAND2		102087061	-2.38783	1.9314e-08	3.19347e-07	LIN7A
102092486	-2.24499	1.16589e-10	2.28483e-09	TWIST2		102085216	-2.38771	2.02511e-06	2.37685e-05	PKP1
102086659	-2.21755	2.9235e-09	4.77796e-08	PLCE1		102096670	-2.38549	1.54731e-26	1.61144e-24	PCDH17
102091728	-2.20958	1.23893e-37	1.74315e-35	CNTN1		102095134	-2.37489	1.52096e-22	1.22829e-20	SSTR1
110365053	-2.19002	5.78086e-09	9.08261e-08	ADGRB1		102098555	-2.35286	7.74563e-07	9.8876e-06	CAMP
102087867	-2.17989	1.27154e-06	1.40036e-05	SKOR2		102087739	-2.34861	1.33076e-25	1.30893e-23	FGF13
102091801	-2.16422	1.42458e-05	0.000129475	DLK2		110364407	-2.34156	7.9084e-05	0.000654747	FKBP1B
102083697	-2.15777	2.95705e-18	1.241e-16	ACVR2B		102085436	-2.31816	4.94156e-06	5.33716e-05	SLC13A3
102094888	-2.15296	5.90308e-06	5.75852e-05	NKIRAS1		102096242	-2.31059	0.000155133	0.00119576	AIFM3
102090291	-2.1384	0.0128937	0.0494416	PRKCB		102086466	-2.30509	1.46807e-24	1.34084e-22	SLIT2
102095115	-2.08672	7.03888e-16	2.41024e-14	SOX10		102090983	-2.30029	0.00747625	0.0339065	ITGBL1
102087004	-2.08337	1.35443e-06	1.48271e-05	DNM1		102092781	-2.29315	0.00438653	0.0216886	HAPLN2
102098833	-2.08252	2.26267e-14	6.55189e-13	DYNLL1		102093845	-2.27353	5.60907e-35	1.06693e-32	CD99
102098941	-2.07653	1.9451e-12	4.65065e-11	HRH3		102084857	-2.26159	0.00114729	0.00693864	GPR37
102088815	-2.07385	1.00349e-30	9.92146e-29	SMPD3		102087186	-2.25637	1.79422e-06	2.13526e-05	NPY
102094232	-2.0714	0.000220787	0.00153114	SCTR		102092756	-2.23734	5.45446e-05	0.000470539	BMPR1B
102087936	-2.06559	4.93747e-41	8.27271e-39	F2		102098477	-2.23514	2.53265e-05	0.000236189	DKK1
102096375	-2.05783	6.00303e-07	6.98253e-06	SOX11		102084338	-2.22657	1.65866e-17	8.61753e-16	C1QTNF4
102095619	-2.04758	0.000206508	0.0014449	GPR12		102094290	-2.22583	2.06189e-07	2.9222e-06	NLGN3
102095431	-2.03834	4.32054e-15	1.34513e-13	THRB		102092022	-2.21325	3.10975e-06	3.49073e-05	COL1A1
102094037	-2.03447	7.05123e-20	3.3866e-18	TENM2		102090499	-2.21265	1.9385e-25	1.85902e-23	ROBO2
102091160	-2.03173	2.27428e-10	4.29958e-09	FGF14		102086503	-2.18394	0.00710819	0.0325317	PTPRQ
102087326	-2.03105	8.52413e-17	3.14447e-15	STAB2		102087178	-2.1824	5.47544e-06	5.86153e-05	PTPRO
102096812	-2.02432	3.94982e-29	3.62739e-27	GREM2		102092861	-2.18007	2.93851e-30	4.04986e-28	CDH2
102094006	-2.0119	7.11903e-22	4.00655e-20	VEGFD		102094061	-2.17144	0.00760591	0.0343992	PPIL6
102095577	-2.00427	1.64804e-21	9.0432e-20	CPN1		102096375	-2.16857	9.27878e-06	9.47893e-05	SOX11
102086466	-1.99473	2.173e-31	2.19794e-29	SLIT2		102096720	-2.16684	2.32574e-24	2.06676e-22	RAB3C
102092089	-1.99241	2.76311e-24	1.84339e-22	IGF1		102093782	-2.15954	0.0024234	0.0132025	MUC5AC
102094972	-1.99166	1.75841e-06	1.88546e-05	MSMP		102094648	-2.14872	1.11299e-09	2.23899e-08	RSPH1
102090105	-1.99144	3.35578e-07	4.09201e-06	CTNND2		102098189	-2.12738	0.00648551	0.0300948	TBX19
102091397	-1.98133	1.97206e-06	2.09917e-05	SHC3		102091322	-2.12381	5.38636e-09	9.72332e-08	ARHGDIG
102094170	-1.97713	6.23725e-08	8.47163e-07	SOX8		102091723	-2.11888	0.00342651	0.0176747	GRB14
102096720	-1.95134	4.02045e-28	3.40714e-26	RAB3C		102093605	-2.10669	0.000311301	0.00222651	HEBP2
102092861	-1.94968	1.22301e-40	2.00328e-38	CDH2		110365053	-2.08896	9.67633e-06	9.85445e-05	ADGRB1
102092406	-1.94878	0.000123356	0.000910097	CYTL1		102087472	-2.05548	2.02227e-19	1.24119e-17	CHL1
102084802	-1.94129	2.1696e-14	6.29902e-13	PCLO		102091160	-2.04126	3.30379e-10	7.18714e-09	FGF14
102088994	-1.94069	6.07802e-16	2.08448e-14	TPBG		102092023	-2.02866	5.11694e-10	1.08645e-08	ADD2
102090499	-1.93786	1.06146e-22	6.38303e-21	ROBO2		102098833	-2.02678	8.17266e-15	3.19358e-13	DYNLL1
102087472	-1.93739	1.57954e-25	1.1367e-23	CHL1		102097295	-1.99659	8.20207e-05	0.000676627	IGSF9B
102088058	-1.93543	1.14818e-07	1.49919e-06	TACR1		102094006	-1.97363	1.83042e-15	7.68778e-14	VEGFD
102098978	-1.93464	2.58036e-12	6.07687e-11	CAT		102091459	-1.97298	3.62711e-05	0.0003242	CLDN11
102084338	-1.91764	1.93852e-19	8.95758e-18	C1QTNF4		102095115	-1.96777	2.07872e-05	0.000197947	SOX10
102083886	-1.91682	0.00199958	0.0104199	EGF		102084393	-1.9671	0.0013053	0.0077952	GJA3
102097108	-1.90959	3.3756e-30	3.23542e-28	PLXNA4		102090771	-1.96594	0.000131043	0.00102692	CALCR
102096271	-1.90874	2.70199e-06	2.82007e-05	HS3ST5		102098346	-1.96508	1.12968e-05	0.000113939	GNAO1
102091161	-1.90222	2.47215e-05	0.000213375	RIMS2		106145840	-1.96295	8.29769e-09	1.45121e-07	HOXB3
102094290	-1.88648	1.73743e-13	4.57229e-12	NLGN3		102094896	-1.96074	1.4897e-06	1.79044e-05	ASTN1
102085086	-1.87741	1.26737e-07	1.64309e-06	NOG		102094298	-1.95516	9.02971e-19	5.20872e-17	FOXP2
102090767	-1.86547	3.1019e-11	6.47183e-10	NTRK3		102097690	-1.94527	3.77237e-16	1.73116e-14	PCDH20
102092023	-1.85891	3.0562e-18	1.27772e-16	ADD2		102092089	-1.94441	5.42704e-13	1.75928e-11	IGF1
102097690	-1.85378	5.76312e-23	3.50401e-21	PCDH20		102086848	-1.93863	1.55853e-05	0.000152905	LRFN5
102089549	-1.84693	6.43029e-18	2.63318e-16	SPOCK1		102097734	-1.93828	2.10724e-08	3.46431e-07	CELSR1
102091322	-1.8462	3.80788e-09	6.1365e-08	ARHGDIG		102094888	-1.92677	8.86326e-05	0.000724163	NKIRAS1
102086701	-1.84429	0.00051316	0.00319618	FAM19A5		102091935	-1.92485	1.01596e-10	2.39338e-09	COL19A1
102087951	-1.8425	0.00118428	0.00662939	CDH8		102086414	-1.92319	2.07507e-12	6.1865e-11	ENPP2
102086419	-1.83135	4.52624e-05	0.000370834	TRIM67		102098941	-1.91828	1.51205e-10	3.46282e-09	HRH3
102091792	-1.80889	0.00389662	0.0181779	KL		102091364	-1.91461	2.20578e-10	4.91464e-09	CNTN3
102090173	-1.78565	4.57158e-06	4.56721e-05	AMPH		102087004	-1.89942	0.00837554	0.0372387	DNM1
102085920	-1.77141	2.59335e-16	9.15137e-15	LTBP2		102087326	-1.89746	2.43687e-14	9.01721e-13	STAB2
102086094	-1.76998	0.00214421	0.0110555	NPY2R		102084074	-1.85988	1.29327e-05	0.000129417	METTL11B
102093952	-1.75598	6.8986e-07	7.94424e-06	L3MBTL1		102091357	-1.83287	0.000994819	0.00617163	NTSR1
102097761	-1.74336	8.3461e-08	1.11361e-06	THBS4		102095359	-1.82728	0.00214141	0.0119224	IGSF11
102097295	-1.74175	0.00103472	0.00589288	IGSF9B		102087936	-1.8113	2.36799e-29	3.04479e-27	F2
102098550	-1.72637	4.08642e-15	1.27586e-13	SNAP25		102090721	-1.79242	5.17224e-06	5.56022e-05	DCDC2
102093658	-1.72061	0.000422937	0.00270879	LRRFIP1		102097961	-1.79097	2.24518e-05	0.000212131	SSTR2
102096670	-1.71992	5.36674e-13	1.35396e-11	PCDH17		102084061	-1.79001	3.81787e-11	9.58256e-10	LOC102084061
102090721	-1.71494	5.96396e-06	5.81016e-05	DCDC2		102098077	-1.78164	1.46515e-09	2.91208e-08	CDC42
102090679	-1.71001	2.26692e-08	3.30608e-07	FMOD		102085086	-1.78118	6.52036e-06	6.86831e-05	NOG
102093767	-1.70886	1.48853e-09	2.52292e-08	DOC2B		102089349	-1.77849	0.000306298	0.00219345	BRSK2
102087061	-1.70593	6.1549e-08	8.38052e-07	LIN7A		102090106	-1.77096	8.22847e-06	8.52708e-05	LECT2
102089349	-1.68198	5.16805e-06	5.11192e-05	BRSK2		102094396	-1.77027	4.12602e-08	6.5178e-07	MMRN1
102088866	-1.67838	3.37043e-09	5.46767e-08	PTPRT		102084802	-1.76247	6.68286e-09	1.18683e-07	PCLO
102099023	-1.66456	7.78973e-07	8.89115e-06	CNTN2		102093388	-1.75628	5.89699e-05	0.000503646	PCDH15
102090093	-1.66403	0.00362299	0.0171234	NR4A2		102096990	-1.75621	9.53147e-05	0.000774088	MST1
102088266	-1.65361	1.10459e-63	3.67342e-61	THBS2		102087859	-1.75427	4.41641e-26	4.47789e-24	LAMA1
102096689	-1.63382	0.00297113	0.0145468	S100A14		102092409	-1.7469	8.59679e-18	4.59081e-16	ANOS1
102084393	-1.6294	0.00666653	0.0285287	GJA3		102088994	-1.74042	9.24781e-12	2.56134e-10	TPBG
102093832	-1.62743	1.53642e-40	2.498e-38	RELN		102097599	-1.73871	0.000744877	0.00477551	SLX4
102086084	-1.62257	0.00277597	0.0137353	CDK5R2		102085875	-1.72639	1.73297e-12	5.24128e-11	ZFPM2
102094377	-1.62066	0.00306924	0.0149174	TRPC3		102093658	-1.70787	0.00121433	0.00729933	LRRFIP1
102097510	-1.59932	0.000237839	0.00163493	PCDH9		102096093	-1.68312	0.000166524	0.00127465	GPR15
102097203	-1.59931	0.00298904	0.0145987	CDH20		102092332	-1.67963	4.61526e-15	1.86359e-13	CDH19
102097183	-1.59388	0.0015733	0.00849562	CNTNAP1		102090125	-1.66407	0.00112335	0.0068183	GAL
102094172	-1.59342	0.00221156	0.0113388	MEIS1		102087985	-1.66396	6.48724e-08	9.98063e-07	PTPRN
102095466	-1.5877	0.0103347	0.040982	FYN		102092880	-1.65238	0.0048586	0.0236668	TRPM5
102093229	-1.58103	3.77839e-08	5.33698e-07	JAKMIP2		102085661	-1.633	1.12148e-27	1.24097e-25	PTPN13
102090905	-1.57169	4.64162e-15	1.43897e-13	PLXNB1		102092987	-1.62857	1.26016e-05	0.000126213	CPLX4
102092923	-1.57106	0.000370161	0.00241231	TSNARE1		102089452	-1.62733	0.00225796	0.0124335	IRS2
102085216	-1.56578	1.5332e-07	1.95767e-06	PKP1		102096259	-1.62382	4.54197e-18	2.46552e-16	OPRM1
102089772	-1.54171	5.18519e-15	1.59397e-13	PLP1		102088058	-1.62311	3.00574e-05	0.00027507	TACR1
102091935	-1.53904	9.89141e-09	1.51188e-07	COL19A1		102097170	-1.62037	6.19411e-07	8.03628e-06	LDB3
106145840	-1.53261	5.95027e-06	5.7994e-05	HOXB3		102092637	-1.61984	2.12994e-06	2.4872e-05	GPR27
102083658	-1.53227	2.11492e-07	2.64806e-06	ANGPT4		102089664	-1.618	0.00260851	0.0140242	PCDH10
102087788	-1.53191	0.00201387	0.0104845	PRSS56		102084161	-1.60882	4.37156e-21	3.11504e-19	ADAM22
102099025	-1.52846	8.47822e-22	4.7111e-20	KIF26A		102096812	-1.60837	1.80992e-10	4.07604e-09	GREM2
102092177	-1.52246	4.06859e-07	4.87454e-06	NOV		102092278	-1.57782	6.64658e-05	0.000558721	GALR2
102098077	-1.52102	3.40953e-09	5.52702e-08	CDC42		102089772	-1.57347	1.34879e-13	4.66824e-12	PLP1
102095356	-1.50865	0.00715073	0.0301642	LGI3		102096168	-1.56758	0.000137292	0.00107152	WSCD2
102093519	-1.50533	3.86341e-08	5.44624e-07	CADM2		102098243	-1.55721	6.82487e-20	4.37552e-18	COL24A1
102093186	-1.50435	1.74138e-26	1.33176e-24	SHH		102091070	-1.53687	1.60587e-05	0.000156946	TRPC6
102083756	-1.49957	6.87343e-08	9.2612e-07	GLI1		102086701	-1.53166	0.0016156	0.00935227	FAM19A5
102092637	-1.49344	1.06286e-08	1.61444e-07	GPR27		102094037	-1.53144	5.24113e-13	1.70381e-11	TENM2
102095134	-1.49012	2.82668e-09	4.62661e-08	SSTR1		102095498	-1.53089	0.000169042	0.00129044	RABGAP1L
102092332	-1.48942	1.37246e-10	2.67295e-09	CDH19		102089397	-1.53047	6.21533e-11	1.50173e-09	SBSPON
102098243	-1.48725	1.00183e-20	5.11378e-19	COL24A1		102092923	-1.5304	0.000691938	0.00448344	TSNARE1
102084930	-1.48515	0.00575039	0.025233	SUSD4		102091801	-1.51905	0.00151036	0.0088364	DLK2
102085875	-1.48263	3.95437e-12	9.11707e-11	ZFPM2		102085922	-1.5189	8.05711e-48	2.72709e-45	PTPN14
102094579	-1.47682	1.53177e-05	0.000138073	EMB		102088266	-1.51305	2.23035e-32	3.44522e-30	THBS2
102094298	-1.47515	4.14443e-13	1.05775e-11	FOXP2		102094756	-1.51285	0.00564318	0.0267519	GRID2
102087665	-1.47191	4.52291e-27	3.54548e-25	HOXA5		102095356	-1.49817	0.00803589	0.0359274	LGI3
102096641	-1.46998	6.37541e-19	2.85579e-17	DOCK3		102097108	-1.47866	6.45404e-14	2.3138e-12	PLXNA4
102094712	-1.46638	4.73436e-06	4.71268e-05	POSTN		102091061	-1.45349	0.00245506	0.0133404	C8A
102097599	-1.4569	0.00215769	0.0111157	SLX4		102090041	-1.43656	0.00399311	0.020036	HAPLN3
102093630	-1.45317	1.12549e-06	1.2527e-05	DNAH1		102094579	-1.43461	0.00236411	0.0129269	EMB
102090397	-1.45296	3.56636e-06	3.63071e-05	TRIM9		102085761	-1.43458	5.59566e-07	7.35101e-06	RXFP1
102086981	-1.4497	1.16224e-11	2.54336e-10	GPRC5B		102095577	-1.42595	0.000108838	0.000869497	CPN1
102092409	-1.44705	2.62573e-14	7.55336e-13	ANOS1		102096641	-1.42452	2.18495e-15	9.04474e-14	DOCK3
102093388	-1.44295	2.36906e-06	2.49633e-05	PCDH15		102086346	-1.41768	1.36758e-12	4.23068e-11	PCOLCE2
102085235	-1.43969	0.00951085	0.0382261	FGFR1		102087665	-1.4174	1.15942e-15	4.96007e-14	HOXA5
102094648	-1.43675	0.000130939	0.0009612	RSPH1		102089549	-1.41724	2.17658e-09	4.19566e-08	SPOCK1
102096990	-1.4288	0.000360151	0.00235127	MST1		102097943	-1.41599	1.36955e-14	5.21019e-13	TOX
102091352	-1.42316	0.00354044	0.0167993	FAM19A2		102085567	-1.41541	0.000761769	0.00486484	OMG
102085400	-1.41594	0.00787114	0.0326009	SLC1A3		102092708	-1.41087	0.000157612	0.00121325	HSPB3
102084111	-1.40788	9.88221e-07	1.10722e-05	COL16A1		102093767	-1.40472	0.000147163	0.00114236	DOC2B
102091917	-1.39928	0.0023195	0.0118177	MEGF10		102088672	-1.39169	3.88897e-06	4.28065e-05	P2RY2
102083465	-1.3975	3.09308e-10	5.74365e-09	ANK3		102085292	-1.35714	8.78092e-16	3.82768e-14	AQP1
102097734	-1.39048	3.5702e-08	5.06544e-07	CELSR1		102098746	-1.35641	0.00803544	0.0359274	LRRFIP2
102085661	-1.3844	1.90063e-19	8.80106e-18	PTPN13		102085687	-1.35055	1.0575e-12	3.31149e-11	LPIN1
102097462	-1.38232	5.57599e-06	5.46372e-05	FREM1		102093503	-1.34649	0.0050161	0.024292	ITIH4
102084242	-1.37966	2.44625e-13	6.33169e-12	SEMA3D		102094797	-1.32938	0.000347547	0.00245297	IGFBP1
102090438	-1.37113	1.3258e-07	1.71176e-06	DRAXIN		102095431	-1.32154	2.25933e-06	2.6263e-05	THRB
102096093	-1.36811	0.00410199	0.0189866	GPR15		102086419	-1.31511	0.00129063	0.00772161	TRIM67
102086848	-1.36786	1.76249e-05	0.000156937	LRFN5		102096138	-1.31222	0.00354697	0.0181618	GPR135
102087985	-1.36115	4.25401e-08	5.93965e-07	PTPRN		102094712	-1.28653	4.08389e-06	4.47595e-05	POSTN
102096781	-1.34877	2.08997e-05	0.000183052	NINJ2		102090105	-1.28351	0.00606186	0.0284154	CTNND2
102086125	-1.3472	9.5063e-10	1.65598e-08	STC2		102097861	-1.26595	3.45925e-05	0.000311861	PGR
102097943	-1.34393	6.18191e-12	1.39883e-10	TOX		102085920	-1.26269	3.97398e-06	4.3638e-05	LTBP2
102085990	-1.34386	3.13171e-06	3.23472e-05	GDNF		102091917	-1.26257	0.0106633	0.0455335	MEGF10
102091530	-1.33405	0.00627374	0.0271334	ALB		102085990	-1.23009	0.000340208	0.00240782	GDNF
102084161	-1.3244	1.29447e-13	3.47764e-12	ADAM22		102094972	-1.22877	0.00782478	0.0351886	MSMP
102086006	-1.30752	2.37845e-13	6.16346e-12	CUTA		102086006	-1.22498	2.05936e-15	8.61785e-14	CUTA
102087962	-1.30342	1.68273e-11	3.61745e-10	GJA4		102090065	-1.22278	1.802e-07	2.57928e-06	GADD45G
102089664	-1.30326	0.000575929	0.00354191	PCDH10		102086770	-1.21887	0.000625396	0.00412902	ELMOD1
102084880	-1.30034	0.00477211	0.0215239	NTN1		102099025	-1.21468	4.54077e-13	1.48664e-11	KIF26A
102097961	-1.29756	5.43289e-06	5.34238e-05	SSTR2		102094265	-1.21226	1.22768e-35	2.50056e-33	STMN1
102089780	-1.2957	3.22195e-06	3.3108e-05	HMCN2		102086125	-1.2074	1.07002e-06	1.32406e-05	STC2
102087859	-1.29554	2.47039e-13	6.38664e-12	LAMA1		102091179	-1.20547	4.98322e-11	1.22667e-09	AMIGO2
102085557	-1.29022	0.00271518	0.0135137	CADM1		102090682	-1.1913	0.0063017	0.0293663	PDE5A
102091070	-1.28088	2.2553e-05	0.000196279	TRPC6		102090905	-1.18185	2.71727e-09	5.16865e-08	PLXNB1
102085202	-1.26558	1.18611e-12	2.89266e-11	PPARGC1A		102086981	-1.16943	1.72873e-07	2.48678e-06	GPRC5B
102090682	-1.26169	0.00201046	0.0104692	PDE5A		102090397	-1.16621	0.0046656	0.0228427	TRIM9
102091312	-1.24122	7.32743e-17	2.73056e-15	GPR146		102090173	-1.15543	0.011603	0.0486173	AMPH
102085687	-1.23975	2.1422e-13	5.58421e-12	LPIN1		102094981	-1.15249	9.56207e-05	0.000776025	NTF3
102095499	-1.23916	2.32097e-16	8.22989e-15	KIT		102094344	-1.15174	9.60884e-07	1.19933e-05	ABCG1
102087379	-1.23197	0.0047949	0.0215972	TUBA4A		102093638	-1.14695	0.00675097	0.0311247	LOC102093638
102092483	-1.23156	1.00284e-06	1.12074e-05	KIF26B		102097092	-1.1461	1.03783e-06	1.2863e-05	DYNC1I1
102097653	-1.22824	0.0094057	0.037866	CARM1		102083756	-1.13803	0.00418062	0.0208046	GLI1
102090648	-1.22494	0.00830217	0.0340861	SUSD5		102087138	-1.13072	4.53369e-11	1.12686e-09	LRRC17
102090468	-1.21286	0.00183779	0.00969289	LTBP1		102091371	-1.12796	2.88019e-28	3.31452e-26	CAV1
102085761	-1.20602	4.67813e-08	6.47009e-07	RXFP1		102089780	-1.12735	0.00219603	0.0121675	HMCN2
102091545	-1.19941	9.70991e-11	1.91313e-09	GPR176		102096481	-1.12421	2.08122e-22	1.65749e-20	ALDH6A1
102097170	-1.19337	4.57471e-05	0.000374386	LDB3		102086814	-1.12318	2.48408e-05	0.000232319	PDE1A
102085996	-1.1928	6.7931e-07	7.83921e-06	PLXNA2		102097030	-1.12284	6.36771e-17	3.13161e-15	EPHA3
102084857	-1.19276	0.00431646	0.019808	GPR37		102090250	-1.11928	8.18679e-25	7.64152e-23	SERPINI1
102091236	-1.1923	0.0021701	0.011168	C8B		102092132	-1.09898	0.00109841	0.00668812	ANKRD42
102094693	-1.18926	7.05946e-11	1.41764e-09	FAT3		102084242	-1.09148	5.83347e-07	7.63293e-06	SEMA3D
102094797	-1.18335	0.000358178	0.00234193	IGFBP1		102083658	-1.08666	0.0109941	0.0465576	ANGPT4
102088910	-1.1755	0.0120455	0.046621	IL1RAPL2		106145897	-1.07646	9.20408e-10	1.88471e-08	SVIP
102087208	-1.15877	0.0110541	0.0432644	DSCAML1		102093832	-1.06987	5.55302e-09	1.00007e-07	RELN
102087535	-1.14863	0.00459052	0.0208047	ARHGEF7		102094693	-1.05486	6.61631e-07	8.54341e-06	FAT3
102096168	-1.14808	0.000417949	0.00268311	WSCD2		102098780	-1.04843	1.22328e-05	0.000122841	STX1A
102096274	-1.14209	0.00339404	0.0162222	HAL		102086361	-1.04362	1.90977e-14	7.14718e-13	SMAD9
102093995	-1.14014	9.41112e-28	7.76559e-26	AKAP12		102091545	-1.04075	2.2872e-10	5.0813e-09	GPR176
102098780	-1.1378	1.96359e-07	2.46843e-06	STX1A		102098796	-1.02896	2.67936e-08	4.3551e-07	COL5A1
102092699	-1.13209	0.00459553	0.0208188	GAS2		102087962	-1.0262	0.00184759	0.0105024	GJA4
102087820	-1.12638	2.75522e-07	3.38982e-06	PATZ1		102097320	-1.02436	0.00245573	0.0133404	KCNJ11
102090065	-1.12567	3.93548e-08	5.53009e-07	GADD45G		102092493	-1.02052	0.00382407	0.0193694	IGF2BP3
102088672	-1.10699	6.33711e-05	0.000501576	P2RY2		102099023	-1.01387	0.00410313	0.0204676	CNTN2
102097030	-1.10085	4.55134e-16	1.57319e-14	EPHA3		102097479	-1.01137	0.0008832	0.00555251	PKHD1
102086361	-1.09997	5.81983e-21	3.03419e-19	SMAD9		102097575	-1.00514	8.08127e-09	1.41659e-07	DGKH
102095351	-1.0931	0.000268878	0.00182261	PGLYRP2		102095387	-1.00438	0.00214875	0.0119545	SNAI1
102092022	-1.08348	0.00422198	0.019464	COL1A1		102094941	1.02234	1.90463e-12	5.7005e-11	SUSD2
102094304	-1.08329	0.00277121	0.0137159	FOXC2		102085340	1.03256	3.03726e-13	1.01313e-11	OPTN
102087138	-1.07987	3.48857e-15	1.10651e-13	LRRC17		102084963	1.03762	1.35261e-19	8.45971e-18	MICALL2
102085922	-1.06988	1.55651e-17	6.1891e-16	PTPN14		102091563	1.03903	4.06891e-07	5.49267e-06	CAPN10
102083834	-1.06938	7.66382e-07	8.76038e-06	CDH4		102094685	1.04208	0.00189204	0.0107101	NCF4
102088155	-1.066	0.0127981	0.049118	GJA8		102091528	1.04841	0.000277131	0.00200077	LAMB4
102097092	-1.05257	6.80009e-07	7.84049e-06	DYNC1I1		102096537	1.04859	0.000226638	0.00167565	DLL4
102089397	-1.04811	4.94256e-06	4.90657e-05	SBSPON		102083423	1.07378	1.62172e-13	5.54614e-12	CFDP1
102085880	-1.04052	0.0017619	0.00935462	GABPA		102092921	1.07558	0.00689475	0.0316809	GPNMB
102097658	-1.03818	0.000467759	0.00295874	SOX5		102097294	1.09211	0.00977707	0.0424263	DNAJB6
102090641	-1.03754	0.000886208	0.00515132	FN1		102094705	1.09276	0.000715744	0.00460928	ADA2
102086179	-1.03584	0.000136175	0.000995303	GNAI1		102098705	1.12261	0.000275611	0.00199229	DRD1
102091459	-1.01923	0.003293	0.0158262	CLDN11		102086956	1.12501	2.15161e-11	5.60831e-10	GNS
102086346	-1.01735	0.0038308	0.017928	PCOLCE2		102095796	1.12702	2.41859e-09	4.63113e-08	INPP5D
102097783	-1.01487	0.00142835	0.00781232	GPR17		102086501	1.12842	0.00381009	0.0193104	SFRP1
102088657	-1.00391	0.00425285	0.0195776	PTGES		102090687	1.13057	0.000163955	0.00125661	RAB33A
102097861	-1.00262	4.8996e-09	7.74793e-08	PGR		102093530	1.13435	0.00151546	0.00886176	EBF2
102097503	1.00207	0.00145487	0.00793761	CASS4		102094596	1.1504	1.20403e-11	3.25258e-10	PLD4
102084518	1.01303	0.000892825	0.00518155	CH25H		102083817	1.15651	8.26938e-05	0.000681447	SCIN
102093542	1.01939	3.37684e-08	4.80975e-07	SIAH2		102087724	1.17217	0.00105212	0.00646091	PKN3
102090687	1.03315	5.17841e-07	6.07487e-06	RAB33A		102093036	1.18192	1.63459e-12	4.96983e-11	KDSR
102091811	1.03913	7.1239e-26	5.26473e-24	EXT1		102095989	1.19036	0.00117609	0.00709165	CMKLR1
102094213	1.03916	4.28136e-06	4.29879e-05	VAV3		102093614	1.19589	1.42771e-06	1.72675e-05	PCDH1
102097513	1.04286	2.06998e-15	6.68148e-14	PPARG		102088605	1.19916	1.02858e-11	2.81831e-10	USP18
102091912	1.04808	1.87227e-09	3.12744e-08	INSIG1		102088758	1.19924	4.19018e-10	9.03007e-09	IFNAR1
102088754	1.04844	4.33692e-05	0.000356521	BIN3		102094414	1.20107	3.59419e-17	1.81015e-15	STBD1
102086690	1.05026	8.7118e-29	7.67933e-27	SOCS4		102084845	1.21429	0.00691412	0.0317572	ADAM8
102096916	1.05178	1.38815e-17	5.54981e-16	ADIPOQ		102088095	1.2187	0.000254876	0.00185699	VAMP3
102085665	1.06136	0.00518091	0.0230474	TNFRSF6B		106146135	1.22669	0.00278288	0.01483	PRAM1
102091301	1.06385	0.000649379	0.00393409	GJB7		102090451	1.23088	0.000428378	0.00295728	SLC17A9
102085549	1.0705	3.80895e-07	4.5885e-06	RAB3B		102087134	1.23385	5.19216e-06	5.57903e-05	RNF19B
102095989	1.07638	0.00292689	0.0143751	CMKLR1		102089209	1.23525	9.98085e-16	4.32616e-14	DNASE1L3
102098458	1.07644	0.00275905	0.0136824	CDHR1		102095743	1.24392	2.18039e-05	0.000206773	LOC102095743
102084210	1.07648	0.000125866	0.000926436	LOC102084210		102097231	1.25328	1.31826e-09	2.63605e-08	PMAIP1
102097736	1.107	7.36785e-11	1.47552e-09	TNIP2		102093866	1.2671	5.11207e-05	0.000443663	CST7
102086950	1.10789	9.02371e-10	1.57692e-08	FGL2		102087903	1.29816	1.84519e-17	9.5009e-16	CX3CL1
102094705	1.10821	0.000301922	0.00201548	ADA2		102087451	1.31704	9.95753e-15	3.84535e-13	LOC102087451
102087552	1.10993	2.45999e-09	4.05058e-08	FAM3B		102085053	1.33504	7.63686e-12	2.13313e-10	APOB
102086156	1.12532	1.67779e-05	0.000150065	ARPC1B		102087113	1.33681	0.0100729	0.0434364	ADORA3
102084471	1.13226	3.89833e-15	1.22585e-13	TNFAIP2		102096566	1.34037	0.0010932	0.0066634	FLRT3
102084533	1.13348	0.000247998	0.00169626	CCL20		102093116	1.36167	5.52974e-15	2.20959e-13	ESM1
102095539	1.13406	9.05125e-13	2.21973e-11	BCL2L14		102092597	1.36296	2.84075e-09	5.38129e-08	PTPN6
102093274	1.13446	1.42415e-07	1.82906e-06	NR4A3		102094985	1.37458	2.69509e-08	4.37757e-07	ZBTB20
102087724	1.13722	0.000442289	0.00281876	PKN3		102092368	1.38173	9.2421e-06	9.44986e-05	DNAH17
102085405	1.17839	4.51927e-06	4.51701e-05	IFNGR1		102091652	1.39385	4.99882e-06	5.39142e-05	SKIL
102088758	1.1788	1.31592e-08	1.96617e-07	IFNAR1		102086291	1.3954	0.000544015	0.00365899	NOS2
102093155	1.18452	2.93377e-39	4.29289e-37	SDC1		102086102	1.40798	0.00737084	0.0335271	AREL1
102089896	1.18767	1.96281e-22	1.15192e-20	HSPA5		102084626	1.41088	0.00398869	0.020027	LEF1
102085426	1.19145	0.00424573	0.0195507	2019-03-08		102083936	1.41618	0.00014671	0.00113923	SRPK1
102088605	1.1976	8.4855e-21	4.37203e-19	USP18		110357643	1.41715	0.00256782	0.0138475	MAP9
102090331	1.19983	6.56848e-28	5.46105e-26	DHCR24		102086122	1.42026	2.57817e-06	2.95366e-05	LOC102086122
102086364	1.20353	1.76077e-24	1.19281e-22	OXSR1		102092798	1.42864	0.00011913	0.000942558	C8G
102084626	1.2194	0.0069329	0.0294333	LEF1		102085253	1.43069	6.84691e-05	0.000574093	VCAM1
102083663	1.22953	0.00981776	0.0392228	MTUS1		102085703	1.43224	6.20333e-30	8.39858e-28	FADD
102093949	1.23603	0.010557	0.0417207	ZBTB7A		102087042	1.43502	3.24582e-05	0.000294813	LAMP3
102085519	1.23743	1.33341e-05	0.000122048	NAIP		102093355	1.44383	4.49854e-05	0.000394582	COL6A6
102083848	1.23849	5.04924e-05	0.000409552	PTPRE		102095539	1.44705	3.87238e-23	3.22923e-21	BCL2L14
102084772	1.23978	0.00371163	0.0174461	MLNR		102083559	1.44808	1.65476e-24	1.50537e-22	MME
102084607	1.24703	1.30594e-05	0.000119783	AOC1		102095137	1.45874	0.0117532	0.0490767	NRG2
102085187	1.25388	0.000260037	0.00176869	SH2B3		102098924	1.46172	0.00819851	0.0365408	HDC
102095474	1.2725	3.53746e-10	6.54117e-09	UGT1A1		102084507	1.48042	0.000118847	0.000940965	PTGR1
102096042	1.28225	0.000310823	0.00206735	BGLAP		102085680	1.4809	2.96986e-09	5.59364e-08	IL18R1
102087058	1.29199	0.0107362	0.0422309	TG		102092749	1.49823	3.17826e-05	0.000289134	STC1
102094596	1.2935	3.69341e-10	6.81232e-09	PLD4		102091998	1.49845	1.98089e-33	3.25658e-31	RAB32
102096341	1.30026	0.0056881	0.0249796	ALDH3B1		102094656	1.5033	1.25166e-05	0.000125472	TCF7
102097330	1.31275	0.000920113	0.00531183	UNC13D		102084034	1.50753	1.80155e-06	2.14065e-05	CD4
102084321	1.31472	6.75135e-40	1.04356e-37	SDF2L1		102094066	1.51191	7.03984e-11	1.69486e-09	GRAP2
102091335	1.3172	0.000684275	0.0041172	LAMC3		102091175	1.5165	1.52739e-11	4.0594e-10	IFIH1
102095974	1.3178	1.34788e-13	3.6167e-12	AGR2		102091339	1.5188	0.000206206	0.00153992	CCR7
102084454	1.319	7.83157e-05	0.000605691	LOC102084454		102085460	1.52405	0.00137565	0.00816032	LOC102085460
102096633	1.3254	1.26275e-08	1.89317e-07	LOC102096633		102084557	1.52509	0.00504282	0.024404	PI4KB
102095796	1.33294	1.35234e-15	4.49735e-14	INPP5D		102089774	1.53041	0.0103567	0.0444802	LOC102089774
102090439	1.34855	0.00213651	0.0110287	TP73		102093460	1.53096	3.94712e-13	1.3034e-11	CD83
102091833	1.35256	4.63212e-12	1.05796e-10	AP1S3		102084772	1.53103	5.0035e-06	5.39231e-05	MLNR
102092798	1.38384	1.31023e-08	1.95901e-07	C8G		102093374	1.53568	3.64641e-07	4.96309e-06	TYRO3
102092432	1.39286	4.49483e-10	8.16697e-09	GPR160		102096633	1.53791	1.19083e-06	1.45943e-05	LOC102096633
102087091	1.39578	3.47687e-15	1.1044e-13	MAP3K8		102084780	1.55033	4.7818e-29	5.9171e-27	PHLPP2
102093116	1.39584	1.24314e-14	3.68725e-13	ESM1		102091046	1.55241	7.87536e-11	1.88419e-09	SAMSN1
102097376	1.39778	1.70613e-10	3.28203e-09	PRDX6		102095318	1.5646	4.00796e-10	8.6617e-09	ADORA2B
102089209	1.40679	2.17925e-29	2.04411e-27	DNASE1L3		102097854	1.57438	0.00015362	0.00118688	FASLG
102084462	1.41519	0.00786255	0.0325737	VTCN1		102083663	1.59118	0.00148499	0.00870125	MTUS1
102085528	1.4202	1.15382e-27	9.37968e-26	CLU		102084073	1.59346	6.64696e-19	3.86329e-17	TMBIM1
102088569	1.43789	0.00496841	0.0222691	CAMK1G		102091835	1.60977	9.43994e-08	1.41636e-06	SLC46A2
102085703	1.43893	1.1938e-50	2.7013e-48	FADD		102095775	1.62354	2.04327e-05	0.000195056	MCOLN2
102095089	1.43985	3.9903e-66	1.45972e-63	TRIB1		102095964	1.62762	1.85136e-31	2.66318e-29	WNT16
102086182	1.43985	0.00438865	0.020068	GCNT2		102095323	1.63561	0.00733593	0.0334013	CD14
102096086	1.4423	0.000158797	0.00114464	JAK3		102095855	1.63683	4.49069e-09	8.22912e-08	ELMO3
102087134	1.45699	5.20862e-16	1.79473e-14	RNF19B		102089123	1.63714	5.89647e-53	2.51321e-50	BCL11B
102093406	1.47411	0.00296135	0.0145054	PTHLH		102098561	1.63961	7.68142e-07	9.8157e-06	MASP1
102092368	1.48293	2.11119e-11	4.49451e-10	DNAH17		102083436	1.65724	6.61037e-05	0.00055588	GRN
106145780	1.48677	2.20998e-05	0.000192717	IL23R		102087933	1.66102	1.9932e-05	0.000191147	NRROS
102098561	1.51483	2.94476e-12	6.89802e-11	MASP1		102089061	1.6639	1.03237e-09	2.08981e-08	GPR68
102091520	1.53188	1.2818e-06	1.40883e-05	IGSF6		102083848	1.6792	3.71165e-06	4.10906e-05	PTPRE
102092994	1.53417	7.35429e-13	1.81983e-11	RGS18		102085528	1.68001	5.21744e-11	1.28296e-09	CLU
102091190	1.58141	6.97002e-09	1.08423e-07	GPR156		102096553	1.69011	3.28543e-26	3.37578e-24	CMPK2
102093884	1.62395	8.48381e-16	2.86479e-14	NOX4		102090439	1.69163	0.00498337	0.0241722	TP73
102088805	1.64231	3.83538e-09	6.16355e-08	RASSF2		102088085	1.69164	4.33573e-25	4.10663e-23	IRF1
102097626	1.65429	2.52711e-28	2.18377e-26	CLDN2		102088250	1.69167	3.928e-06	4.32156e-05	QPCT
102097231	1.65662	1.57756e-11	3.41142e-10	PMAIP1		102093314	1.69684	1.82633e-21	1.33022e-19	RIPK1
102092325	1.66125	6.60881e-09	1.0295e-07	GPX2		102093973	1.71759	1.37943e-07	2.0158e-06	NCF2
102086565	1.66758	0.0125786	0.0483772	LOC102086565		102089734	1.74082	6.7425e-16	2.98433e-14	CD247
102094656	1.66857	2.07404e-12	4.93207e-11	TCF7		102091576	1.74787	0.00331642	0.017211	SERPING1
102095743	1.67259	1.21102e-09	2.075e-08	LOC102095743		102087168	1.76614	7.32473e-21	5.10867e-19	LOC102087168
102094183	1.67583	0.00563502	0.0247812	TNFSF13B		102088805	1.77611	1.5409e-07	2.23474e-06	RASSF2
102092690	1.68307	2.37515e-07	2.95367e-06	MFNG		102097847	1.77642	0.00024209	0.00177337	TP63
106146135	1.68699	2.07798e-13	5.42326e-12	PRAM1		110359392	1.7857	0.000125789	0.000990811	EVI2B
102095323	1.69983	0.000480292	0.00302148	CD14		102092690	1.7941	4.70927e-06	5.10785e-05	MFNG
102092597	1.70635	2.95077e-11	6.16824e-10	PTPN6		102097942	1.79501	1.25112e-16	6.01163e-15	PRKCH
102089521	1.70865	2.02458e-13	5.29018e-12	ADAMTSL2		102094098	1.80679	1.36662e-16	6.55295e-15	CCK
102083436	1.71328	2.09831e-07	2.62875e-06	GRN		102097251	1.81711	4.21912e-11	1.05208e-09	XKRX
102087168	1.71817	3.20074e-28	2.74426e-26	LOC102087168		102091517	1.82265	2.21321e-08	3.63333e-07	CGREF1
102085389	1.72156	3.46427e-22	1.99573e-20	EIF2AK2		102089521	1.84282	6.27067e-06	6.63262e-05	ADAMTSL2
102095318	1.72452	1.24956e-13	3.36936e-12	ADORA2B		102091718	1.84627	1.44925e-05	0.000143466	LOC102091718
102094194	1.73791	4.33937e-13	1.10237e-11	ITGA11		102089526	1.85479	1.53732e-54	7.37143e-52	LOC102089526
102085468	1.74076	3.28615e-13	8.4163e-12	EDN1		102092955	1.85945	7.83781e-10	1.61935e-08	BLK
102091517	1.74576	2.44824e-11	5.17952e-10	CGREF1		102094829	1.86912	5.63213e-62	3.41129e-59	LOC102094829
102089115	1.7496	0.000224591	0.0015531	LOC102089115		102088319	1.87201	0.0110724	0.0468111	BCL2A1
102095855	1.75564	6.29055e-25	4.38321e-23	ELMO3		102087544	1.87262	4.08016e-05	0.000361171	LOC102087544
102084073	1.75806	5.2744e-37	7.10232e-35	TMBIM1		102085187	1.89156	0.000167583	0.001281	SH2B3
102089720	1.76555	0.000138869	0.00101398	B2M		106145780	1.90221	1.10562e-09	2.22828e-08	IL23R
102096285	1.78477	2.71329e-06	2.83052e-05	ALPL		102096114	1.90369	1.08356e-26	1.144e-24	CFH
102084063	1.80702	0.00134739	0.00741757	SEMA4A		102097330	1.92596	8.19524e-07	1.03924e-05	UNC13D
102093314	1.81827	2.68108e-32	2.94235e-30	RIPK1		102095513	1.93121	6.19213e-06	6.55858e-05	GPR18
102087451	1.82324	8.30735e-40	1.27509e-37	LOC102087451		102088820	1.94769	1.03682e-57	5.96589e-55	CDA
102084337	1.8558	2.00455e-05	0.000176273	LOC102084337		102097112	1.95014	4.26613e-07	5.74543e-06	GCNT3
102097251	1.8568	2.34665e-19	1.0753e-17	XKRX		102085495	1.98052	6.38581e-05	0.000539757	IL18RAP
102088250	1.85959	6.34016e-09	9.90464e-08	QPCT		102093969	1.98467	6.26432e-09	1.11594e-07	UBASH3A
102089061	1.87311	1.72757e-13	4.55204e-12	GPR68		102093884	1.99022	1.80866e-23	1.53044e-21	NOX4
102087541	1.88196	4.95398e-10	8.94937e-09	GPR50		102097268	1.99199	0.000282375	0.00203289	LOC102097268
102083777	1.88745	0.00759647	0.0316926	LOC102083777		102098458	1.99813	3.17698e-05	0.000289132	CDHR1
102086291	1.90525	1.2027e-06	1.33189e-05	NOS2		102094194	2.00214	1.16343e-12	3.6333e-11	ITGA11
102093355	1.9146	3.27609e-05	0.000275505	COL6A6		102095474	2.00364	5.29998e-27	5.67369e-25	UGT1A1
102091998	1.91579	1.44901e-56	3.78624e-54	RAB32		102092994	2.00928	5.6263e-16	2.5292e-14	RGS18
102089994	1.91912	1.80981e-15	5.90246e-14	NLRC4		102084454	2.03259	1.9602e-06	2.3089e-05	LOC102084454
102091175	1.92702	1.61127e-13	4.26093e-12	IFIH1		106145641	2.04437	3.16426e-05	0.000288202	CSF3R
102096314	1.94448	0.0111886	0.0437128	F2RL1		102087298	2.05099	5.45391e-18	2.93975e-16	CD2
102097942	1.94977	6.86505e-20	3.30441e-18	PRKCH		102090116	2.06359	3.04973e-15	1.24676e-13	CRHBP
102092373	1.95128	4.49642e-07	5.32894e-06	SBNO2		102084533	2.06923	1.38063e-21	1.02175e-19	CCL20
102089123	1.95839	1.12693e-71	5.37716e-69	BCL11B		102088572	2.07864	0.00147797	0.00866455	EGR3
102092313	1.98898	0.000176919	0.00126119	CD58		102088644	2.08866	0.00164431	0.00949072	PKP3
102094685	1.99087	1.13462e-11	2.48789e-10	NCF4		102085068	2.09143	2.23293e-05	0.00021106	PIK3R5
102089774	1.9944	0.0014731	0.00802112	LOC102089774		102087018	2.10389	0.00676901	0.0311723	CDH22
102087933	2.01963	1.41769e-15	4.70044e-14	NRROS		102096042	2.10673	1.68703e-05	0.000164319	BGLAP
102092650	2.0214	0.00895922	0.0363486	IL4R		102094183	2.11181	0.00217328	0.0120676	TNFSF13B
102091339	2.0221	1.40342e-13	3.74739e-12	CCR7		102092373	2.13021	4.02047e-05	0.000356453	SBNO2
102091887	2.02384	0.00444695	0.0202881	FBLN7		102096659	2.14414	0.000198473	0.00149088	TLR4
102095846	2.02993	0.00429047	0.0197218	BMX		102098118	2.14678	5.97136e-21	4.20296e-19	GPR65
102089421	2.03496	7.05703e-07	8.10967e-06	S100P		102085621	2.15252	2.10306e-09	4.07441e-08	C1QL3
102084719	2.03619	5.49196e-69	2.31814e-66	FUT4		102089994	2.15441	1.64953e-16	7.84415e-15	NLRC4
102085460	2.03946	8.01807e-06	7.62515e-05	LOC102085460		102093910	2.17318	4.16011e-10	8.97367e-09	PSTPIP1
106145641	2.06194	0.000381461	0.00247493	CSF3R		102085468	2.19763	4.70708e-29	5.85612e-27	EDN1
102085621	2.08294	1.97451e-12	4.71583e-11	C1QL3		102096413	2.21109	4.08153e-05	0.000361171	LIME1
102087566	2.08591	1.18382e-05	0.00010959	IL10RA		102087541	2.21489	5.01019e-12	1.42013e-10	GPR50
102094829	2.10813	5.23729e-73	2.55452e-70	LOC102094829		102089663	2.22244	0.00370449	0.0188342	NR1H4
102093973	2.11796	1.55163e-21	8.53553e-20	NCF2		102087058	2.24429	2.7617e-06	3.13738e-05	TG
102098042	2.12894	3.40106e-05	0.000284923	TNFSF11		102091520	2.25437	6.16064e-08	9.54194e-07	IGSF6
102084147	2.13421	0.000489869	0.00307292	LOC102084147		102096583	2.25813	3.48939e-13	1.15723e-11	BANK1
102091718	2.14176	1.3188e-08	1.96914e-07	LOC102091718		102092313	2.28724	5.64998e-08	8.78648e-07	CD58
102093866	2.15089	2.43758e-10	4.60038e-09	CST7		102088912	2.29018	3.35536e-05	0.000303971	LOC102088912
102085253	2.15267	6.48466e-17	2.42473e-15	VCAM1		106145995	2.29038	0.000272992	0.00197522	IL26
102092324	2.17678	1.05236e-13	2.8587e-12	CYTH4		102085004	2.33537	0.00025858	0.00188023	ALOX5
102088085	2.19785	3.98795e-105	4.37657e-102	IRF1		106145671	2.33803	1.16676e-06	1.43452e-05	SEBOX
102094066	2.23006	1.2081e-18	5.24044e-17	GRAP2		102092324	2.34388	1.23019e-13	4.27706e-12	CYTH4
102088644	2.24126	2.86301e-06	2.97821e-05	PKP3		102084719	2.34496	1.64395e-101	3.43975e-98	FUT4
102094162	2.24588	0.00714708	0.0301559	ABR		102092369	2.35505	1.31238e-15	5.56276e-14	SOCS1
102090585	2.26583	0.00242974	0.0122852	IL1B		102096742	2.35867	3.32715e-06	3.72097e-05	RSAD2
102085013	2.27049	3.43146e-11	7.12556e-10	SLC7A11		102087878	2.36603	2.46495e-05	0.000230811	IL21R
102086122	2.29155	2.54057e-21	1.37687e-19	LOC102086122		102083765	2.37692	8.61805e-05	0.000706866	SPP1
110359392	2.30168	4.79687e-09	7.6074e-08	EVI2B		102098274	2.37709	1.40466e-38	3.29895e-36	TNFSF15
102096114	2.31017	3.1118e-36	4.08987e-34	CFH		102097596	2.39596	0.000521592	0.00352568	LOC102097596
102093460	2.31349	3.40642e-19	1.55119e-17	CD83		110356453	2.39661	2.76605e-09	5.24844e-08	PRF1
102091835	2.31447	9.51742e-15	2.84602e-13	SLC46A2		102088979	2.4026	5.78253e-09	1.03734e-07	ITK
102092127	2.32349	1.2759e-32	1.42156e-30	SLC10A2		102087637	2.41313	1.88533e-11	4.92541e-10	CTLA4
102089663	2.33075	0.000328012	0.00216919	NR1H4		102097376	2.44419	6.80574e-14	2.42103e-12	PRDX6
102097049	2.35498	4.37667e-07	5.20388e-06	DOK2		102089720	2.47137	4.59001e-06	4.99261e-05	B2M
102091046	2.35981	1.47995e-20	7.46697e-19	SAMSN1		102094162	2.47368	0.0080915	0.0361409	ABR
102092913	2.37554	3.00982e-05	0.000254478	DUSP7		102086101	2.49898	2.77922e-38	6.33332e-36	SPI1
102089734	2.37909	8.91353e-32	9.27219e-30	CD247		102095843	2.50624	9.62259e-15	3.72851e-13	ETV7
102085435	2.39688	1.5165e-12	3.65374e-11	CD96		102095381	2.5133	0.00012053	0.000951999	USP2
102098118	2.41872	1.09626e-27	8.94495e-26	GPR65		102091335	2.51464	1.47354e-06	1.7738e-05	LAMC3
102095074	2.42338	2.03941e-46	4.1067e-44	UNC119		102085435	2.5259	2.08786e-14	7.78834e-13	CD96
102087155	2.4254	0.00398724	0.0185337	DOCK2		102083839	2.5384	3.32563e-92	4.50251e-89	LCP1
102097112	2.43549	1.0479e-07	1.37562e-06	GCNT3		102092145	2.56621	4.51842e-34	7.85699e-32	RAC2
102096742	2.43898	1.66525e-12	4.00335e-11	RSAD2		102087155	2.57775	0.0113296	0.0476628	DOCK2
102087298	2.4699	1.12462e-34	1.3946e-32	CD2		102094469	2.59407	3.16635e-22	2.4704e-20	RHOH
102096553	2.47714	1.47297e-47	3.10866e-45	CMPK2		102089485	2.60462	3.18284e-28	3.64458e-26	GPR34
102092065	2.48078	6.30668e-24	4.11595e-22	CD101		102097904	2.67305	1.82548e-25	1.76534e-23	TNFRSF18
102089526	2.48096	6.41161e-120	1.17274e-116	LOC102089526		102097049	2.67445	3.58448e-06	3.97593e-05	DOK2
102083958	2.50452	0.00801143	0.0330843	LOC102083958		102087821	2.67556	1.01678e-07	1.51765e-06	CD28
102092955	2.51055	8.61509e-20	4.09291e-18	BLK		102089489	2.69602	5.6465e-25	5.30448e-23	LOC102089489
102085004	2.51058	0.000182878	0.00129692	ALOX5		102093677	2.69846	1.86022e-09	3.62837e-08	IRF4
102085068	2.5346	5.90311e-10	1.05208e-08	PIK3R5		102090750	2.74395	1.30277e-05	0.000130141	LOC102090750
102084845	2.54749	9.72464e-17	3.55743e-15	ADAM8		102086965	2.76852	2.73164e-09	5.1917e-08	BTLA
102095513	2.56013	1.89642e-09	3.15577e-08	GPR18		102087829	2.85257	2.55804e-13	8.58249e-12	CD86
102095137	2.56354	1.69608e-07	2.15435e-06	NRG2		102087300	2.8556	0.00129342	0.00773431	PDZK1IP1
102096902	2.57625	0.000452229	0.0028721	POU2AF1		102090507	2.86603	0.00136012	0.00808275	LOC102090507
110356453	2.58203	1.48326e-20	7.46697e-19	PRF1		102094713	2.88349	0.000153902	0.00118762	HSD3B7
102097854	2.58587	4.44042e-10	8.10838e-09	FASLG		102093882	2.90671	2.17175e-15	9.0063e-14	TLR7
102088979	2.59854	1.86084e-09	3.1107e-08	ITK		102088285	2.93406	1.36359e-42	3.73624e-40	IL16
102085495	2.61706	5.39625e-05	0.000434491	IL18RAP		102092065	2.98257	8.25248e-19	4.77234e-17	CD101
102097073	2.63867	0.00314266	0.0152169	CDH17		102085410	3.03373	9.36778e-34	1.58536e-31	MOV10
102093910	2.64343	3.94137e-12	9.09665e-11	PSTPIP1		102083864	3.05389	3.77999e-35	7.3729e-33	SLA
102097268	2.65374	2.64792e-08	3.8111e-07	LOC102097268		102092160	3.06627	7.59471e-20	4.8421e-18	FLT3
102086395	2.66077	1.20575e-08	1.81515e-07	MYBPC3		102083575	3.08036	0.00268695	0.0143854	LOC102083575
102084953	2.6651	8.58625e-76	4.38278e-73	SFRP2		102098560	3.12319	0.00434182	0.021486	RFX5
102090405	2.68388	1.71309e-08	2.53544e-07	STX11		102095846	3.1533	2.4299e-06	2.80475e-05	BMX
102098997	2.68495	1.89163e-10	3.61983e-09	SELPLG		102087273	3.18764	1.58123e-28	1.84494e-26	LYZ
102085436	2.68739	5.0575e-26	3.77575e-24	SLC13A3		102084953	3.38362	3.4379e-68	2.39778e-65	SFRP2
102085175	2.73229	0.00490278	0.0219974	CNR2		102086395	3.52359	2.39545e-12	7.06842e-11	MYBPC3
102098274	2.73498	9.80165e-32	1.01479e-29	TNFSF15		102094294	3.59751	0.00458136	0.0224876	ACOD1
102088572	2.74379	5.38157e-08	7.39175e-07	EGR3		102092918	3.60374	5.28642e-109	1.5209e-105	LOC102092918
102089489	2.74545	1.11381e-36	1.47272e-34	LOC102089489		102088226	3.65266	4.30923e-07	5.78654e-06	SIGLEC1
106146133	2.75172	9.89083e-06	9.27355e-05	JAML		102087227	3.68212	0.000487404	0.00331798	B3GNT5
102088285	2.75873	1.91174e-35	2.45385e-33	IL16		102084539	3.70569	0.00354855	0.0181654	CD79B
102090750	2.78237	4.67128e-08	6.46469e-07	LOC102090750		102084127	3.76744	7.47453e-16	3.28937e-14	TULP1
102083839	2.79213	7.55587e-108	9.21355e-105	LCP1		102084767	3.78056	1.14717e-07	1.69578e-06	TLR2
102094098	2.79611	3.25041e-68	1.29715e-65	CCK		102095582	3.78272	2.87792e-20	1.9034e-18	MPEG1
102093677	2.8086	3.35419e-09	5.44534e-08	IRF4		102091062	3.7973	0.00165445	0.00952926	IL12RB2
102091576	2.81047	1.97182e-09	3.27379e-08	SERPING1		102091594	3.80308	2.7916e-07	3.87524e-06	LOC102091594
102085410	2.81653	1.5632e-46	3.2066e-44	MOV10		102097613	3.87304	4.62718e-82	4.84087e-79	NLRC5
102090116	2.82697	4.02616e-35	5.1081e-33	CRHBP		106146133	3.90764	0.000130139	0.00102054	JAML
102093969	2.82855	8.22484e-20	3.91599e-18	UBASH3A		102090405	3.94541	4.54718e-07	6.08122e-06	STX11
102085680	2.86138	1.47791e-15	4.87068e-14	IL18R1		102094763	3.95606	0.00253571	0.0137064	NFKB2
102092145	2.87104	2.46025e-69	1.08e-66	RAC2		102096992	3.99905	2.37144e-43	6.73842e-41	IL20RA
102089485	2.91023	1.63782e-24	1.11296e-22	GPR34		102098631	4.0019	1.88355e-18	1.06254e-16	LOC102098631
102084034	2.91973	8.79099e-21	4.50826e-19	CD4		102093070	4.00459	0.00460984	0.0225985	FAT2
102092369	2.96657	3.01511e-39	4.38269e-37	SOCS1		102093823	4.07039	9.64807e-09	1.67592e-07	XCR1
102088226	2.96698	0.000464545	0.00294011	SIGLEC1		102095375	4.12873	3.64012e-33	5.94191e-31	BPI
102083864	3.01741	1.9291e-33	2.25223e-31	SLA		102083457	4.13288	1.70064e-09	3.34546e-08	IL22
102094469	3.03411	6.47667e-29	5.77872e-27	RHOH		102085944	4.21857	1.15739e-08	1.98498e-07	CD8A
102093882	3.03664	1.1904e-16	4.333e-15	TLR7		102097689	4.2301	1.02198e-22	8.34107e-21	MMP7
102084438	3.05399	0.00020925	0.00145989	CAPG		102098016	4.24016	1.32073e-18	7.54293e-17	LOC102098016
102087878	3.0779	2.58648e-13	6.66321e-12	IL21R		102095331	4.29707	3.73219e-26	3.80089e-24	MARCO
102097904	3.0925	4.22115e-41	7.18217e-39	TNFRSF18		102084014	4.30458	7.91228e-31	1.12413e-28	LOC102084014
102087637	3.09389	3.88945e-18	1.60469e-16	CTLA4		102094109	4.35835	0.00063469	0.00418089	TFEC
102092103	3.10467	4.99917e-08	6.88374e-07	LOC102092103		102098807	4.44086	9.20226e-56	4.81362e-53	LOC102098807
102090984	3.10543	0.00022114	0.0015331	DCSTAMP		102084633	4.47605	0.0031058	0.0162943	SLC11A1
102086101	3.14806	4.26635e-63	1.39764e-60	SPI1		102087718	4.5596	1.68921e-11	4.44839e-10	CCL17
102085063	3.14964	0.0127702	0.0490357	STAT6		102095567	4.64645	7.27256e-45	2.29295e-42	CD74
102088343	3.2095	5.84967e-22	3.33492e-20	IL17REL		102085955	4.82718	6.52402e-76	6.00628e-73	ASS1
102085451	3.21335	0.00242897	0.0122842	LOC102085451		102083685	5.00198	0.000105524	0.000845955	LOC102083685
102096583	3.23422	2.12003e-17	8.26512e-16	BANK1		102086800	5.01692	5.49942e-93	7.91092e-90	PIGR
102095709	3.23693	0.00557167	0.024542	FCHO1		102088182	5.16168	3.27421e-16	1.50718e-14	SLCO4C1
102087829	3.23695	2.20841e-19	1.01407e-17	CD86		102090447	5.17761	1.29702e-05	0.000129679	IL-8
102084767	3.30133	7.66718e-07	8.76038e-06	TLR2		102084577	5.52876	7.05485e-06	7.40421e-05	LOC102084577
102086965	3.30831	1.61063e-10	3.10481e-09	BTLA		D14 vs D7
102098016	3.42978	8.33367e-10	1.45982e-08	LOC102098016		ID	log2FoldChange	pvalue	padj	gene_name
102097310	3.43256	0.0129078	0.0494697	CLDN16		102094713	-6.10423	1.85874e-07	6.29546e-06	HSD3B7
102090747	3.52056	1.78857e-06	1.91686e-05	AQP2		102098948	-3.03344	0.000299496	0.00438395	MSTN
102093640	3.52942	0.00437247	0.0200156	GRB7		102096352	-2.62394	1.13263e-99	2.45992e-96	PCK1
102096992	3.60048	6.82803e-43	1.28093e-40	IL20RA		102090679	-2.59079	1.56048e-05	0.000330249	FMOD
102087544	3.60172	4.18985e-16	1.45281e-14	LOC102087544		102084210	-2.51156	1.02158e-06	2.90984e-05	LOC102084210
102094109	3.6133	0.00303732	0.0147892	TFEC		102097479	-2.4066	9.63485e-07	2.76703e-05	PKHD1
102087821	3.69688	2.14988e-16	7.66035e-15	CD28		102090900	-2.36936	5.19156e-23	1.08679e-20	GPLD1
102095582	3.70042	1.10048e-48	2.39153e-46	MPEG1		102094054	-2.3564	0.000111752	0.00189248	PTPRZ1
102095843	3.71946	2.09018e-41	3.69978e-39	ETV7		102087379	-2.28752	1.7974e-07	6.09957e-06	TUBA4A
102092160	3.77745	4.43966e-21	2.34195e-19	FLT3		102094952	-2.18132	4.82121e-06	0.000116023	TTC6
102087300	3.78646	4.39472e-24	2.90541e-22	PDZK1IP1		102092177	-2.08388	0.0014103	0.0159092	NOV
106145995	3.85794	2.45448e-10	4.62433e-09	IL26		102091530	-1.99996	3.43499e-10	1.90073e-08	ALB
102087273	3.87461	4.66283e-164	2.04689e-160	LYZ		102090095	-1.98093	3.42974e-08	1.33614e-06	BIRC7
102097613	3.88922	7.08694e-89	5.36384e-86	NLRC5		102097320	-1.96596	6.47923e-05	0.00117635	KCNJ11
102087227	3.90588	0.00125496	0.00696114	B3GNT5		102084127	-1.90936	1.92666e-08	7.83974e-07	TULP1
102084650	3.94361	0.00215069	0.0110837	LOC102084650		102097783	-1.79424	0.000805839	0.0100513	GPR17
102084577	3.97117	0.000870359	0.0050659	LOC102084577		102088912	-1.78995	0.000790196	0.00992027	LOC102088912
102088834	3.97279	0.00079525	0.00469345	LOC102088834		102093549	-1.76536	9.6076e-20	1.54567e-17	NT5E
102096413	3.97966	1.16982e-10	2.29049e-09	LIME1		102088331	-1.75047	7.27095e-13	5.61479e-11	C6
102088319	4.02946	2.70876e-07	3.34202e-06	BCL2A1		102096836	-1.71137	1.53818e-68	1.67036e-65	ABCD2
102093823	4.07112	1.43963e-07	1.84571e-06	XCR1		102090233	-1.69875	0.00168579	0.018341	GLDN
102083685	4.07404	0.000391094	0.00252697	LOC102083685		102086125	-1.61315	1.27013e-06	3.55942e-05	STC2
102095331	4.11473	1.80508e-32	1.99094e-30	MARCO		102084772	-1.61295	7.7806e-09	3.36289e-07	MLNR
102084014	4.13769	3.35604e-55	8.2766e-53	LOC102084014		102098941	-1.601	0.00281447	0.028072	HRH3
102096738	4.2011	0.00454119	0.020628	PAX5		102091364	-1.58066	0.00342962	0.0327046	CNTN3
106145681	4.33626	0.00352488	0.016739	LOC106145681		102094414	-1.57154	3.32534e-34	1.17914e-31	STBD1
102087042	4.3616	1.53962e-66	5.72766e-64	LAMP3		102084335	-1.45914	0.00517857	0.0451468	SLC7A2
102087718	4.41363	1.01238e-24	6.90085e-23	CCL17		102097462	-1.45347	0.000839574	0.0104049	FREM1
102088182	4.43924	4.44832e-29	4.0513e-27	SLCO4C1		102097796	-1.42857	1.33177e-14	1.30732e-12	NRG4
102098631	4.44695	8.80838e-32	9.20644e-30	LOC102098631		102092409	-1.42538	5.67987e-06	0.000132823	ANOS1
102098807	4.46478	1.46993e-97	1.40276e-94	LOC102098807		102090757	-1.40041	7.85465e-17	9.99638e-15	SYTL5
102083575	4.4674	1.94892e-06	2.07756e-05	LOC102083575		102094053	-1.39927	4.49624e-08	1.72075e-06	PODXL2
102084539	4.49952	7.86006e-05	0.00060768	CD79B		102093519	-1.38936	0.00502324	0.0440357	CADM2
102091594	4.5061	1.43355e-15	4.73872e-14	LOC102091594		102098779	-1.38381	2.24972e-11	1.45854e-09	BMPER
102093998	4.63819	0.000519741	0.0032335	LOC102093998		102095577	-1.38257	9.46689e-06	0.000209805	CPN1
102092918	4.70806	1.44718e-227	1.05881e-223	LOC102092918		102094941	-1.36792	2.20007e-55	1.73756e-52	SUSD2
102095567	4.73039	9.71837e-71	4.53848e-68	CD74		102086579	-1.36258	3.3845e-37	1.40013e-34	WIF1
102088756	4.7405	0.000166331	0.00119191	CD5		102090891	-1.35398	0.00196081	0.0208373	ANGPTL5
102094294	4.85194	6.08532e-05	0.000483412	ACOD1		102087936	-1.33902	2.33192e-14	2.23852e-12	F2
102085955	4.87558	3.94548e-65	1.39677e-62	ASS1		102086346	-1.33771	2.77476e-05	0.000547858	PCOLCE2
102094827	4.94659	0.000150945	0.00109524	LOC102094827		102093787	-1.33667	1.08711e-05	0.000238794	LOC102093787
102085944	4.95639	2.5102e-12	5.91797e-11	CD8A		102093970	-1.31232	9.16702e-07	2.6458e-05	GJB1
102088912	4.96679	5.12775e-10	9.24048e-09	LOC102088912		102086067	-1.29952	0.00116284	0.0137007	SCARA5
102097596	4.9688	7.74261e-08	1.0375e-06	LOC102097596		102090298	-1.27891	1.18319e-18	1.81928e-16	METTL7A
102088729	5.15352	9.60722e-06	9.03079e-05	LOC102088729		102083559	-1.26039	2.18577e-36	8.83202e-34	MME
102091062	5.18955	5.76201e-05	0.000460227	IL12RB2		102091528	-1.25232	6.30871e-06	0.000145376	LAMB4
102092925	5.28377	2.03011e-05	0.00017845	PDCD1		102085153	-1.23224	0.000728161	0.00926872	PTX3
102086800	5.34632	2.70405e-65	9.72972e-63	PIGR		102094205	-1.23123	1.99678e-13	1.68418e-11	LGALS1
102086260	5.36358	1.52027e-05	0.000137149	IL4I1		102093186	-1.22889	5.16228e-07	1.58192e-05	SHH
102095375	5.41568	1.95482e-26	1.4898e-24	BPI		102088994	-1.21532	0.00414302	0.0379868	TPBG
102083457	5.52327	8.42059e-18	3.42266e-16	IL22		102096315	-1.19899	1.97971e-16	2.38871e-14	LOX
102095757	5.63937	9.95812e-10	1.7292e-08	RAB27B		102097301	-1.1866	9.16848e-11	5.51219e-09	FTH1
102090447	6.66223	1.17306e-09	2.01468e-08	IL-8		102086395	-1.18389	0.000766415	0.00969175	MYBPC3
102097689	7.12812	2.06186e-28	1.79587e-26	MMP7		102097376	-1.15459	6.61445e-05	0.00119839	PRDX6
D14 Vs D7						102092089	-1.14184	0.00078022	0.00983055	IGF1
ID	log2FoldChange	pvalue	padj	gene_name		102090499	-1.13499	0.000667095	0.00863694	ROBO2
102083559	-3.93416	2.10291e-151	1.56646e-147	MME		102086501	-1.1115	6.28224e-05	0.00114297	SFRP1
102085436	-3.13189	1.42467e-28	3.9305e-26	SLC13A3		102098833	-1.11062	0.000197209	0.00305956	DYNLL1
102097761	-2.92965	1.83419e-07	6.98869e-06	THBS4		102088558	-1.10716	2.78505e-18	4.06641e-16	ADAMTS12
102086133	-2.71956	1.02851e-05	0.000249149	ADCY8		102097952	-1.10706	0.00358268	0.0338126	MAP1LC3C
102093355	-1.94308	6.91795e-06	0.00017862	COL6A6		102091371	-1.09912	3.98049e-12	2.83446e-10	CAV1
102086501	-1.74778	5.55384e-08	2.42642e-06	SFRP1		102098774	-1.08296	2.0024e-07	6.74257e-06	ADAM12
102092022	-1.66063	0.00285628	0.0268134	COL1A1		102086006	-1.04393	3.16819e-07	1.0119e-05	CUTA
102097689	-1.65864	1.94036e-12	1.69049e-10	MMP7		102092482	-1.04306	0.000122001	0.00202849	HSPB7
102087950	-1.61749	0.000863183	0.0105754	KNG1		102089397	-1.03671	0.000996721	0.0120264	SBSPON
102085216	-1.58257	0.00545449	0.0438065	PKP1		102086965	1.00344	8.52238e-05	0.00149977	BTLA
102094414	-1.53601	2.43061e-18	3.81171e-16	STBD1		102093882	1.02149	2.71973e-07	8.84931e-06	TLR7
102090679	-1.42938	0.00112763	0.0130264	FMOD		102087933	1.02387	0.00227032	0.0235644	NRROS
102086770	-1.3936	0.000945688	0.0113895	ELMOD1		102092368	1.02505	4.22245e-06	0.000104064	DNAH17
102091364	-1.37643	6.28739e-08	2.73089e-06	CNTN3		102091046	1.02623	4.8816e-10	2.60177e-08	SAMSN1
102084533	-1.34628	1.37114e-06	4.19452e-05	CCL20		102094469	1.02746	1.1188e-11	7.5934e-10	RHOH
102084507	-1.32201	0.000443578	0.0060851	PTGR1		102092065	1.02771	2.45268e-05	0.000493804	CD101
102095474	-1.28351	1.56201e-12	1.38517e-10	UGT1A1		102085410	1.02833	1.91497e-06	5.19884e-05	MOV10
102085053	-1.2204	4.7007e-29	1.32134e-26	APOB		102088979	1.03936	0.000119858	0.00200051	ITK
102084210	-1.21011	8.39785e-07	2.69636e-05	LOC102084210		102092613	1.05014	1.07434e-06	3.05011e-05	TRAF1
102087859	-1.18785	6.95422e-06	0.000179246	LAMA1		102090405	1.05644	0.00224782	0.0233587	STX11
102090298	-1.1579	6.68168e-14	7.01377e-12	METTL7A		102092690	1.06733	0.000234078	0.00353969	MFNG
102090499	-1.15475	0.000136586	0.00227612	ROBO2		102092994	1.07034	4.40263e-10	2.36829e-08	RGS18
102085460	-1.14738	0.00629223	0.0491298	LOC102085460		102097904	1.08024	2.13129e-09	9.98144e-08	TNFRSF18
102092105	-1.13422	0.00107413	0.0125509	ZFPM1		102087829	1.0892	2.69393e-07	8.78181e-06	CD86
102088912	-1.11299	0.000914151	0.0110913	LOC102088912		102084074	1.11063	0.00458125	0.0411153	METTL11B
102093082	-1.05545	0.000386251	0.00544406	CDH23		102085068	1.14444	3.64488e-05	0.000701327	PIK3R5
102096352	-1.05256	1.27421e-09	7.56299e-08	PCK1		102092145	1.15485	2.91563e-15	3.07025e-13	RAC2
102088820	-1.04666	1.13108e-12	1.02749e-10	CDA		102095582	1.15648	0.00034518	0.00493215	MPEG1
102089558	-1.03783	1.95826e-08	9.503e-07	F2RL2		102097049	1.1698	0.00309545	0.0301798	DOK2
102092808	-1.02594	2.90002e-06	8.32456e-05	IGSF10		102097613	1.17819	2.92254e-20	4.97835e-18	NLRC5
102089521	-1.01536	9.67861e-08	4.03899e-06	ADAMTSL2		102087042	1.1803	5.3139e-21	9.71885e-19	LAMP3
102096042	1.00181	0.000572447	0.00747442	BGLAP		102094066	1.18207	1.95439e-09	9.22758e-08	GRAP2
102091403	1.01864	1.55021e-10	1.04032e-08	PRKCQ		102085389	1.1897	2.51104e-16	2.98831e-14	EIF2AK2
102097613	1.03372	1.15553e-16	1.53706e-14	NLRC5		102094648	1.20041	0.0021797	0.0227681	RSPH1
102091103	1.03524	3.24748e-13	3.20404e-11	CNTNAP5		102097736	1.20193	2.62608e-22	5.3056e-20	TNIP2
102094656	1.03627	2.03663e-11	1.53241e-09	TCF7		102087637	1.20216	4.67759e-09	2.10008e-07	CTLA4
102092918	1.04175	5.57922e-12	4.46878e-10	LOC102092918		102084988	1.22057	2.27809e-07	7.56822e-06	HGF
102087298	1.05176	1.2653e-15	1.54512e-13	CD2		102088182	1.22882	7.09988e-06	0.000161255	SLCO4C1
102091322	1.05375	0.000476065	0.00645939	ARHGDIG		102085659	1.24357	5.60844e-06	0.000131662	RRAD
102095513	1.05491	1.98158e-05	0.000439309	GPR18		102088085	1.2456	2.26218e-15	2.47204e-13	IRF1
102087878	1.05539	1.58296e-07	6.18974e-06	IL21R		102084014	1.25417	3.71922e-10	2.05147e-08	LOC102084014
102096413	1.0581	0.000121401	0.00205995	LIME1		102088443	1.26978	0.000137627	0.00225379	GPR149
102085549	1.06993	1.80889e-08	8.86475e-07	RAB3B		102094876	1.27198	2.26534e-10	1.28629e-08	LOC102094876
102086844	1.07846	0.00515633	0.0419547	FOXI1		102093823	1.28317	4.44074e-06	0.000108959	XCR1
102094985	1.08694	7.16149e-08	3.04834e-06	ZBTB20		102093866	1.30372	4.31667e-09	1.94306e-07	CST7
102084719	1.08844	1.00235e-33	3.39387e-31	FUT4		102097942	1.30387	2.96294e-14	2.82863e-12	PRKCH
102092369	1.09729	1.37174e-16	1.80851e-14	SOCS1		102088250	1.32488	1.70332e-10	9.79974e-09	QPCT
102086182	1.101	0.00125405	0.014148	GCNT2		102098997	1.34418	5.21491e-05	0.000963925	SELPLG
102094648	1.11278	0.00454999	0.0382538	RSPH1		102094656	1.3636	1.13825e-07	4.02792e-06	TCF7
102095567	1.12162	2.32631e-09	1.2836e-07	CD74		102095513	1.38527	4.53244e-08	1.7308e-06	GPR18
102091576	1.1282	0.000485232	0.00655988	SERPING1		106146133	1.38702	0.000927389	0.0113315	JAML
102087566	1.1474	0.000153539	0.00251089	IL10RA		102091403	1.39615	1.28417e-16	1.59375e-14	PRKCQ
102093677	1.15726	8.2597e-07	2.66926e-05	IRF4		102087208	1.39804	0.00578109	0.0494323	DSCAML1
102092813	1.177	1.17627e-13	1.20027e-11	RGS1		110356453	1.40145	2.63007e-07	8.63316e-06	PRF1
102094693	1.21517	3.88576e-12	3.18077e-10	FAT3		102093677	1.41913	4.75001e-08	1.80594e-06	IRF4
102090542	1.21705	7.41272e-12	5.87419e-10	SYNE1		102088569	1.42119	0.00106745	0.0127295	CAMK1G
102095843	1.2384	1.06901e-18	1.76958e-16	ETV7		102093910	1.42217	8.73396e-12	6.02192e-10	PSTPIP1
102089526	1.2526	2.0479e-17	2.96209e-15	LOC102089526		102086066	1.4319	6.26716e-08	2.33173e-06	CARMIL2
102088979	1.25819	2.71494e-08	1.29224e-06	ITK		102084539	1.45109	0.00552278	0.0476456	CD79B
102086048	1.28077	7.7345e-05	0.0013984	TNFRSF17		102097854	1.46061	1.72472e-07	5.87814e-06	FASLG
102083685	1.32862	0.00210616	0.0213308	LOC102083685		102093969	1.47683	1.19723e-11	8.06276e-10	UBASH3A
102093882	1.33801	2.8319e-13	2.81264e-11	TLR7		102095331	1.4801	4.74747e-09	2.12596e-07	MARCO
102096553	1.36256	1.33537e-30	4.23283e-28	CMPK2		110359392	1.48684	2.20149e-07	7.35825e-06	EVI2B
102093823	1.36468	1.52316e-06	4.63102e-05	XCR1		102089734	1.52348	1.32603e-23	2.87997e-21	CD247
102096659	1.37174	9.08885e-06	0.000224553	TLR4		102086048	1.53707	2.14531e-11	1.39606e-09	TNFRSF17
102088605	1.40188	5.22551e-34	1.89877e-31	USP18		102089413	1.53808	5.69475e-06	0.000132992	NLGN1
102096260	1.43739	0.00270334	0.0257016	NFAM1		102098648	1.59397	0.00149774	0.0166283	FOS
102086260	1.4485	0.00110028	0.0127835	IL4I1		102084577	1.6039	0.000233393	0.00353858	LOC102084577
102098555	1.45648	8.06613e-12	6.29158e-10	CAMP		102087298	1.60884	3.87355e-26	9.6147e-24	CD2
102084577	1.46269	0.00097683	0.0116796	LOC102084577		102085004	1.62707	1.83286e-06	4.98371e-05	ALOX5
102084061	1.4784	5.37332e-08	2.37542e-06	LOC102084061		102090272	1.63651	0.000652259	0.00848914	CXCR5
102090272	1.51785	2.75376e-05	0.000582748	CXCR5		102084462	1.64939	0.000367044	0.00516388	VTCN1
102085944	1.52095	3.02187e-14	3.3348e-12	CD8A		102097596	1.65092	8.05466e-06	0.000181047	LOC102097596
102098807	1.52175	6.06964e-62	6.45896e-59	LOC102098807		102087300	1.67316	0.000144359	0.00234948	PDZK1IP1
102090947	1.56278	7.47277e-11	5.25138e-09	MMP11		102087821	1.68444	7.4295e-10	3.76349e-08	CD28
102088226	1.61519	0.00450252	0.0379604	SIGLEC1		102087155	1.68952	0.000766168	0.00969175	DOCK2
102096093	1.62535	0.00013618	0.0022719	GPR15		102088319	1.70483	0.000173366	0.00274491	BCL2A1
102089663	1.63916	1.39904e-06	4.26236e-05	NR1H4		102092369	1.72507	1.67259e-20	2.93548e-18	SOCS1
102091062	1.65033	0.000288941	0.00427897	IL12RB2		102086077	1.74193	0.00515794	0.0449895	TNFRSF13C
102090251	1.67779	0.00363887	0.0325989	HOXA9		102098016	1.78077	2.77135e-16	3.27566e-14	LOC102098016
102086122	1.72323	1.50194e-21	3.06519e-19	LOC102086122		102087566	1.81078	5.51542e-08	2.06531e-06	IL10RA
102086077	1.74718	2.08151e-05	0.000456034	TNFRSF13C		102088605	1.86101	1.3143e-39	6.00946e-37	USP18
102086102	1.88877	0.000163464	0.00265571	AREL1		102096902	1.89751	1.73487e-05	0.000362737	POU2AF1
102094168	2.04938	0.000191297	0.00303185	MZB1		102096413	1.95402	6.12966e-07	1.84901e-05	LIME1
102098631	2.07824	1.77298e-07	6.77278e-06	LOC102098631		102095567	1.97691	2.90689e-15	3.07025e-13	CD74
102096742	2.18249	1.2305e-17	1.83319e-15	RSAD2		102094666	1.98746	0.00371221	0.0347894	EPHA1
102098016	2.1854	2.36024e-12	2.03254e-10	LOC102098016		102092974	2.04766	7.51766e-06	0.000169856	WNT9A
102084612	2.30617	2.17796e-07	8.09158e-06	SEMA3E		102085253	2.05436	2.31561e-30	7.05856e-28	VCAM1
102098930	2.44857	0.000738604	0.00930154	IFNG		102091594	2.05727	0.000466143	0.00633742	LOC102091594
102091688	2.49063	0.000285726	0.00425249	LAG3		102094294	2.05758	4.5611e-05	0.000860469	ACOD1
102088955	3.3045	8.51422e-15	9.60946e-13	LOC102088955		102084034	2.07457	3.62549e-25	8.749e-23	CD4
102087778	4.93003	7.25467e-08	3.0792e-06	AICDA		102087878	2.08181	3.62224e-20	5.99395e-18	IL21R
D21 Vs D14						102084061	2.09316	4.88654e-09	2.17702e-07	LOC102084061
ID	log2FoldChange	pvalue	padj	gene_name		102098807	2.10104	4.74991e-27	1.26969e-24	LOC102098807
102090251	-2.43337	0.000664208	0.0189889	HOXA9		102092813	2.11937	2.77105e-34	1.00306e-31	RGS1
102094294	-2.23692	0.000494678	0.015234	ACOD1		102085944	2.12827	1.16906e-14	1.16738e-12	CD8A
102098555	-2.21621	3.09979e-16	2.01768e-13	CAMP		102091062	2.27531	2.64909e-07	8.65187e-06	IL12RB2
102084061	-1.93241	3.78735e-25	7.74784e-22	LOC102084061		102086182	2.30426	7.78114e-08	2.85829e-06	GCNT2
102097018	-1.92167	0.000489706	0.0151694	LPL		102091576	2.30626	0.000285676	0.00421003	SERPING1
102093605	-1.75193	0.00129174	0.0326315	HEBP2		102089526	2.4718	6.66069e-112	1.92882e-108	LOC102089526
102086761	-1.72824	0.00124679	0.0318757	ACVR1C		102094168	2.49864	5.6082e-06	0.000131662	MZB1
102089379	-1.63577	3.12799e-10	6.89121e-08	GPRC6A		102095843	2.50339	4.12291e-34	1.43271e-31	ETV7
102094876	-1.63113	3.68795e-19	3.10656e-16	LOC102094876		102096553	2.50732	4.08984e-84	6.46009e-81	CMPK2
102094396	-1.43741	4.04335e-11	1.13531e-08	MMRN1		102098930	2.5196	0.00128757	0.0147667	IFNG
102088955	-1.12157	0.000196459	0.00720289	LOC102088955		102093381	2.68127	2.36825e-05	0.000479585	GGT1
102085153	-1.11505	8.42038e-05	0.00363192	PTX3		102098555	2.84779	5.35111e-19	8.52986e-17	CAMP
102092474	-1.05333	1.10245e-14	5.0926e-12	HSPA2		102088955	2.84926	8.85453e-08	3.21857e-06	LOC102088955
102089663	-1.04574	0.000717749	0.0201533	NR1H4		102098631	2.86057	7.27052e-09	3.15026e-07	LOC102098631
102096742	-1.00807	4.04145e-05	0.0020378	RSAD2		102086122	2.90212	2.87621e-57	2.49871e-54	LOC102086122
102089413	1.03568	2.07726e-06	0.000178122	NLGN1		102092918	2.92275	3.83139e-115	1.33141e-111	LOC102092918
102096902	1.0572	0.000985646	0.0261864	POU2AF1		102092925	3.01175	1.64365e-06	4.51875e-05	PDCD1
102096093	1.0905	0.000323233	0.0110734	GPR15		102096742	3.1155	1.29061e-29	3.67612e-27	RSAD2
102093186	1.09761	6.41631e-12	2.11557e-09	SHH		102097855	3.53563	0.00259071	0.0262777	EOMES
102096413	1.15105	1.08168e-07	1.37077e-05	LIME1		102092103	3.75949	1.87172e-10	1.06978e-08	LOC102092103
102084772	1.15898	0.00152669	0.0372439	MLNR		102091688	4.16489	0.000269427	0.00399087	LAG3
110357643	1.25794	0.00192941	0.0444913	MAP9		102084932	4.42186	0.000264372	0.00392604	CCR9
102084767	1.27476	2.05993e-05	0.00120401	TLR2		102087778	6.68751	8.84322e-10	4.42834e-08	AICDA
102084533	1.33197	3.27449e-07	3.72149e-05	CCL20		D21 Vs D14
102090272	1.35935	1.78521e-07	2.11274e-05	CXCR5		ID	log2FoldChange	pvalue	padj	gene_name
102096285	1.36132	2.73841e-05	0.00149103	ALPL		102093355	-3.35809	5.79555e-10	1.74619e-07	COL6A6
102094183	1.42417	1.06802e-07	1.36554e-05	TNFSF13B		102092493	-2.15753	9.52753e-06	0.000848549	IGF2BP3
102084539	1.47061	9.67856e-06	0.000659986	CD79B		106145671	-1.97979	3.83227e-05	0.00276827	SEBOX
102087778	1.53949	1.27333e-07	1.55847e-05	AICDA		102094876	-1.87695	2.28611e-30	1.07912e-26	LOC102094876
102094168	1.58411	7.6657e-05	0.00333656	MZB1		102084061	-1.84417	1.16495e-10	4.45862e-08	LOC102084061
102096738	2.12894	6.05436e-06	0.000453919	PAX5		102094294	-1.70085	0.000151669	0.00795475	ACOD1
102085460	2.15972	1.98805e-08	3.16321e-06	LOC102085460		102083765	-1.63965	0.000120516	0.00673941	SPP1
102092103	2.18947	2.10177e-15	1.15759e-12	LOC102092103		102098555	-1.53652	8.46863e-09	1.84499e-06	CAMP
102093998	2.23757	0.00133505	0.0334815	LOC102093998		102088955	-1.32309	0.000543147	0.0205655	LOC102088955
102095140	2.83742	2.36886e-08	3.7277e-06	CXCL13		102096130	-1.25516	0.000896606	0.0289882	LRG1
102093809	3.05852	9.86995e-09	1.70286e-06	LOC102093809		102092127	-1.0824	0.000864231	0.0286031	SLC10A2
102084932	3.37322	8.96231e-07	8.63395e-05	CCR9		102092065	1.00342	3.84814e-08	7.46487e-06	CD101
						102091062	1.03569	2.6156e-05	0.00200214	IL12RB2
						102093186	1.14143	4.44804e-10	1.36932e-07	SHH
						102087778	1.17854	3.30408e-05	0.00244969	AICDA
						102085621	1.18244	3.62833e-06	0.000372325	C1QL3
						102097855	1.6653	0.000234029	0.0108937	EOMES
						102097362	1.9099	0.000699472	0.0245787	CCR10
						102098560	1.92267	0.000310494	0.0132837	RFX5
						102097183	1.94148	3.02848e-06	0.000319987	CNTNAP1
						102086922	2.79194	0.000429003	0.0171613	IGF2BP1
